# Supplementary material for: Natural polymorphisms in ZmIRX15A affect water‐use efficiency by modulating stomatal density in maize
Source: Plant Biotechnol J. 2023 Aug 12;21(12):2560–73. doi: 10.1111/pbi.14153 (PMC10651153; doi:10.1111/pbi.14153)
Supplement: Supplementary file 2 — Table S1 Phenotypic variation of SD in four subpopulations Table S2 GWAS identified 7 genes significant associated with SD in maize seedlings Table S3 Variations in the ZmIRX15A genomic region and their association with SD Table S4 List of the up‐ or down‐regulated genes in Zmirx15a/WT in Water conditions Table S5 List of the up‐ or down‐regulated genes in Zmirx15a/WT in Drought conditions Table S6 List of the up‐ or down‐regulated genes in Drought/Water conditions under WT genotype Table S7 List of the up‐ or down‐regulated genes in Drought/Water conditions under Zmirx15a genotype Table S8 GO analysis of DEGs (n = 415) between in Zmirx15a and WT in Water conditions Table S9 GO analysis of DEGs (n = 2263) between in Zmirx15a and WT in Drought conditions Table S10 GO analysis of up regulated DEGs (n = 650) between in Drought and Water conditions under WT genotype Table S11 GO analysis of down regulated DEGs (n = 707) between in Drought and Water conditions under WT genotype Table S12 GO analysis of up regulated DEGs (n = 1007) between in Drought and Water conditions under Zmirx15a genotype Table S13 GO analysis of down regulated DEGs (n = 997) between in Drought and Water conditions under Zmirx15a genotype Table S14 Gene enriched in the stomatal complex morphogenesis (GO: 0010103) Table S15 Primer sequences used in this study [file PBI-21-2560-s002.xlsx]

## Sheet: S1
Table S1. Phenotypic variation of SD in four subpopulations.
Subpopulations	Mean	SEa	min	Max	CV(%)
MIXED	82.5256	0.0402371	65.48	101.89	8.67878
NSS	81.9402	0.1557	62.44	99.91	10.0709
SS	80.5056	0.197056	69.1	89.75	6.11932
TST	80.3372	0.0386854	64.85	98.55	7.84908
a Standard Error

## Sheet: S2
Table S2. GWAS identified 7 genes significant associated with SD in maize seedlings.
SNP	CHR	Positiona	Allelesb	MAFc	P-valued	R2	Gene_V4e	Gene interval (bp)	Anotationf
chr1.S_187975994	1	190178440	A/G	0.062201	1.0861e-05	0.05038	Zm00001d031436	190176192-190179802	Cysteine proteinases superfamily protein
chr3.S_186927537	3	189865060	A/T	0.0980861	1.8428e-05	0.04853	Zm00001d043128	189863955-189864845	Late embryogenesis abundant (LEA) hydroxyproline-rich glycoprotein family
chr5.S_50450705	5	52026935	G/C	0.0502392	3.8892e-06	0.05638	Zm00001d014532	52025238-52029800	Irregular xylem 15A
chr5.S_50450734	5	52026964	C/G	0.0554545	4.5857e-07	0.06761
chr5.S_166928314	5	170834915	A/G	0.0574163	1.2516e-05	0.04904	Zm00001d016634	170832778-170840033	Magnesium transporter NIPA
chr5.S_166928845	5	170835446	C/T	0.0598086	9.9397e-07	0.06279
chr5.S_166929144	5	170835745	A/G	0.0669856	8.282e-06	0.06379
chr5.S_166931458	5	170838059	A/G	0.0598086	8.5005e-06	0.051
chr5.S_166931484	5	170838085	G/T	0.0813397	8.5005e-06	0.051
chr5.S_208379520	5	214157582	C/T	0.105263	4.7096e-06	0.05303	Zm00001d018099	214156148-214161624	Adenosine 5-phosphosulfate reductase（APSR)
chr5.S_208379521	5	214157583	A/G	0.105263	4.7096e-06	0.05303
chr5.S_208379649	5	214157711	C/T	0.105263	4.7096e-06	0.05303
chr5.S_208379702	5	214157764	A/G	0.105263	4.7096e-06	0.05303
chr5.S_208379780	5	214157842	A/T	0.105263	4.7096e-06	0.05303
chr5.S_208379816	5	214157878	A/T	0.0382775	8.9758e-06	0.05025
chr5.S_208380264	5	214158326	A/C	0.0645933	4.3093e-06	0.05384
chr7.S_6126701	7	6494636	G/T	0.0909091	9.9281e-06	0.05204	Zm00001d018822	6494306-6495361	Core-2/I-branching beta-1 6-N-acetylglucosaminyltransferase
chr8.S_167783045	8	173028455	A/G	0.0813397	7.5452e-06	0.05295	Zm00001d012362	173025773..173029514	O-fucosyltransferase family
a Position in base pairs for the polymorphic sites according to version 4 of the B73 reference sequence (MaizeSequence, http://www.maizesequence.org). b Major allele (first), minor allele. Favorable alleles are underlined. c Minor allele frequency (MAF). d P-value of associations between the polymorphic site and the lead trait. e The plausible candidate gene (based on function) or the annotated g…
				0.0980861

## Sheet: S3
Table S3. Variations in the ZmIRX15A genomic region and their association with SD
Marker	Indel-404	Indel-355	SNP-345	SNP-272	Indel-210	SNP-115	Indel-103	SNP-97	SNP-73	Indel-36	Indel-35	SNP12	SNP23	Indel199	Indel216	SNP260	SNP281	SNP437	SNP503	SNP593	SNP756	Indel758	SNP802	SNP834	SNP835	SNP891	SNP902	SNP904	SNP1039	Indel1089	Indel1127	Indel1159	SNP1172	SNP1179	SNP1188	SNP1194	SNP1198	SNP1203	SNP1217	SNP1221	SNP1223	SNP1224	Indel1231	SNP1232	SNP1234	SNP1241	SNP1244	SNP1251	SNP1255
-Log10(P-value)	0.288214	1.0419	1.49551	0.642615	0.0630479	1.33281	0.0223795	1.54287	1.27081	1.80037	1.80037	1.43659	0.0686109	0.0189895	0.060143	0.255548	0.443202	0.27507	0.508506	1.17491	1.41506	0.638956	2.00117	3.1495	0.353485	0.620511	0.536223	4.40181	0.442421	5.07079	0.442421	0.0040489	4.43898	0.404993	0.270491	0.671545	0.352654	0.103025	0.431024	0.52585	0.246647	0.536126	0.449822	2.03979	0.900782	0.541103	0.291293	0.90398	0.108685
1462	0	5	A	C	0	A	0	G	T	0	0	G	G	0	0	C	T	G	C	G	C	0	C	T	G	T	A	T	C	0	5	1	T	A	G	A	A	A	C	T	A	T	0	C	G	G	G	T	C
CIMBL141	0	0	G	C	0	C	0	A	C	8	NA	G	G	0	0	A	G	G	C	G	C	0	C	T	G	T	A	T	C	0	5	0	T	A	G	G	A	T	C	T	A	T	0	C	G	G	G	A	C
CML290	0	5	A	C	6	A	0	G	T	0	0	G	G	0	0	C	T	G	T	G	C	1	C	C	G	T	A	G	C	3	5	1	A	A	G	G	A	T	C	T	A	T	0	G	G	G	G	A	C
CML286	0	5	A	C	0	A	0	G	T	0	0	G	G	0	0	C	T	G	C	G	C	0	C	T	G	T	A	T	C	0	5	1	T	A	G	G	A	T	C	T	A	T	0	C	G	G	G	A	C
Zheng30	0	5	A	C	0	A	0	G	T	0	0	G	G	0	0	C	T	G	C	G	C	0	C	T	G	T	A	T	C	0	5	1	T	A	G	G	A	T	C	T	A	T	0	C	G	G	G	A	C
Gy798	0	5	A	C	0	A	0	G	T	0	0	G	G	0	0	C	T	G	C	G	C	0	C	T	G	T	A	T	C	0	5	1	T	A	G	G	A	T	C	T	A	T	0	C	G	G	G	A	C
DSB	0	5	A	C	0	A	0	G	T	0	0	T	A	0	0	C	G	G	C	A	C	0	C	T	G	T	A	T	C	0	5	0	T	A	G	G	A	T	C	T	A	T	0	C	G	G	G	A	C
D047	0	0	G	C	0	C	0	A	C	8	NA	G	G	0	0	A	G	G	C	G	C	0	C	T	G	T	A	T	C	0	5	1	T	A	G	G	A	T	C	T	A	T	0	C	G	G	G	A	C
CIMBL146	0	0	G	C	0	C	0	A	C	8	NA	G	G	0	0	A	G	G	C	G	C	0	C	T	G	T	A	T	C	0	5	0	T	A	G	G	A	T	C	T	A	T	0	C	G	A	G	T	C
Shen5003	0	0	G	C	0	A	0	G	T	0	0	G	G	0	0	C	T	G	T	G	C	0	C	T	G	T	A	T	C	0	5	1	T	A	G	G	A	T	C	T	A	T	0	C	G	G	G	T	C
GEMS52	1	0	G	C	6	A	2	G	T	NA	8	T	G	0	0	C	G	T	C	G	G	0	C	T	G	T	A	T	C	0	5	1	T	A	G	A	A	T	C	T	A	T	0	C	G	G	G	T	C
GEMS46	0	NA	G	T	6	NA	0	G	T	0	0	T	A	0	0	A	G	T	C	G	G	0	C	T	G	T	A	T	C	0	5	1	T	A	G	A	A	T	C	T	A	T	0	C	G	G	G	T	C
EN25	0	5	A	C	0	A	0	G	T	0	0	T	A	0	0	C	G	G	T	G	C	1	C	T	G	T	A	T	C	0	5	1	T	A	G	A	A	T	C	T	A	T	0	C	G	A	G	T	C
3411	1	0	G	C	6	A	2	G	T	NA	8	T	G	0	0	C	G	T	C	G	G	0	C	T	G	T	A	T	C	0	5	1	T	A	G	A	A	T	C	T	A	T	0	C	G	G	G	T	C
501	0	0	G	C	0	A	0	G	T	0	0	G	G	0	0	C	T	G	C	G	C	0	C	T	G	T	A	T	C	0	5	1	T	A	G	A	A	T	C	T	A	T	0	C	G	G	G	T	C
CIMBL42	0	0	G	C	0	C	0	A	C	8	NA	G	G	0	0	A	G	G	C	G	C	0	C	T	G	T	A	T	C	0	5	0	T	A	G	G	A	T	C	T	A	T	0	C	G	G	G	A	C
CML338	0	5	A	C	0	A	0	G	T	0	0	T	A	0	0	C	G	G	T	G	C	1	C	C	G	T	A	G	C	3	5	1	A	A	G	G	A	T	C	T	A	T	0	C	G	G	G	T	C
CIMBL74	1	0	G	C	6	A	2	G	T	NA	8	T	G	0	0	C	G	T	C	G	G	0	A	C	T	T	A	G	T	3	0	0	A	A	G	A	A	T	C	T	A	G	0	C	G	G	G	T	C
CML497	0	5	A	C	6	A	0	G	T	0	0	G	G	0	0	C	T	G	T	G	C	1	C	C	G	T	A	G	C	3	5	1	A	A	G	G	A	T	C	T	A	T	0	C	G	A	G	T	C
CIMBL134	0	5	A	C	6	A	0	G	T	0	0	G	G	0	0	C	T	G	T	G	C	1	C	C	G	T	A	G	C	3	5	1	A	A	G	G	A	T	C	T	A	T	0	C	G	G	G	T	C
CIMBL10	0	5	A	C	6	A	0	G	T	0	0	T	A	0	0	C	G	G	T	G	C	1	C	C	G	T	A	G	C	3	5	1	A	A	G	G	A	T	C	T	A	T	0	C	G	G	G	T	C
CIMBL92	0	5	A	C	6	A	0	G	T	0	0	G	G	0	0	C	T	G	T	G	C	1	C	C	G	T	A	G	C	3	5	1	NA	A	G	G	A	T	C	T	A	T	0	C	G	G	G	T	C
CIMBL118	1	0	G	C	6	A	2	G	T	NA	8	T	G	0	0	C	G	T	C	G	G	0	A	C	T	T	A	G	T	3	0	0	A	A	G	A	A	T	C	T	A	G	0	C	G	G	G	T	C
CIMBL136	0	0	G	C	6	A	2	G	T	NA	8	T	G	0	0	C	G	T	C	G	G	0	A	C	T	T	A	G	T	3	0	0	A	A	G	G	A	T	C	T	A	T	0	C	G	G	G	T	C
CIMBL50	0	5	A	C	6	A	0	G	T	0	0	G	G	0	0	C	T	G	T	G	C	1	C	C	G	T	A	G	C	3	5	1	A	A	G	G	A	T	C	T	A	T	0	C	G	G	G	T	C
CIMBL156	0	5	A	C	0	A	0	G	T	0	0	T	A	0	0	A	G	T	C	G	C	0	C	C	G	T	A	G	C	0	5	1	T	A	G	G	A	T	C	T	A	T	0	C	G	G	G	T	C
CIMBL71	0	NA	G	T	6	NA	0	A	T	0	0	T	G	0	0	A	G	G	C	A	C	0	C	T	G	T	A	T	C	0	5	1	T	A	G	G	A	T	C	T	A	T	0	C	G	G	G	T	C
CIMBL97	0	5	A	C	6	A	0	G	T	0	0	G	G	0	0	C	T	G	T	G	C	1	C	C	G	T	A	G	C	3	5	1	A	A	G	G	A	T	C	T	A	T	0	C	G	A	G	T	C
CIMBL18	0	0	G	C	6	A	2	G	T	NA	8	T	G	0	0	C	G	T	C	G	C	1	C	C	G	T	A	G	C	3	5	1	A	A	G	G	A	T	C	T	A	T	0	C	G	G	G	T	C
CIMBL23	0	5	A	C	6	A	0	G	T	0	0	G	G	0	0	C	T	G	T	G	C	1	C	C	G	T	A	G	C	3	5	1	A	A	G	G	A	T	C	T	A	T	0	C	G	G	G	T	C
CML428	0	5	A	C	6	A	0	G	T	0	0	G	G	0	0	C	T	G	C	G	C	1	C	C	G	T	A	G	C	3	5	1	NA	A	G	G	A	T	C	T	A	T	0	C	G	G	G	T	C
CIMBL86	0	5	A	C	6	A	0	G	T	0	0	G	G	0	0	C	T	G	T	G	C	0	C	C	G	T	A	G	C	0	5	1	A	A	G	G	A	T	C	T	A	T	0	C	G	G	G	T	C
CIMBL52	0	0	G	C	6	A	0	G	T	0	0	G	G	0	0	C	T	G	T	G	C	1	C	C	G	T	A	G	C	3	5	1	NA	A	G	G	A	T	C	T	A	T	0	C	G	G	G	T	C
CIMBL147	0	5	A	C	6	A	0	G	T	0	0	G	G	0	0	C	T	G	T	G	C	1	C	C	G	T	A	G	C	3	5	1	A	A	G	G	A	T	C	T	A	T	0	C	G	G	G	T	C
LV28	0	5	A	C	0	A	0	G	T	0	0	T	A	0	0	C	G	G	T	G	C	1	C	C	G	T	A	G	C	3	5	1	A	A	G	G	A	T	C	T	A	T	0	C	G	G	G	T	C
TY10	0	5	A	C	0	A	0	G	T	0	0	T	A	0	0	C	G	G	T	G	C	1	C	C	G	T	A	G	C	3	5	1	A	A	G	G	A	T	C	T	A	T	0	C	G	G	G	T	C
HYS	0	5	A	C	0	A	0	G	T	0	0	T	A	0	0	C	G	G	T	G	C	1	C	C	G	T	A	G	C	3	5	1	A	A	G	G	A	T	C	T	T	NA	0	C	G	G	G	T	C
CML121	0	NA	G	T	6	NA	3	G	T	0	0	T	G	0	0	A	G	G	C	A	C	0	C	T	G	T	A	T	C	0	5	0	T	A	G	G	A	T	C	T	A	T	0	C	G	G	G	A	C
M153	1	0	G	C	6	A	2	G	T	NA	8	T	G	0	0	C	G	T	C	G	G	0	A	C	T	T	A	G	T	3	0	0	A	A	G	G	A	T	C	T	A	G	0	C	G	G	G	T	C
GEMS64	1	0	G	C	6	A	2	G	T	NA	8	T	G	0	0	C	G	T	C	G	G	0	A	C	T	T	A	G	T	3	0	0	A	A	G	G	A	T	C	T	A	NA	0	C	G	G	G	T	C
DAN340	0	5	A	C	0	A	0	G	T	0	0	T	A	0	0	C	G	G	T	G	C	1	C	C	G	T	A	G	C	3	5	1	A	A	G	G	A	T	C	T	A	G	0	C	G	G	G	T	C
ZHENG28	0	5	A	C	0	A	0	G	T	0	0	G	G	0	0	C	T	G	C	G	C	0	C	C	G	T	A	T	C	0	5	1	T	A	G	A	A	T	C	T	A	T	0	C	G	G	G	T	C
SI434	0	5	A	C	0	A	0	G	T	0	0	T	A	0	0	C	G	G	C	A	C	0	C	T	G	T	A	T	C	0	5	0	T	A	G	A	A	T	C	T	A	G	0	C	G	G	G	T	C
W138	0	5	A	C	0	A	0	G	T	0	0	T	A	0	0	C	G	G	T	G	C	1	C	C	G	T	A	G	C	3	5	1	A	A	G	G	A	T	C	T	A	T	0	C	G	G	G	T	C
SW92E114	0	5	A	C	0	A	0	G	T	0	0	G	G	0	0	C	T	G	T	G	C	1	C	C	G	T	A	G	C	3	5	1	A	A	G	G	A	T	C	T	A	T	0	C	G	A	G	T	C
ZHENG58	0	5	A	C	0	A	0	G	T	0	0	T	A	0	0	C	G	G	T	G	C	1	C	C	G	T	A	G	C	3	5	1	A	A	G	G	A	T	C	T	A	T	0	C	G	G	G	T	C
CML165	0	NA	G	T	6	NA	3	G	T	0	0	T	G	0	0	A	G	G	C	A	C	0	C	T	G	T	A	T	C	0	5	0	T	A	G	G	A	T	C	T	A	T	0	C	G	G	G	A	C
XUN971	0	5	A	C	0	A	0	G	T	0	0	T	A	0	0	C	G	G	T	G	C	1	C	C	G	T	A	G	C	3	5	1	A	A	G	G	A	T	C	T	A	T	0	C	G	G	G	T	C
GEMS1	0	0	G	C	6	A	0	G	T	0	0	T	A	0	0	A	G	T	C	G	C	0	C	C	G	T	A	T	C	0	5	0	NA	A	G	A	A	T	C	T	A	T	0	C	G	A	G	T	C
CML171	0	0	G	C	6	A	2	G	T	NA	8	T	G	0	0	C	G	T	C	G	C	0	A	T	G	T	A	T	C	0	5	0	T	A	G	G	A	T	C	T	A	T	0	C	G	G	G	A	C
CML172	0	0	G	C	0	C	0	A	C	8	NA	G	G	0	0	A	G	G	C	G	C	0	C	T	G	T	A	T	C	0	5	0	T	A	G	G	A	T	C	T	A	T	0	C	G	G	G	A	C
CML189	0	NA	G	T	6	NA	3	G	T	0	0	T	G	0	0	A	G	G	C	G	C	0	C	T	G	T	A	T	C	0	5	1	T	A	G	G	A	T	C	T	A	T	0	C	G	G	G	A	C
CML191	0	NA	G	T	6	NA	3	G	T	0	0	G	G	0	0	C	G	G	C	G	C	0	C	T	G	T	A	T	C	0	5	1	T	A	G	G	A	T	C	T	A	T	0	C	G	G	G	T	C
5213	0	0	G	C	0	C	0	A	C	8	NA	G	G	0	0	A	G	G	C	G	C	0	C	T	G	T	A	T	C	0	5	1	T	A	G	G	A	T	C	T	A	T	0	C	G	G	G	T	C
CML298	0	5	A	C	6	A	0	G	T	0	0	T	G	0	0	A	G	G	C	A	C	0	C	T	G	T	A	T	C	0	5	1	T	A	G	G	A	T	C	T	A	T	0	C	G	A	G	T	C
CML31	0	NA	G	T	6	NA	3	G	T	0	0	G	G	0	0	C	G	T	C	G	G	0	C	T	G	T	A	T	C	0	5	0	T	A	G	A	A	T	C	T	A	T	0	C	G	A	G	G	C
CML433	0	5	A	C	6	A	0	G	T	0	0	G	G	0	0	C	T	G	T	G	C	1	A	C	T	T	A	G	T	3	0	1	A	A	G	G	A	T	C	T	A	T	0	G	G	G	G	A	C
GEMS23	0	0	G	C	0	C	0	A	C	8	NA	G	G	0	0	A	G	G	C	G	C	0	C	T	G	T	A	T	C	0	5	1	T	A	G	G	A	T	C	T	A	T	0	C	G	G	G	A	C
GEMS31	0	0	G	C	0	C	0	A	C	8	NA	G	G	0	0	A	G	G	C	G	C	0	C	T	G	T	A	T	C	0	5	1	T	A	G	G	A	T	C	T	A	T	0	C	G	G	G	A	C
HZS	0	0	G	C	0	C	0	A	C	8	NA	G	G	0	0	A	G	G	C	G	C	0	C	T	G	T	A	T	C	0	5	1	T	A	G	G	A	T	C	T	A	T	0	C	G	G	G	T	C
LX9801	0	0	G	C	0	C	0	A	C	8	NA	G	G	0	0	A	G	G	C	G	C	0	C	T	G	T	A	T	C	0	5	1	T	A	G	G	A	T	C	T	A	T	0	C	G	G	G	A	C
Q1261	0	0	G	C	0	C	0	A	T	0	0	G	G	0	0	C	T	G	C	G	C	0	C	T	G	T	A	T	C	0	5	1	T	A	G	G	A	T	C	T	A	T	0	C	G	A	G	T	C
SHEN137	0	5	A	C	0	A	0	G	T	0	0	T	G	0	0	A	G	G	C	A	C	0	C	T	G	T	A	T	C	0	5	1	T	A	G	G	A	T	C	T	A	T	0	C	G	G	G	A	C
5237	0	0	G	C	0	C	0	A	C	8	NA	G	G	0	0	C	G	T	C	G	C	0	C	T	G	T	A	T	C	0	5	1	T	A	G	G	A	T	C	T	A	T	0	C	G	G	G	A	C
ZZ03	0	5	A	C	0	A	0	G	T	0	0	G	G	0	0	C	T	G	C	G	C	0	C	T	G	T	A	T	C	0	5	1	T	A	G	G	A	T	C	T	A	T	0	C	G	G	G	A	C
5311	0	5	A	C	0	A	0	G	T	0	0	G	G	0	0	C	T	G	C	G	C	0	C	T	G	T	A	T	C	0	5	1	T	A	G	G	A	T	C	T	NA	T	0	C	G	G	G	A	C
CIMBL61	0	5	A	C	6	A	0	G	T	0	0	G	G	0	0	C	T	G	T	G	C	1	C	C	G	T	A	G	C	3	5	1	A	A	G	G	A	T	C	T	A	T	0	G	G	G	G	A	C
CIMBL76	0	5	A	C	0	A	0	G	T	0	0	T	A	0	0	A	G	T	C	G	C	0	A	C	G	T	A	G	C	0	5	1	T	A	G	G	A	T	C	T	A	T	0	C	G	G	G	A	C
CIMBL8	1	0	G	C	6	A	2	G	T	NA	8	T	G	0	0	C	G	G	C	G	C	0	C	T	G	T	A	T	C	0	5	0	T	A	G	G	A	T	C	T	A	T	0	C	G	G	G	A	C
CML113	0	NA	G	T	6	NA	0	A	T	NA	8	T	G	0	0	C	G	T	C	G	G	0	A	T	G	T	A	T	C	0	5	1	T	A	G	G	A	T	C	T	A	T	0	C	G	G	G	A	C
CML287	0	5	A	C	0	A	0	G	T	0	0	T	A	2	1	C	G	T	C	G	G	0	A	C	T	T	A	G	T	3	0	0	T	C	G	G	A	A	C	T	A	T	0	C	G	G	G	A	C
HSBN	0	5	A	C	0	A	0	G	T	0	0	T	A	0	0	C	G	G	C	A	C	0	C	T	G	T	A	T	C	0	5	0	T	A	G	G	A	T	C	T	G	G	0	C	G	G	G	A	C
9782	0	5	A	C	0	A	0	G	T	0	0	T	A	0	0	A	G	T	C	G	C	0	A	C	G	T	A	G	C	3	5	1	A	A	G	G	A	T	C	T	A	T	0	G	G	G	G	A	C
7381	0	5	A	C	0	A	0	G	T	0	0	G	G	0	0	C	T	G	C	G	C	0	C	T	G	T	A	T	C	0	5	1	T	A	G	G	A	T	C	T	A	T	0	C	G	G	G	A	C
CML423	0	5	A	C	6	A	0	G	T	NA	8	T	G	0	0	C	G	T	C	G	G	0	C	T	G	T	A	T	C	0	5	1	T	A	G	G	A	T	C	T	A	T	0	C	G	G	G	A	C
YE52106	0	NA	G	T	6	NA	0	G	T	NA	8	T	G	0	0	C	G	T	C	G	G	0	A	C	G	T	A	G	C	3	5	1	A	A	G	G	A	T	C	T	A	T	0	C	G	G	G	A	C
CIMBL143	0	5	A	C	0	A	0	G	T	0	0	G	G	2	1	C	G	T	C	G	G	0	C	C	G	T	A	G	C	3	5	1	A	A	G	G	A	T	C	T	A	T	0	G	G	G	G	T	C
SY999	0	5	A	C	0	A	0	G	T	0	0	T	A	2	1	C	G	T	C	G	G	0	C	C	T	T	A	G	T	3	0	0	A	C	A	G	A	T	C	T	A	T	0	C	G	G	G	A	C
BY809	0	5	A	C	6	A	0	G	T	0	0	G	G	0	0	C	T	G	T	G	C	1	C	C	G	T	A	G	C	3	5	1	A	A	G	G	A	T	C	T	A	T	0	G	G	G	G	A	C
GEMS63	1	0	G	C	6	A	2	G	T	0	0	T	A	0	0	A	G	T	C	G	C	0	A	C	T	T	A	G	T	3	0	0	A	A	G	G	A	T	C	T	A	T	0	C	G	G	G	T	C
CML431	0	5	A	C	0	A	0	G	T	0	0	T	A	2	1	C	G	T	C	A	G	0	C	T	G	T	A	G	T	3	0	0	A	A	G	G	A	T	C	T	A	T	0	C	G	G	G	T	C
CIMBL13	0	5	A	C	0	A	0	G	T	0	0	G	G	0	0	C	T	G	C	G	C	0	C	C	G	T	A	G	C	3	5	1	A	A	G	G	A	T	C	T	A	T	0	G	G	G	G	A	C
CIMBL79	0	5	A	C	6	A	0	G	T	NA	8	T	G	0	0	C	G	T	C	G	G	0	C	T	G	T	A	T	C	0	5	0	T	A	G	A	A	T	C	T	A	T	0	C	G	G	G	A	C
BY815	0	5	A	C	6	A	0	G	T	0	0	G	G	0	0	C	T	G	T	G	C	1	A	C	G	T	A	G	C	3	5	1	A	A	G	G	A	T	C	T	A	T	0	G	G	G	G	A	C
303WX	0	0	G	C	0	C	0	A	C	8	NA	G	G	0	0	A	G	G	C	G	C	0	C	T	G	T	A	T	C	0	5	1	T	A	G	G	A	T	C	T	A	T	0	C	G	G	G	T	C
LIAO159	1	5	A	C	6	A	0	G	T	NA	8	T	G	0	0	C	G	T	C	G	G	0	A	C	T	T	A	G	T	3	0	0	A	A	G	A	A	T	C	T	A	G	0	C	G	G	G	A	C
CIMBL45	0	5	A	C	0	A	0	G	T	0	0	G	G	2	1	C	T	G	T	G	NA	NA	C	T	G	T	A	T	C	0	5	0	A	C	A	A	C	A	T	T	A	T	0	C	G	G	G	A	C
CIMBL111	0	5	A	C	6	A	0	G	T	0	0	T	G	0	0	C	G	G	C	A	G	0	C	C	G	T	A	G	C	3	5	1	A	A	G	G	A	T	C	T	A	T	0	G	G	G	G	A	C
CIMBL16	1	5	A	C	0	A	0	G	T	0	0	T	A	2	1	C	G	T	C	G	G	0	A	C	T	T	A	G	T	3	0	0	A	A	A	A	A	A	T	T	A	T	0	C	G	G	G	T	C
7327	0	5	A	C	6	A	0	G	T	NA	8	T	G	0	0	C	G	T	C	G	G	0	A	C	G	T	A	G	C	3	5	1	A	A	G	G	A	T	C	T	A	G	0	C	A	G	G	A	C
CML300	0	5	A	C	6	A	0	G	T	0	0	G	G	0	0	C	T	G	T	G	C	1	C	C	G	T	A	G	C	3	5	1	A	A	G	G	A	T	C	T	A	T	0	G	G	G	G	A	C
B110	0	5	A	C	0	A	0	G	T	0	0	T	A	2	1	C	G	G	C	G	NA	3	C	C	G	T	A	G	C	3	5	1	A	A	G	G	A	T	C	T	A	T	0	G	G	A	G	T	C
B111	0	5	A	C	0	A	0	G	T	0	0	T	A	0	0	C	G	G	T	G	C	1	C	C	G	T	A	G	C	3	5	1	A	A	G	G	A	T	C	T	A	T	0	G	G	G	G	T	C
CIMBL73	0	NA	G	T	6	NA	3	G	T	0	0	T	G	0	0	A	G	G	C	A	C	0	C	T	G	T	A	T	C	0	5	0	T	A	G	G	A	T	C	T	A	T	0	C	G	G	G	A	C
ZH68	1	5	A	C	0	A	0	G	T	0	0	G	G	2	1	C	G	T	C	G	G	0	A	C	T	T	A	G	T	3	0	0	A	C	A	A	A	A	T	A	T	G	0	G	G	G	G	A	G
CHANG7-2	0	0	G	C	0	C	0	A	C	8	NA	G	G	0	0	A	G	G	C	G	C	0	C	T	G	T	A	T	C	0	5	1	T	A	G	G	A	T	C	T	A	T	0	C	G	G	G	A	C
BY4960	0	5	A	C	0	A	0	G	T	0	0	T	A	2	1	C	G	T	C	G	C	1	C	C	G	T	A	G	C	3	5	1	A	A	G	G	A	T	C	T	A	T	0	G	G	G	G	A	C
B77	0	0	G	C	0	C	0	A	C	NA	8	T	G	0	0	C	G	T	C	G	G	0	A	T	G	T	A	T	C	0	5	0	T	A	G	A	A	T	C	T	A	T	0	C	A	G	G	A	C
GEMS13	0	5	A	C	0	A	0	G	T	0	0	G	G	2	1	C	G	T	C	G	G	0	C	T	G	T	A	T	C	3	5	1	A	A	G	G	A	T	C	T	A	T	0	G	G	A	A	G	C
CIMBL139	0	0	G	C	0	C	0	A	T	0	0	T	G	0	0	A	G	G	C	A	C	0	A	T	G	T	A	T	C	0	5	1	A	A	G	A	A	T	C	T	A	T	0	C	A	G	G	A	C
CIMBL43	1	5	A	C	0	A	0	G	T	0	0	T	A	2	1	C	G	T	C	G	G	0	A	C	T	T	A	G	T	3	0	0	A	A	A	A	A	A	T	T	A	T	0	C	G	A	G	G	C
SY3073	0	5	A	C	0	A	0	G	T	NA	8	T	G	0	0	C	G	T	C	G	G	0	A	C	G	T	A	G	C	3	5	1	A	A	G	G	A	T	C	T	A	T	0	G	G	G	G	A	C
BY4839	0	5	A	C	0	A	0	G	T	NA	8	T	G	0	0	C	G	T	C	G	G	0	A	C	G	T	A	G	C	3	5	1	A	A	G	G	A	T	C	T	T	NA	0	C	A	G	G	A	C
BY813	0	5	A	C	6	A	0	G	T	NA	8	T	G	0	0	C	G	T	C	G	G	0	A	C	G	T	A	G	C	0	5	1	T	A	G	G	A	T	C	T	A	T	0	C	A	G	G	A	C
CML130	0	5	A	C	6	A	0	G	T	0	0	G	G	0	0	C	G	T	C	G	G	0	A	C	T	T	A	G	T	3	0	0	A	A	G	G	A	T	C	T	A	T	0	C	A	G	G	A	C
CIMBL114	0	NA	G	T	6	A	0	G	T	0	0	G	G	0	0	C	T	G	C	G	C	0	C	T	G	T	A	T	C	0	5	1	T	A	G	G	A	T	C	T	A	T	0	C	G	G	G	A	C
CML361	0	5	A	C	6	A	0	G	T	0	0	G	G	0	0	C	T	G	T	G	C	1	C	C	G	T	A	G	C	3	5	1	A	A	G	G	A	T	C	T	A	T	0	G	G	G	G	T	C
BY843	0	5	A	C	0	A	0	G	T	0	0	G	G	2	1	C	T	G	T	G	C	1	C	C	G	T	A	G	C	3	5	1	A	A	G	G	A	T	C	T	A	T	0	G	G	G	G	A	C
CIMBL138	0	5	A	C	6	A	0	G	T	NA	8	T	G	0	0	C	G	T	C	G	G	0	A	C	G	T	A	G	C	3	5	1	A	A	G	G	A	T	C	T	A	T	0	C	G	G	G	A	C
CML305	0	5	A	C	0	A	0	G	T	0	0	G	G	0	0	C	T	G	C	G	C	0	C	C	G	T	A	G	C	3	5	1	A	A	G	G	A	T	C	T	A	T	0	G	G	G	G	A	C
GY386B	0	5	A	C	0	A	0	G	T	0	0	T	A	0	0	C	G	G	T	G	C	1	A	C	G	T	A	G	C	3	5	1	A	A	G	G	A	T	C	T	T	NA	0	C	G	G	G	A	C
M165	1	0	G	C	6	A	2	G	T	NA	8	T	G	0	0	C	G	T	C	G	G	0	C	C	G	T	A	G	C	3	5	1	A	A	G	G	A	T	C	T	A	T	0	G	G	G	G	T	C
L3180	1	0	G	C	6	A	2	G	T	NA	8	T	G	0	0	C	G	T	C	G	G	0	C	T	G	T	A	G	T	3	0	0	A	A	G	G	A	T	C	T	A	T	0	C	G	A	G	T	C
BY4944	0	0	G	C	6	A	2	G	T	NA	8	T	G	2	1	C	G	G	T	G	NA	3	C	C	G	T	A	G	C	3	5	1	A	A	G	G	A	T	C	T	A	T	0	G	G	G	G	T	C
DH3732	0	5	A	C	0	A	0	G	T	NA	8	T	G	0	0	C	G	T	C	G	G	0	C	C	G	T	A	G	C	3	5	1	A	A	G	G	A	T	C	T	A	T	0	G	G	G	G	T	C
CIMBL145	0	5	A	C	0	A	0	G	T	0	0	T	G	0	0	A	G	G	C	A	C	0	A	C	T	T	A	G	T	3	0	0	A	A	G	G	A	T	C	T	A	T	0	C	G	G	G	A	C
CIMBL123	0	0	G	C	0	C	0	A	C	8	NA	G	G	0	0	C	G	G	C	G	C	0	C	C	G	T	A	T	C	0	5	1	T	A	G	G	A	T	C	T	A	T	0	C	G	G	G	T	C
CML225	0	5	A	C	6	A	0	G	T	0	0	T	G	0	0	A	G	G	C	A	C	0	C	C	G	T	A	G	C	3	5	1	A	A	G	G	A	T	C	T	A	T	0	C	G	G	G	A	C
YAN414	1	0	G	C	6	A	0	G	T	NA	8	T	G	0	0	C	G	T	C	G	G	0	A	C	T	T	A	G	T	3	0	1	A	A	G	G	A	T	C	T	A	T	0	C	G	G	G	A	C
CIMBL22	0	5	A	C	0	A	0	G	T	NA	8	T	G	0	0	C	G	T	C	G	G	0	A	C	G	T	A	G	C	3	5	1	A	A	G	G	A	T	C	T	A	T	0	C	G	G	G	A	C
CIMBL77	0	5	A	C	0	A	0	G	T	0	0	T	A	2	1	A	G	T	C	A	NA	3	C	T	G	T	A	T	C	0	5	0	T	A	A	A	A	T	T	T	A	T	0	C	G	G	G	A	C
CIMBL101	0	0	G	C	6	A	2	G	T	NA	8	T	G	2	1	A	T	G	T	A	NA	3	C	C	G	T	A	G	C	3	5	1	A	A	G	G	A	T	C	T	A	T	0	G	G	G	G	T	C
CIMBL7	0	5	A	C	6	A	0	G	T	0	0	G	G	2	1	C	G	G	C	G	NA	3	C	C	G	T	A	G	C	3	5	1	A	A	G	G	A	T	C	T	A	T	0	G	G	G	G	T	C
CML323	0	5	A	C	0	A	0	G	T	0	0	G	G	2	1	C	G	G	T	G	NA	3	C	C	G	T	A	G	C	3	5	1	A	A	G	G	A	T	C	T	A	T	0	G	G	G	G	T	C
CIMBL3	0	5	A	C	6	A	0	G	T	0	0	G	G	0	0	C	T	G	T	G	C	1	C	C	G	T	A	G	C	3	5	1	A	A	G	G	A	T	C	T	A	T	0	G	G	G	G	A	C
CIMBL83	0	NA	G	T	6	NA	2	G	T	0	0	T	G	0	0	A	G	G	C	A	C	0	C	T	G	T	A	G	T	3	0	0	A	A	G	G	A	T	C	T	A	T	0	C	G	G	G	T	C
CML364	0	5	A	C	6	A	0	G	T	0	0	G	G	0	0	C	T	G	T	G	C	1	C	C	G	T	A	G	C	3	5	1	A	A	G	G	A	T	C	T	A	T	0	G	G	G	G	A	C
CIMBL127	0	0	G	C	0	C	0	A	C	8	NA	G	G	0	0	C	G	T	C	G	G	0	C	T	G	T	A	T	C	0	5	0	T	A	A	A	A	T	T	T	A	T	0	C	G	A	G	G	C
ZHENG29	0	5	A	C	0	A	0	G	T	0	0	T	A	0	0	C	G	G	T	G	C	1	C	C	G	T	A	G	C	3	5	1	A	A	G	G	A	T	C	T	G	G	0	G	G	G	G	A	C
GEMS53	0	0	G	C	6	A	2	G	T	NA	8	T	G	0	0	C	G	T	C	G	G	0	A	C	T	T	A	G	T	3	0	0	A	A	G	G	A	T	C	T	A	G	0	C	G	G	G	A	C
CIMBL100	0	5	A	C	6	A	0	G	T	0	0	G	G	0	0	C	T	G	T	G	C	1	C	C	G	T	A	G	C	3	5	1	A	A	G	G	A	T	C	T	A	T	0	G	G	G	G	A	C
CIMBL107	0	5	A	C	0	A	0	G	T	0	0	T	A	0	0	C	G	G	C	A	C	0	C	T	G	T	A	T	C	3	5	1	A	A	G	G	A	T	C	T	A	T	0	G	G	G	G	A	C
CIMBL121	0	5	A	C	0	A	0	G	T	0	0	T	A	0	0	C	G	G	T	G	C	1	C	C	G	T	A	G	C	3	5	1	A	A	G	G	A	T	C	C	G	G	0	G	G	G	G	T	C
CIMBL98	0	0	G	C	6	A	2	G	T	NA	8	T	G	2	1	C	G	T	C	G	C	1	C	C	G	T	A	G	C	3	5	1	A	A	G	G	A	T	C	T	A	T	1	G	G	G	G	A	C
CIMBL154	0	5	A	C	0	A	0	G	T	0	0	T	A	2	1	C	G	T	C	G	C	1	C	C	G	G	G	G	C	3	5	1	NA	A	G	G	A	T	C	T	A	T	0	G	G	G	G	A	C
CIMBL30	0	5	A	C	0	A	0	G	T	0	0	T	A	0	0	A	G	T	C	G	C	0	C	C	G	T	A	G	C	0	5	1	T	A	G	G	A	T	C	T	A	T	0	C	G	G	G	A	C
CML412	0	5	A	C	0	A	0	G	T	0	0	G	G	2	1	C	G	T	C	G	C	0	C	T	G	T	A	T	C	0	5	1	T	A	G	G	A	T	C	T	A	T	0	C	G	G	G	A	C
CIMBL40	1	5	A	C	0	A	0	G	T	0	0	T	A	2	1	C	G	T	C	G	G	0	A	C	T	T	A	G	T	3	0	0	A	A	G	G	A	T	C	T	A	T	0	C	G	G	G	T	C
CML162	0	0	G	C	6	A	2	G	T	NA	8	T	G	0	0	C	G	T	C	G	G	0	A	C	T	G	G	G	T	3	0	0	A	A	G	G	A	T	C	T	A	T	0	C	G	G	G	T	C
CIMBL67	0	5	A	C	0	A	0	G	T	0	0	T	A	2	1	C	G	T	C	G	C	0	C	T	G	T	A	T	C	0	5	1	T	A	G	G	A	T	C	T	A	T	0	C	G	G	G	A	C
CIMBL58	0	5	A	C	0	A	0	G	T	0	0	G	G	2	1	C	G	T	C	G	C	0	C	T	G	T	A	T	C	3	5	1	A	A	G	G	A	T	C	T	A	T	1	G	G	G	G	A	C
CIMBL113	0	0	G	C	6	A	2	G	T	NA	8	T	G	2	1	C	G	T	C	G	C	0	C	T	G	T	A	T	C	0	5	0	T	A	G	G	A	T	C	T	A	T	0	C	G	G	G	A	C
CML163	0	5	A	C	0	A	0	G	T	0	0	T	A	2	1	C	G	T	C	G	C	1	C	C	G	T	A	G	C	3	5	1	A	A	G	G	A	T	C	T	A	T	1	G	G	G	G	A	C
CIMBL11	0	0	G	C	6	A	2	G	T	NA	8	T	G	2	1	C	G	T	C	G	C	1	C	C	G	T	A	G	C	3	5	1	A	A	G	G	A	T	C	T	A	T	0	G	G	G	G	A	C
CML134	0	5	A	C	6	A	0	G	T	0	0	G	G	2	1	C	G	T	C	G	G	0	A	C	T	T	A	G	T	3	0	0	A	A	G	G	A	T	C	T	A	T	0	C	G	G	G	T	C
CIMBL142	0	0	G	C	6	A	2	G	T	NA	8	T	G	2	1	C	G	T	C	G	C	1	C	C	G	T	A	G	C	3	5	1	A	A	G	G	A	T	C	T	A	T	0	G	G	G	G	A	C
CIMBL89	0	5	A	C	6	A	0	G	T	0	0	G	G	2	1	C	G	T	C	G	C	1	C	C	G	T	A	G	C	3	5	1	A	A	G	G	A	T	C	T	A	T	0	G	G	G	G	A	C
CML51	0	5	A	C	0	A	0	G	T	0	0	G	G	2	1	C	G	T	C	G	C	1	C	C	G	G	G	G	C	3	5	1	A	A	G	G	A	T	C	T	A	T	1	G	G	G	G	A	C
CIMBL155	0	0	G	C	6	A	2	G	T	NA	8	T	G	0	0	C	G	T	C	G	G	0	A	C	T	G	G	G	T	3	0	0	A	A	G	G	A	T	C	T	A	T	0	C	G	G	G	T	C
CIMBL38	0	5	A	C	6	A	0	G	T	0	0	G	G	2	1	C	G	T	C	G	C	1	C	C	G	T	A	G	C	3	5	1	A	A	G	G	A	T	C	T	A	T	1	G	G	G	G	A	C
CIMBL120	0	5	A	C	6	A	0	G	T	0	0	G	G	2	1	C	G	T	C	G	C	1	C	C	G	T	A	G	C	3	5	1	A	A	G	G	A	T	C	T	A	T	1	G	G	G	G	A	C
CIMBL2	0	5	A	C	6	A	0	G	T	0	0	G	G	2	1	C	G	T	C	G	C	0	C	T	G	T	A	T	C	0	5	0	T	A	G	G	A	T	C	T	A	T	0	C	G	G	G	A	C
CIMBL28	0	5	A	C	6	A	0	G	T	0	0	G	G	0	0	C	G	T	C	G	C	1	C	C	G	G	A	G	C	3	5	1	A	A	G	G	A	T	C	T	A	T	1	G	G	G	G	A	C
CIMBL63	0	5	A	C	0	A	0	G	T	0	0	T	A	2	1	C	G	T	C	G	C	0	C	C	G	T	A	G	T	3	0	1	A	A	G	G	A	T	C	T	A	T	0	C	G	G	G	T	C
CML170	0	5	A	C	6	A	0	G	T	0	0	G	G	2	1	C	G	T	C	G	C	1	C	C	G	T	A	G	C	3	5	1	A	A	G	G	A	T	C	T	A	T	1	G	G	G	G	A	C
CIMBL112	0	5	A	C	6	A	0	G	T	0	0	G	G	0	0	C	G	T	C	G	G	0	A	C	T	T	A	G	T	3	0	0	A	A	G	G	A	T	C	T	A	T	0	C	G	G	G	T	C
CIMBL144	0	5	A	C	0	A	0	G	T	0	0	T	A	2	1	C	G	T	C	G	C	1	C	C	G	T	A	G	C	3	5	1	A	A	G	G	A	T	C	T	A	T	0	G	G	G	G	A	C
CML228	0	5	A	C	6	A	0	G	T	0	0	G	G	0	0	C	G	T	C	G	C	1	C	C	G	T	A	G	C	3	5	1	A	A	G	G	A	T	C	T	A	T	1	G	G	G	G	A	C
CIMBL26	0	0	G	C	6	A	2	G	T	NA	8	T	G	0	0	C	G	T	C	G	C	1	C	C	G	T	A	G	C	3	5	1	A	A	G	G	A	T	C	T	A	T	1	G	G	G	G	A	C
CIMBL46	0	NA	G	T	6	C	0	G	T	0	0	T	G	2	1	C	G	T	C	G	C	0	C	T	G	T	A	T	C	0	5	0	T	A	G	G	A	T	C	T	A	T	0	C	G	G	G	A	C
CIMBL157	0	5	A	C	6	A	0	G	T	0	0	G	G	0	0	C	G	T	C	G	G	0	A	C	T	T	A	G	T	3	0	0	A	A	G	G	A	T	C	T	A	T	0	C	G	G	G	T	C
CIMBL51	0	NA	G	T	6	C	0	G	T	0	0	T	G	2	1	C	G	T	C	G	C	0	C	T	G	T	A	T	C	0	5	0	T	A	G	G	A	T	C	T	A	T	0	C	G	G	G	A	C
chuan48-2	0	5	A	C	0	A	0	G	T	0	0	T	A	0	0	C	G	T	C	G	C	1	C	C	G	G	G	G	C	3	5	1	A	A	G	G	A	T	C	T	A	T	1	G	G	G	G	A	C
CML32	0	0	G	C	0	C	0	A	C	NA	8	G	G	0	0	C	G	T	C	G	C	0	C	T	G	T	A	T	C	3	5	1	A	A	G	G	A	T	C	T	A	T	1	G	G	G	G	A	C
835a	0	5	A	C	0	A	0	G	T	0	0	T	A	2	1	C	G	T	C	G	C	1	C	C	G	T	A	G	C	3	5	1	A	A	G	G	A	T	C	T	A	T	0	G	G	G	G	A	C
R08	0	5	A	C	0	A	0	G	T	0	0	T	A	2	1	C	G	T	C	G	C	1	C	C	G	T	A	G	C	3	5	1	A	A	G	G	A	T	C	T	A	T	1	G	G	G	G	A	C
ES40	0	5	A	C	0	A	0	G	T	0	0	T	A	0	1	C	G	T	C	G	C	0	C	T	G	T	A	T	C	0	5	0	T	A	G	G	A	T	C	T	A	T	0	C	G	G	G	A	C
Qi205	1	0	G	C	6	A	2	G	T	NA	8	T	G	0	0	C	G	T	C	G	G	0	A	C	T	T	A	G	T	3	0	0	A	A	G	G	A	T	C	T	A	T	0	C	G	G	G	T	C
Ye8001	0	5	A	C	0	A	0	G	T	0	0	T	A	2	1	C	G	T	C	G	C	1	C	C	G	T	A	G	C	3	5	1	A	A	G	G	A	T	C	T	A	T	1	G	G	G	G	A	C
Ry713	0	5	A	C	0	A	0	G	T	0	0	T	A	2	1	C	G	T	C	G	C	1	C	C	G	T	A	G	C	3	5	1	A	A	G	G	A	T	C	T	A	T	1	G	G	G	G	A	C
TY8	0	NA	G	T	6	A	0	G	T	0	0	G	G	2	1	C	G	T	C	G	C	1	C	C	G	G	G	G	C	3	5	1	A	A	G	G	A	T	C	T	A	T	1	G	G	G	G	A	C
BS16	0	5	A	C	0	A	0	G	T	0	0	T	A	2	1	C	G	T	C	G	C	1	C	C	G	T	A	G	C	3	5	1	A	A	G	G	A	T	C	T	A	T	0	G	G	G	G	A	C
04K5686	0	5	A	C	0	A	0	G	T	0	0	T	A	2	1	C	G	T	C	G	C	1	C	C	G	T	A	G	C	3	5	1	A	A	G	G	A	T	C	T	A	T	0	G	G	G	G	A	C
GEMS4	0	5	A	C	6	A	0	G	T	0	0	G	G	0	0	C	G	T	C	G	C	0	C	T	G	T	A	T	C	0	5	0	T	A	G	G	A	T	C	T	A	T	0	C	G	G	G	A	C
GEMS3	0	5	A	C	0	A	0	G	T	0	0	T	A	2	1	C	G	T	C	G	C	1	C	C	G	T	A	G	C	3	5	1	A	A	G	G	A	T	C	T	A	T	0	G	G	G	G	A	C
LK11	0	5	A	C	0	A	0	G	T	0	0	T	A	0	1	C	G	T	C	G	C	1	C	C	G	T	A	G	C	3	5	1	A	A	G	G	A	T	C	T	A	T	0	G	G	G	G	A	C
Dong237	0	5	A	C	0	A	0	G	T	0	0	T	A	2	1	C	G	T	C	G	C	1	C	C	G	T	A	G	C	3	5	1	A	A	G	G	A	T	C	T	A	T	1	G	G	G	G	A	C
GEMS30	1	0	G	C	6	A	2	G	T	NA	8	T	G	0	0	C	G	T	C	G	G	0	A	C	T	G	G	G	T	3	0	0	A	A	G	G	A	T	C	T	A	T	0	C	G	G	G	T	C
GEMS5	1	5	A	C	0	A	0	G	T	0	0	T	A	2	1	C	G	T	C	G	G	0	A	C	T	G	G	G	T	3	0	0	A	A	G	G	A	T	C	T	A	T	0	C	G	G	G	T	C
ZZ01	0	5	A	C	0	A	0	G	T	0	0	T	A	0	1	C	G	T	C	G	C	1	C	C	G	T	A	G	C	3	5	1	A	A	G	G	A	T	C	T	A	T	1	G	G	G	G	A	C
TY3	0	5	A	C	0	A	0	G	T	0	0	T	A	2	1	C	G	T	C	G	C	1	C	C	G	T	A	G	C	3	5	1	A	A	G	G	A	T	C	T	A	T	1	G	G	G	G	A	C
CI7	0	5	A	C	0	A	0	G	T	0	0	T	A	2	1	C	G	T	C	G	C	0	C	C	G	T	A	G	C	0	5	1	T	A	G	G	A	T	C	T	A	T	0	C	G	G	G	A	C
GEMS33	0	0	G	C	6	A	2	G	T	NA	8	T	G	2	1	C	G	T	C	G	C	1	C	C	G	G	G	G	C	3	5	1	A	A	G	G	A	T	C	T	A	T	1	G	G	G	G	A	C
Sy1039	1	5	A	C	0	A	0	G	T	0	0	T	A	2	1	C	G	T	C	G	G	0	A	C	T	G	G	G	T	3	0	0	A	A	G	G	A	T	C	T	A	T	0	C	G	G	G	T	C
Sy998	1	0	G	C	6	A	2	G	T	NA	8	T	G	2	1	C	G	T	C	G	C	1	C	C	G	G	G	G	C	3	5	1	A	A	G	G	A	T	C	T	A	T	1	G	G	G	G	A	C
TY4	0	5	A	C	0	A	0	G	T	0	0	T	A	2	1	C	G	T	C	G	C	1	C	C	G	T	A	G	C	3	5	1	A	A	G	G	A	T	C	T	A	T	1	G	G	G	G	A	C
GEMS19	1	0	G	C	6	A	2	G	T	NA	8	T	G	2	1	C	G	T	C	G	C	0	C	T	G	T	A	T	T	3	0	0	A	A	G	G	A	T	C	T	A	T	0	C	G	G	G	T	C
GEMS55	0	5	A	C	0	A	0	G	T	0	0	T	A	2	1	C	G	T	C	G	G	0	A	C	T	G	G	G	T	3	0	0	A	A	G	G	A	T	C	T	A	T	0	C	G	G	G	T	C
CIMBL116	1	5	A	C	6	A	0	G	T	0	0	G	G	0	0	C	G	T	C	G	G	0	A	C	T	T	A	G	T	3	0	0	A	A	G	G	A	T	C	T	A	T	0	C	G	G	G	T	C
CIMBL122	1	0	G	C	6	A	2	G	T	NA	8	T	G	0	0	C	G	T	C	G	G	0	A	C	T	G	A	G	T	3	0	1	A	A	G	G	A	T	C	T	A	T	0	C	G	G	G	T	C
CIMBL115	1	0	G	C	6	A	2	G	T	NA	8	T	G	0	0	C	G	T	C	G	G	0	A	C	T	T	A	G	T	3	0	0	A	A	G	G	A	T	C	T	A	T	0	C	G	G	G	T	C
CML50	0	0	G	C	6	A	2	G	T	NA	8	T	G	0	1	C	G	T	C	G	C	1	C	C	G	G	G	G	C	3	5	1	A	A	G	G	A	T	C	T	A	T	1	G	G	G	G	A	C
CIMBL68	0	5	A	C	0	A	0	G	T	0	0	G	G	2	1	C	G	T	C	G	C	0	C	C	G	T	A	G	C	0	5	1	T	A	G	G	A	T	C	T	A	T	0	C	G	G	G	A	C
CIMBL66	1	0	G	C	6	A	2	G	T	NA	8	T	G	2	1	C	G	T	C	G	G	0	C	T	G	T	A	T	C	3	5	1	A	A	G	G	A	T	C	T	A	T	0	G	G	A	A	G	C
CML486	0	5	A	C	6	A	0	G	T	0	0	G	G	2	1	C	G	T	C	G	G	0	C	C	G	T	A	G	C	3	5	1	A	A	G	G	A	T	C	T	A	T	0	G	G	G	G	T	C
CML118	0	5	A	C	0	A	0	G	T	0	0	G	G	2	1	C	G	T	C	G	G	0	C	T	G	T	A	G	C	3	5	2	A	A	G	G	A	T	C	T	A	T	0	G	G	A	G	T	C
CIMBL54	0	5	A	C	0	A	0	G	T	0	0	T	A	2	1	C	G	T	C	G	G	0	C	C	G	T	A	G	C	3	5	1	A	A	G	G	A	T	C	T	A	T	0	G	G	G	G	T	C
CIMBL44	0	5	A	C	6	A	0	G	T	0	0	G	G	0	0	C	G	T	C	G	G	0	C	C	G	T	A	G	C	3	5	1	A	A	G	G	A	T	C	T	A	T	0	G	G	G	G	T	C
CML28	0	5	A	C	0	A	0	G	T	0	0	T	A	2	1	C	G	T	C	G	G	0	C	T	G	T	A	T	C	0	5	0	A	C	A	A	C	A	T	C	T	T	0	C	A	A	A	G	G
CIMBL47	0	5	A	C	0	A	0	G	T	0	0	T	A	2	1	C	G	T	C	G	G	0	C	C	G	T	A	G	C	3	5	1	A	A	G	G	A	T	C	T	A	T	0	G	G	G	G	T	C
CIMBL33	0	5	A	C	0	A	0	G	T	0	0	T	A	2	1	C	G	T	C	G	G	0	C	T	G	T	A	T	C	0	5	1	T	A	G	G	A	T	C	T	A	T	0	C	G	G	G	T	C
CIMBL17	0	5	A	C	0	A	0	G	T	0	0	T	A	2	1	C	G	T	C	G	G	0	C	C	G	T	A	G	C	3	5	1	A	A	G	G	A	T	C	T	A	T	0	G	G	G	G	T	C
CIMBL90	0	5	A	C	0	A	0	G	T	0	0	T	A	2	1	C	G	T	C	G	G	0	C	C	G	T	A	G	C	3	5	1	A	A	G	G	A	T	C	T	A	T	0	G	G	G	G	T	C
P138	0	5	A	C	0	A	0	G	T	0	0	G	G	0	1	C	G	T	C	G	G	0	C	T	G	T	A	T	C	0	5	1	T	A	G	G	A	T	C	T	A	T	0	C	G	G	G	T	C
CML69	0	5	A	C	6	A	0	G	T	0	0	G	G	0	0	C	G	T	C	G	G	0	C	C	G	T	A	G	C	3	5	1	A	A	G	G	A	T	C	T	A	T	0	G	G	A	G	T	C
CIMBL53	0	5	A	C	6	A	0	G	T	0	0	G	G	0	1	C	G	T	C	G	G	0	C	C	G	T	A	G	C	3	5	1	A	A	G	G	A	T	C	T	A	T	0	G	G	G	G	T	C
Yu87-1	0	5	A	C	0	A	0	G	T	0	0	T	A	0	1	C	G	T	C	G	G	0	C	C	G	T	A	G	C	3	5	1	A	A	G	G	A	T	C	T	A	T	0	G	G	G	G	T	C
D863F	0	5	A	C	0	A	0	G	T	0	0	T	A	2	1	C	G	T	C	G	G	0	C	C	G	T	A	G	C	3	5	1	A	A	G	G	A	T	C	T	A	T	0	G	G	A	G	T	C
04K5702	0	5	A	C	0	A	0	G	T	0	0	T	A	2	1	C	G	T	C	G	G	0	C	C	G	T	A	G	C	3	5	1	A	A	G	G	A	T	C	T	A	T	0	G	G	G	G	T	C
177	0	5	A	C	0	A	0	G	T	0	0	G	G	0	0	C	G	T	C	G	G	0	C	T	G	T	A	T	C	0	5	1	T	A	G	G	A	T	C	T	A	T	0	C	G	G	G	T	C
CF3	1	5	A	C	0	A	0	G	T	0	0	T	A	2	1	C	G	T	C	G	G	0	A	C	T	T	A	G	T	3	0	0	A	C	A	A	C	A	T	C	T	T	0	C	A	A	G	G	G
MN	0	5	A	C	0	A	0	G	T	0	0	T	A	2	1	C	G	T	C	G	G	0	C	T	G	T	A	T	C	0	5	0	A	C	A	A	C	A	T	C	T	T	0	C	A	A	A	G	G
Ry684	0	5	A	C	0	A	0	G	T	0	0	T	A	2	1	C	G	T	C	G	G	0	C	C	G	T	A	G	C	3	5	1	A	A	G	G	A	T	C	T	A	T	0	G	G	G	G	T	C
GEMS65	1	0	G	C	6	A	2	G	T	NA	8	T	G	2	1	C	G	T	C	G	G	0	A	C	T	T	A	G	T	3	0	0	A	C	A	A	C	A	T	C	T	T	0	C	A	A	A	G	G
Ji846	0	5	A	C	0	A	0	G	T	0	0	T	A	2	1	C	G	T	C	G	G	0	C	C	G	T	A	G	C	3	5	1	A	A	G	G	A	T	C	T	A	T	0	G	G	G	G	T	C
GEMS15	1	0	G	C	6	A	2	G	T	NA	8	T	G	0	0	C	G	T	C	G	G	0	C	T	G	T	A	T	C	0	5	0	T	C	A	A	C	A	T	C	T	NA	0	C	A	A	A	G	G
GEMS6	1	0	G	C	6	A	2	G	T	NA	8	T	G	0	0	C	G	T	C	G	G	0	C	C	G	T	A	G	C	3	5	1	A	A	G	G	A	T	C	T	A	T	0	G	G	A	G	T	C
Dan598	0	5	A	C	6	A	0	G	T	0	0	G	G	2	1	C	G	T	C	G	G	0	A	C	T	T	A	G	T	3	0	0	A	C	A	A	C	A	T	C	T	NA	0	C	A	A	A	G	G
XZ698	0	5	A	C	0	A	0	G	T	0	0	T	A	2	1	C	G	T	C	G	G	0	C	C	G	T	A	G	C	3	5	1	A	A	G	G	A	T	C	T	A	T	0	G	G	G	G	T	C
Ye107	0	5	A	C	0	A	0	G	T	0	0	T	A	2	1	C	G	T	C	G	G	0	C	C	G	T	A	G	C	3	5	1	A	A	G	G	A	T	C	T	A	T	0	G	G	G	G	T	C
Jiao51	0	5	A	C	0	A	0	G	T	0	0	T	A	2	1	C	G	T	C	G	G	0	A	C	T	T	A	G	T	3	0	0	A	C	A	A	C	A	T	C	T	T	0	C	A	A	A	G	G
Sy1077	0	5	A	C	0	A	0	G	T	0	0	T	A	2	1	C	G	T	C	G	G	0	C	C	G	T	A	G	C	3	5	1	A	A	G	G	A	T	C	T	A	T	0	G	G	A	G	T	C
IRF314	0	5	A	C	0	A	0	G	T	0	0	T	A	0	1	C	G	T	C	G	G	0	C	C	G	G	A	G	C	3	5	1	A	A	C	G	A	T	C	T	A	T	0	G	G	A	A	A	G
05W002	0	5	A	C	0	A	0	G	T	0	0	T	A	0	0	C	G	T	C	G	G	0	C	C	G	T	A	G	C	3	5	1	A	A	G	G	A	T	C	T	A	T	0	G	G	G	G	T	C
GEMS12	0	0	G	C	6	A	2	G	T	NA	8	T	G	0	0	C	G	T	C	G	G	0	A	C	T	T	A	G	T	3	0	0	A	A	A	A	C	T	T	C	T	T	0	C	A	A	G	G	G
Mo17	0	5	A	C	0	A	2	G	T	0	0	T	A	0	0	C	G	G	T	G	C	1	C	C	G	T	A	G	C	3	5	1	A	A	G	G	A	T	C	T	A	T	0	G	G	G	G	A	C
K12	0	5	A	C	0	A	0	G	T	0	0	T	A	2	1	C	G	T	C	G	G	0	C	C	G	T	A	G	C	3	5	1	A	A	G	G	A	T	C	T	A	T	0	G	G	G	G	T	C
GEMS42	0	5	A	C	6	A	0	G	T	0	0	G	G	0	1	C	G	T	C	G	G	0	C	C	G	T	A	G	C	3	5	1	A	A	G	G	A	T	C	T	A	T	0	G	G	G	G	T	C
B73	1	0	G	C	6	A	2	G	T	NA	8	T	G	0	0	C	G	T	C	G	G	0	A	C	T	T	A	G	T	3	0	0	A	A	G	G	A	T	C	T	A	T	0	C	G	G	G	T	C
GEMS18	1	0	G	C	6	A	2	G	T	NA	8	T	G	0	0	C	G	T	C	G	G	0	A	C	T	T	A	G	T	3	0	0	A	A	A	A	C	A	T	C	T	T	0	C	G	A	A	G	G
Wu109	0	5	A	C	0	A	0	G	T	0	0	T	A	2	1	C	G	T	C	G	G	0	C	T	G	T	A	T	C	0	5	1	T	A	C	C	A	T	C	T	A	T	0	C	G	A	A	G	C
Gy237	0	5	A	C	0	A	0	G	T	0	0	T	A	0	0	C	G	T	C	G	G	0	C	C	G	T	A	G	C	3	5	1	A	A	G	G	A	T	C	T	A	T	0	G	G	G	G	T	C
Dan360	0	5	A	C	0	A	0	G	T	0	0	T	A	2	1	C	G	T	C	G	G	0	C	C	G	T	A	G	C	3	5	1	A	A	G	G	A	T	C	T	A	T	0	G	G	G	G	T	C
HuangC	1	0	G	C	6	A	2	G	T	NA	8	T	G	2	1	C	G	T	C	G	G	0	A	C	T	T	A	G	T	3	0	0	A	A	A	A	A	A	T	T	T	T	0	C	G	A	G	G	G
GEMS21	0	5	A	C	0	A	0	G	T	0	0	T	A	2	1	C	G	T	C	G	G	0	A	C	T	T	A	G	T	3	0	0	A	C	A	A	C	A	T	C	T	G	0	G	G	A	A	G	G
WH413	0	5	A	C	0	A	0	G	T	0	0	T	A	2	0	C	G	T	C	G	G	0	C	C	G	T	A	G	C	3	5	1	A	A	G	G	A	T	C	T	A	T	0	G	G	G	G	T	C
GEMS14	1	0	G	C	6	A	2	G	T	NA	8	T	G	2	1	C	G	T	C	G	G	0	A	C	T	T	A	G	T	3	0	0	A	A	A	A	A	A	T	T	A	T	0	C	G	A	G	G	C
GEMS62	0	5	A	C	0	A	0	G	T	0	0	T	A	2	1	C	G	T	C	G	G	0	C	C	G	T	A	G	C	3	5	1	A	A	G	G	A	T	C	T	A	T	0	G	G	G	G	T	C
J4112	0	5	A	C	0	A	0	G	T	0	0	T	A	0	0	C	G	T	C	G	G	0	C	C	G	T	A	G	C	3	5	1	A	A	G	G	A	T	C	T	A	T	0	G	G	G	G	T	C
ZB648	0	5	A	C	0	A	0	G	T	0	0	T	A	2	1	C	G	T	C	G	G	0	C	C	G	T	A	G	C	3	5	1	A	A	G	G	A	T	C	T	A	T	0	G	G	G	G	T	C
Gy1007	1	0	G	C	6	A	2	G	T	NA	8	T	G	2	1	C	G	T	C	G	G	0	A	C	T	T	A	G	T	3	0	0	A	A	A	A	A	A	C	T	A	T	0	C	G	A	G	G	C
GEMS51	1	0	G	C	6	A	2	G	T	NA	8	T	G	0	0	C	G	T	C	G	G	0	A	C	T	T	A	G	T	3	0	0	A	A	A	A	A	A	T	C	T	T	0	C	G	A	G	G	G
WMR	0	5	A	C	0	A	0	G	T	0	0	T	A	2	1	C	G	T	C	G	G	0	C	T	G	T	A	T	C	0	5	1	T	A	G	G	A	T	C	T	A	T	0	C	G	G	G	T	C
GEMS10	1	5	A	C	0	A	0	G	T	0	0	T	A	2	1	C	G	T	C	G	G	0	A	C	T	T	A	G	T	3	0	0	A	A	A	A	A	A	T	T	T	T	0	C	G	A	G	G	G
FCD0602	1	5	A	C	0	A	0	G	T	0	0	T	A	2	1	C	G	T	C	G	G	0	A	C	T	T	A	G	T	3	0	0	A	C	A	A	C	A	T	C	T	T	0	C	G	A	A	G	G
975-12	0	5	A	C	0	A	0	G	T	0	0	T	A	2	1	C	G	T	C	G	G	0	C	C	G	T	A	G	C	3	5	1	A	A	G	G	A	T	C	T	A	T	0	G	G	G	G	T	C
Liao138	0	5	A	C	0	A	0	G	T	0	0	T	A	2	1	C	G	T	C	G	G	0	A	C	T	T	A	G	T	3	0	0	A	C	A	A	A	A	T	C	T	G	0	A	A	A	A	G	G
CML325	0	NA	G	T	6	C	0	G	T	0	0	T	G	0	0	A	G	G	C	A	G	0	C	T	G	T	A	G	T	3	0	0	A	A	G	G	A	T	C	T	A	T	0	C	G	A	G	T	C
HB	0	5	A	C	0	A	0	G	T	0	0	T	A	2	1	C	G	T	C	G	G	0	C	T	G	T	A	T	C	0	5	1	T	A	A	A	C	A	T	C	T	T	0	C	A	A	A	G	G
Gy462	0	5	A	C	0	A	0	G	T	0	0	T	A	2	1	C	G	T	C	G	G	0	C	C	G	T	A	G	C	3	5	1	A	A	G	G	A	T	C	T	A	T	0	G	G	G	G	T	C
GEMS66	1	5	A	C	0	A	0	G	T	0	0	T	A	0	1	C	G	T	C	G	G	0	A	C	T	T	A	G	T	3	0	0	A	A	A	A	A	A	T	T	T	T	0	C	A	A	G	G	G
238	0	5	A	C	0	A	0	G	T	0	0	T	A	2	1	C	G	T	C	G	G	0	A	C	T	T	A	G	T	3	0	0	A	C	A	A	C	A	T	C	T	T	0	C	A	A	A	G	G
TY11	0	5	A	C	0	A	0	G	T	0	0	T	A	2	1	C	G	T	C	G	G	0	C	C	G	T	A	G	C	3	5	1	A	A	G	G	A	T	C	T	A	T	1	G	G	G	G	T	C
CIMBL14	0	0	G	C	6	A	2	G	T	NA	8	T	G	0	0	C	G	T	C	G	G	0	C	C	G	T	A	G	C	3	5	1	A	A	G	G	A	T	C	T	A	T	0	G	G	G	G	T	C
CML411	0	5	A	C	0	A	0	G	T	0	0	G	G	2	1	C	G	G	C	G	G	0	C	T	G	T	A	T	C	0	5	1	T	A	G	G	A	T	C	T	A	T	0	C	G	G	G	T	C
CIMBL24	1	5	A	C	0	A	0	G	T	0	0	G	G	2	1	C	G	T	C	G	G	0	C	C	G	T	A	G	C	3	5	1	A	A	G	G	A	T	C	T	A	T	0	G	G	A	G	T	C
CML493	1	5	A	C	0	A	0	G	T	0	0	T	A	2	1	C	G	T	C	G	G	0	A	C	T	T	A	G	T	3	0	0	A	A	G	A	C	T	T	T	T	T	0	C	G	A	G	G	C
CIMBL102	0	0	G	C	6	A	2	G	T	NA	8	T	G	2	1	C	G	T	C	G	G	0	C	C	G	T	A	G	C	3	5	1	A	A	G	G	A	T	C	T	A	T	0	G	G	G	G	T	C
CML422	0	5	A	C	6	A	0	G	T	0	0	G	G	2	1	C	G	T	C	G	G	0	A	C	T	T	A	G	T	3	0	0	A	A	A	A	A	T	C	T	A	T	0	C	G	A	G	G	C
CIMBL31	0	5	A	C	0	A	0	G	T	0	0	T	A	2	1	C	G	T	C	G	G	0	C	C	G	T	A	G	C	3	5	1	A	A	G	G	A	T	C	T	A	T	0	G	G	G	G	T	C
CIMBL32	0	5	A	C	0	A	0	G	T	0	0	T	A	2	1	C	G	T	C	G	G	0	C	C	G	T	A	G	C	3	5	1	A	A	G	G	A	T	C	T	A	T	0	G	G	G	G	T	C
CIMBL87	0	0	G	C	6	A	2	G	T	NA	8	T	G	2	1	C	G	G	C	A	G	0	C	T	G	T	A	G	T	3	0	0	A	A	A	A	A	A	T	T	T	T	0	C	G	A	G	G	G
CML432	0	5	A	C	6	A	0	G	T	0	0	G	G	2	1	C	G	T	C	G	G	0	C	C	G	T	A	G	C	3	5	1	A	A	G	G	A	T	C	T	A	T	0	G	G	G	G	T	C
CML480	0	5	A	C	0	A	0	G	T	0	0	G	G	2	1	C	G	T	C	G	G	0	C	C	G	T	A	G	C	3	5	1	A	A	G	G	A	T	C	T	A	T	0	G	G	G	G	T	C
LG001	0	5	A	C	0	A	0	G	T	0	0	G	G	2	1	C	G	T	C	G	G	0	C	T	G	T	A	T	C	0	5	1	T	A	G	G	A	T	C	T	A	T	0	C	G	G	G	T	C
GEMS57	0	5	A	C	0	A	0	G	T	0	0	T	A	2	1	C	G	T	C	G	G	0	C	C	G	T	A	G	C	3	5	1	A	A	G	G	A	T	C	T	A	T	0	G	G	A	G	T	C
K10	0	5	A	C	0	A	0	G	T	0	0	T	A	2	1	C	G	T	C	G	G	0	C	C	G	T	A	G	C	3	5	1	A	A	G	G	A	T	C	T	A	T	0	G	G	A	A	T	C
Hu803	1	5	A	C	6	A	0	G	T	0	0	G	G	2	1	C	G	T	C	G	G	0	A	C	T	T	A	G	T	3	0	0	A	A	A	A	A	T	T	T	A	T	0	C	G	A	G	G	C
CIMBL15	0	5	A	C	0	A	0	G	T	0	0	G	G	2	1	C	G	T	C	G	G	0	C	T	G	T	A	G	C	3	5	2	A	A	G	G	A	T	C	T	A	T	0	G	G	G	G	T	C
JH96C	0	5	A	C	0	A	0	G	T	0	0	G	G	2	1	C	G	T	C	G	G	0	C	C	G	T	A	G	C	3	5	1	A	A	G	G	A	T	C	T	A	T	0	G	G	G	G	T	C
CIMBL110	0	5	A	C	0	A	0	G	T	0	0	T	A	2	1	C	G	T	C	G	G	0	C	T	G	T	A	T	C	3	5	1	A	A	G	G	A	T	C	T	A	T	0	G	G	G	G	T	C
SC55	0	0	G	C	6	A	2	G	T	NA	8	T	G	2	1	C	G	T	C	G	G	0	A	C	T	T	A	G	T	3	0	0	A	A	A	A	A	T	C	T	T	T	0	C	G	A	A	G	C
CIMBL106	0	5	A	C	0	A	0	G	T	0	0	T	A	2	1	C	G	T	C	G	G	0	C	T	G	T	A	T	C	3	5	1	A	A	G	G	A	T	C	T	A	T	0	G	G	G	G	T	C
647	0	5	A	C	0	A	0	G	T	0	0	T	A	0	1	C	G	T	C	G	G	0	C	C	G	T	A	G	C	3	5	1	A	A	G	G	A	T	C	T	A	T	0	G	G	G	G	T	C
CIMBL34	0	5	A	C	0	A	0	G	T	0	0	T	A	2	1	C	G	T	C	G	G	0	C	C	G	T	A	G	C	3	5	1	A	A	G	G	A	T	C	T	A	T	0	G	G	G	G	T	C
NA indicates missing genotype.
[truncated: 5 more columns]

## Sheet: S4
Table S4. List of the up- or down-regulated genes in Zmirx15a/WT in Water conditions.
Gene_ID	FoldChange	p_value	change	FPKM_Zmirx15a_rep1	FPKM_Zmirx15a_rep2	FPKM_Zmirx15a_rep3	FPKM_WT_rep1	FPKM_WT_rep2	FPKM_WT_rep3
Zm00001d025923	3.57431	2.7435e-240	UP	1086.67	1166.34	1175.54	91.786	104.2	89.6596
Zm00001d031777	2.22298	7.00289e-183	UP	276.357	269.895	283.592	56.2918	59.8314	60.8821
Zm00001d006193	2.94175	3.34625e-173	UP	32.9181	33.8781	35.1183	4.88075	4.01587	4.37261
Zm00001d037507	5.31437	7.85696e-152	UP	12.1485	12.0453	11.5192	0.216201	0.433767	0.217267
Zm00001d025875	6.26318	9.31752e-134	UP	51.6415	51.532	46.7805	0.441533	0.7013	0.766407
Zm00001d008303	2.50079	5.89892e-120	UP	872.715	790.739	813.27	159.927	124.286	153.718
Zm00001d035400	1.77624	4.17133e-113	UP	1291.79	1365.01	1252.76	374.036	370.064	393.05
Zm00001d018206	3.10191	1.7952e-111	UP	24.1514	20.1683	23.1748	2.49551	2.91363	2.38716
Zm00001d031769	2.07251	3.58431e-99	UP	17.2155	16.5904	17.0875	3.76329	4.13355	4.13246
Zm00001d034551	5.51105	1.38026e-97	UP	11.7366	10.7279	9.53597	0.349083	0.192258	0.175402
Zm00001d050670	4.8994	2.51044e-92	UP	6.73242	5.98772	6.03447	0.188652	0.191368	0.245595
Zm00001d049995	1.58807	1.52189e-83	UP	28.4499	27.4189	29.0639	9.81274	9.08204	9.27732
Zm00001d048077	3.50117	5.52952e-83	UP	14.4549	13.9447	12.2872	1.52909	0.990528	1.1059
Zm00001d040550	5.30512	3.85403e-81	UP	18.2106	16.6702	17.4623	0.456014	0.526764	0.323813
Zm00001d035390	1.31799	2.49838e-69	UP	327.438	338.958	328.956	139.2	131.231	127.338
Zm00001d025948	1.21703	1.58044e-67	UP	216.906	215.271	214.332	96.8463	85.4037	95.2403
Zm00001d025915	1.63818	2.67732e-65	UP	25.5661	25.1204	25.988	7.96365	7.66753	8.93654
Zm00001d028804	2.12577	1.5155e-61	UP	298.1	327.479	290.76	66.7575	79.1279	62.3951
Zm00001d034564	1.45816	3.78993e-56	UP	34.5308	33.4911	35.3682	12.4929	12.0147	13.011
Zm00001d035428	2.13308	1.56469e-53	UP	35.9476	40.8529	33.6712	8.66765	8.25797	8.1583
Zm00001d011285	1.71119	2.09603e-53	UP	1038.88	1047.4	1068.88	301.093	362.081	294.658
Zm00001d014701	1.20109	4.05762e-53	UP	59.2057	57.4207	56.0724	24.4324	25.2469	25.1091
Zm00001d035413	1.68438	3.00801e-49	UP	20.9457	19.1835	18.6296	6.27335	6.07768	5.86341
Zm00001d031706	1.30156	1.095e-45	UP	23.7316	21.7567	23.5517	8.79284	9.32426	9.77668
Zm00001d033543	1.31161	1.31547e-44	UP	22.4355	20.591	22.1878	8.87718	8.19441	9.14733
Zm00001d044504	3.37324	3.93146e-43	UP	8.54659	8.13929	8.84538	0.742047	0.67141	1.05077
Zm00001d026337	1.62798	4.4161e-42	UP	159.771	153.185	149.196	54.4364	39.5531	55.5373
Zm00001d016933	1.58338	4.2471e-41	UP	11.5519	10.2327	11.2469	3.68477	3.6988	3.59443
Zm00001d013797	2.22388	5.09692e-40	UP	32.0928	28.9869	30.1583	6.9331	4.56174	8.09354
Zm00001d050950	3.12818	4.72068e-39	UP	17.2652	16.8812	16.0142	2.69993	1.07862	2.06044
Zm00001d025957	1.86884	6.63852e-38	UP	5.14048	5.20413	4.81212	1.50106	1.44674	1.18276
Zm00001d018568	4.24765	7.83706e-38	UP	9.43354	11.1398	11.2603	0.758361	0.30522	0.658176
Zm00001d035381	1.37829	2.83719e-37	UP	42.3759	39.9768	39.3366	15.4631	14.7283	16.4958
Zm00001d028968	1.57812	3.11654e-36	UP	317.251	292.648	342.27	98.7536	118.486	99.5698
Zm00001d025881	5.83866	2.15408e-35	UP	5.90916	5.31519	5.88101	0.144016	0.107645	0.0499961
Zm00001d043598	2.03104	4.20544e-35	UP	26.2695	26.7363	25.299	6.17735	5.3868	7.59515
Zm00001d043522	7.28996	7.41546e-35	UP	42.8265	39.9242	32.8133	0.365432	0.0910473	0.317156
Zm00001d035377	1.38234	9.83102e-34	UP	550.745	548.543	508.094	231.671	174.559	210.47
Zm00001d011679	1.33348	1.63754e-33	UP	91.6816	86.3892	96.5402	40.1359	33.1936	35.5609
Zm00001d035401	1.2405	3.36379e-31	UP	9.3359	9.88425	9.84643	4.17006	4.23113	3.83902
Zm00001d028839	2.90902	4.61098e-31	UP	47.7527	38.079	42.9445	6.43601	4.81059	5.99953
Zm00001d013655	1.20175	1.45452e-30	UP	112.25	104.225	111.516	42.7782	50.7753	48.271
Zm00001d035767	1.47779	2.97113e-30	UP	9.48522	8.46943	8.89434	2.70433	3.51124	3.35974
Zm00001d023208	1.07911	6.01753e-30	UP	15.9767	16.2326	15.1731	8.12013	6.54254	7.73888
Zm00001d044264	4.24741	8.83142e-30	UP	12.7121	12.8578	12.477	0.538656	1.07365	0.311664
Zm00001d023507	1.37161	1.34478e-29	UP	11.2904	10.7587	12.1013	4.17749	4.40659	4.55164
Zm00001d026593	1.34157	9.63181e-29	UP	10.3274	10.2103	9.06623	3.61026	3.82544	4.18977
Zm00001d023724	1.46539	7.55672e-28	UP	56.0555	46.7561	50.861	19.9181	16.1138	19.6595
Zm00001d013879	1.82421	2.50001e-27	UP	9.95688	9.75251	10.6861	2.97939	3.34898	2.18798
Zm00001d006521	1.92846	8.28693e-27	UP	6.02231	4.92849	6.15375	1.64286	1.13283	1.7371
Zm00001d035346	1.62295	1.28709e-26	UP	142.606	125.309	128.955	46.3981	31.6756	50.9634
Zm00001d024574	1.08907	4.41758e-26	UP	18.7089	17.8509	19.8324	8.79361	8.77831	8.83606
Zm00001d036513	7.41201	6.02046e-26	UP	6.87188	5.4715	5.40259	0	0	0.104704
Zm00001d026158	1.00858	8.23047e-26	UP	34.2165	31.563	32.2155	16.9297	14.9233	16.7821
Zm00001d046422	1.26867	1.29957e-25	UP	22.9506	22.1374	24.598	9.08325	9.89761	9.78287
Zm00001d013796	1.61833	2.44069e-24	UP	2.7543	2.90125	2.65834	1.0007	0.879199	0.822793
Zm00001d035367	1.22206	4.99748e-24	UP	382.714	376.914	373.512	149.511	185.049	147.971
Zm00001d035420	1.45104	3.3144e-23	UP	17.2619	18.7896	14.5353	6.9276	6.06569	5.44553
Zm00001d038728	1.52896	3.46885e-23	UP	5.41443	4.82647	4.6774	2.06773	1.4872	1.62527
Zm00001d043341	1.4286	3.57261e-22	UP	38.784	38.1269	37.0596	14.6081	14.7404	12.7688
Zm00001d028815	1.58477	4.10672e-22	UP	48.1797	50.3512	58.9766	16.4989	17.8131	17.8991
Zm00001d011079	1.46758	1.09431e-21	UP	14.8731	14.0551	16.5579	4.93674	6.22191	5.15059
Zm00001d025913	1.24165	1.37464e-21	UP	78.8438	84.1851	84.1668	31.9863	40.0829	31.7129
Zm00001d023994	1.70738	1.70309e-21	UP	5.5994	5.6773	5.97077	1.64589	1.91563	1.67334
Zm00001d024268	1.09334	2.68474e-20	UP	29.9638	30.6825	31.8632	13.8938	15.6411	13.5397
Zm00001d037629	1.60801	8.13628e-20	UP	5.85258	4.92591	6.1373	1.88895	1.8625	1.77893
Zm00001d044138	1.25556	1.11541e-19	UP	10.6137	10.8036	11.1365	4.22153	4.27948	5.08357
Zm00001d008311	6.39493	8.30183e-19	UP	6.37243	5.44296	5.45233	0.0948577	0.0354507	0.0823263
Zm00001d032495	1.06627	9.50705e-19	UP	109	111.027	109.644	47.907	59.3897	49.0775
Zm00001d012257	11.0348	1.25025e-18	UP	52.576	53.1352	56.9179	0	0	0.0720664
Zm00001d052827	1.28243	2.41249e-18	UP	5.95813	6.16622	6.99962	2.53267	2.46815	2.83804
Zm00001d035234	1.30631	3.30219e-18	UP	13.5404	11.2619	11.4345	4.72146	4.25512	5.66622
Zm00001d035885	10.948	3.61185e-18	UP	6.41166	5.98453	7.50436	0	0	0
Zm00001d027303	10.8823	6.21185e-18	UP	130.171	103.259	104.504	0	0	0
Zm00001d024522	2.57954	1.22468e-17	UP	2.98346	2.51639	2.81249	0.429948	0.441876	0.513079
Zm00001d041669	10.6946	2.72718e-17	UP	7.31171	5.61421	6.2622	0	0	0
Zm00001d006293	1.05049	3.67315e-17	UP	31.2754	29.1128	30.236	16.3805	12.8504	14.5481
Zm00001d035383	1.28928	3.82895e-17	UP	6.89783	6.37205	6.3364	3.2043	2.51527	2.29781
Zm00001d037651	1.27365	4.5193e-17	UP	6.50433	5.67098	6.17201	2.76147	2.32206	2.50703
Zm00001d043734	1.15304	4.6173e-17	UP	10.3774	10.5624	9.86995	4.01025	5.19887	4.53032
Zm00001d038213	10.4972	9.66761e-17	UP	5.02838	4.9466	4.95512	0	0	0
Zm00001d008312	2.62611	2.41546e-16	UP	4.46257	6.23248	4.79406	0.538119	1.08289	0.826283
Zm00001d028930	1.99275	7.06759e-16	UP	3.79575	4.09316	4.47975	0.626003	1.24394	1.19262
Zm00001d035411	1.20922	7.28878e-16	UP	8.74919	8.2135	8.9936	3.49444	4.29178	3.3474
Zm00001d026387	10.2068	8.84519e-16	UP	10.1635	10.6522	9.9073	0	0	0
Zm00001d025952	10.0077	3.18198e-15	UP	13.3075	10.6595	10.3591	0	0.0267025	0
Zm00001d034745	2.39966	4.14776e-15	UP	13.5222	16.0529	14.8842	3.11752	3.34331	1.88221
Zm00001d032630	1.28208	4.15925e-15	UP	13.7083	12.702	13.6901	5.50269	6.4045	4.45168
Zm00001d028816	9.8091	2.02289e-14	UP	40.0433	40.6176	51.397	0	0	0
Zm00001d028633	9.73651	2.89547e-14	UP	25.1844	21.7138	24.1693	0	0	0
Zm00001d005449	8.44408	3.28855e-14	UP	4.8233	3.57575	3.86615	0	0	0.0353955
Zm00001d004689	1.33531	3.92371e-14	UP	21.5322	23.3802	27.0896	7.78325	11.2524	9.24372
Zm00001d031322	9.69585	3.97993e-14	UP	9.67466	8.04617	9.2672	0	0	0
Zm00001d048089	8.28577	1.08811e-13	UP	10.5853	9.77139	8.44254	0	0.0799526	0
Zm00001d026240	1.30917	1.2339e-13	UP	5.36527	5.44222	5.90717	1.82533	2.48553	2.36844
Zm00001d003228	1.38234	1.48145e-13	UP	81.3665	83.113	86.763	26.8935	32.2756	36.4903
Zm00001d050872	1.07683	1.6689e-13	UP	29.2837	25.6983	26.9735	15.2105	11.9866	11.6406
Zm00001d024691	1.05025	2.02592e-13	UP	17.6407	18.328	19.7681	8.01838	10.2566	8.42983
Zm00001d028510	1.21644	3.27255e-13	UP	105.45	99.5397	107.294	53.8467	45.7546	34.2605
Zm00001d046026	9.60446	4.19234e-13	UP	74.6621	34.7753	31.8456	0	0	0
Zm00001d025939	1.27935	4.70855e-13	UP	15.7609	16.0921	13.9516	5.71767	5.39463	7.72821
Zm00001d035224	1.44571	5.143e-13	UP	29.9937	28.5434	23.7217	11.0054	8.94574	10.2678
Zm00001d039650	1.29271	6.28179e-13	UP	4.6601	5.35267	5.7838	1.88012	2.2286	2.29103
Zm00001d035356	1.41472	9.75123e-13	UP	319.051	311.701	274.151	124.605	75.3457	140.647
Zm00001d049715	1.9556	2.14482e-11	UP	32.4675	42.8817	39.4293	8.9679	11.1717	9.08037
Zm00001d039095	2.71363	2.91779e-11	UP	4.36266	4.40834	2.73439	0.289756	0.835373	0.574805
Zm00001d027568	8.73395	3.85435e-11	UP	25.027	31.3799	22.0744	0	0	0
Zm00001d033160	1.20404	4.05535e-11	UP	16.8648	16.1503	16.8989	7.05759	8.42456	5.9881
Zm00001d042540	1.95544	4.19307e-11	UP	1.68158	2.35903	2.03987	0.479387	0.601973	0.465983
Zm00001d007714	1.50691	5.92843e-11	UP	5.13116	5.47012	5.72345	2.05599	1.75629	1.93005
Zm00001d042619	1.03108	5.96204e-11	UP	14.0618	12.7557	12.183	6.41777	5.3583	7.31794
Zm00001d037694	1.24732	6.77668e-11	UP	4.22016	3.80102	3.4554	1.76097	1.55428	1.51208
Zm00001d001303	2.24193	7.36141e-11	UP	25.8538	33.2762	31.7358	4.48395	7.54093	6.81028
Zm00001d036261	1.77992	7.80794e-11	UP	67.2949	88.8509	74.1304	25.9228	13.1757	28.4978
Zm00001d018161	1.50433	1.37763e-10	UP	13.3564	12.6682	13.04	3.18014	5.80147	4.58444
Zm00001d037160	1.05014	2.2178e-10	UP	5.00708	4.0885	5.02277	2.32346	2.49474	1.9605
Zm00001d047017	1.12617	2.33532e-10	UP	3.26014	2.98525	3.32844	1.31789	1.32568	1.73171
Zm00001d035055	1.16745	4.15883e-10	UP	6.23159	5.92088	6.67305	2.95382	3.18909	2.17906
Zm00001d039468	1.20519	5.00712e-10	UP	11.5211	10.3743	9.51549	4.73869	4.7096	4.11267
Zm00001d015053	1.8215	5.23923e-10	UP	14.3488	18.6587	18.2657	3.17987	5.68363	5.39958
Zm00001d039997	1.95468	6.5218e-10	UP	35.9597	37.5573	39.9695	14.0149	6.51175	9.20476
Zm00001d024470	1.12541	7.36527e-10	UP	8.19467	8.37594	9.16704	3.81178	3.24612	4.74539
ENSRNA049455651	8.26189	1.06048e-09	UP	3.74516	6.0687	3.91368	0	0	0
Zm00001d015054	2.21968	1.30538e-09	UP	6.79747	4.72461	4.87613	1.22893	1.03339	1.26657
Zm00001d010755	1.10082	1.34434e-09	UP	2.85507	2.62902	2.64493	1.42376	0.912165	1.46795
Zm00001d028774	1.70802	1.76986e-09	UP	22.8279	25.0541	30.0785	6.50612	6.21383	11.1364
Zm00001d051987	1.46648	1.86474e-09	UP	2.7168	3.21256	2.98096	0.978797	1.15227	1.06186
Zm00001d018839	1.81557	3.44877e-09	UP	3.16735	2.41907	3.53698	0.774972	0.764614	1.04925
Zm00001d039998	8.08601	4.75839e-09	UP	13.7134	11.8236	23.7217	0	0	0
Zm00001d035396	1.97267	6.34322e-09	UP	7.46421	5.59494	7.25697	1.81915	1.83562	1.49988
Zm00001d027682	1.28768	7.98506e-09	UP	53.2107	54.2025	55.137	21.6724	24.8571	19.4579
Zm00001d025922	1.59159	1.02856e-08	UP	5.32539	5.04242	5.00431	1.94125	0.877671	2.31763
Zm00001d037665	1.47846	1.13312e-08	UP	3.95927	4.54302	4.68836	1.87603	1.74771	1.08546
Zm00001d026345	1.95174	1.32396e-08	UP	3.16434	2.88145	2.52214	0.913755	0.564206	0.758561
Zm00001d013759	2.06585	1.37644e-08	UP	5.38293	4.34877	3.8097	1.36183	1.15067	0.71943
Zm00001d031372	1.14772	1.61447e-08	UP	3.5346	4.28112	4.31454	2.11959	1.74272	1.60545
Zm00001d007450	1.72949	2.03322e-08	UP	53.0253	39.9916	42.8941	12.121	9.62607	19.3957
Zm00001d032192	4.11066	2.06911e-08	UP	19.5036	9.38933	16.5727	1.51512	0.849359	0.328741
Zm00001d029371	1.30702	2.30833e-08	UP	16.7141	16.9911	15.4379	6.80303	8.09213	4.76153
Zm00001d051692	1.73961	3.81021e-08	UP	4.2414	3.97457	5.54106	1.74564	1.51355	0.848418
Zm00001d022636	1.05843	4.01033e-08	UP	4.25372	5.61741	4.84676	2.45171	2.08749	2.51638
Zm00001d028689	2.21398	5.13519e-08	UP	7.26637	10.5881	9.65557	1.3895	2.70031	1.68831
Zm00001d044566	1.07225	5.48967e-08	UP	40.8679	39.7676	41.6282	21.6166	12.9444	23.7829
Zm00001d004310	1.07877	7.00725e-08	UP	24.6944	24.0499	21.3382	10.4077	13.7455	8.68831
Zm00001d017279	1.09067	7.11956e-08	UP	5.7517	5.88542	4.89134	2.51104	2.80428	2.38443
Zm00001d002052	1.06657	7.21675e-08	UP	17.7723	20.0549	20.5588	8.87905	11.505	7.2261
Zm00001d051693	1.07609	9.82039e-08	UP	3.6122	3.32931	3.55548	1.55416	1.74248	1.64858
Zm00001d025947	1.4156	1.08149e-07	UP	4.14683	3.63404	4.22642	1.53775	1.83051	1.08745
Zm00001d025869	1.14762	1.25984e-07	UP	16.4256	14.1943	13.9439	7.53218	6.07439	6.53712
Zm00001d015463	1.28701	1.3292e-07	UP	52.7554	50.4093	66.0819	22.9108	25.3918	20.5698
Zm00001d043062	1.48594	1.47053e-07	UP	21.7141	17.8552	20.2032	9.52571	7.11999	4.70776
Zm00001d029030	1.00167	2.65404e-07	UP	8.23139	6.84531	6.45391	3.54414	3.22387	3.9755
Zm00001d035436	1.56015	3.63052e-07	UP	6.73478	8.01232	6.95226	3.74023	1.9636	1.70035
Zm00001d020557	1.0415	4.73362e-07	UP	69.4815	65.3776	75.3896	38.2569	27.4626	36.819
Zm00001d034713	1.44804	8.23724e-07	UP	36.9769	32.247	30.4536	10.4625	13.9647	11.6748
Zm00001d037513	1.18133	8.74144e-07	UP	2.9542	2.93345	2.70633	0.892623	1.63007	1.21487
Zm00001d027557	1.51637	1.15322e-06	UP	35.8412	35.2583	34.2647	16.5138	11.7691	8.66599
Zm00001d039486	1.83958	1.33278e-06	UP	3.2241	2.91702	2.65212	1.11635	0.363718	1.01855
Zm00001d008814	1.72084	1.54698e-06	UP	3.27338	2.86499	3.4227	0.869032	1.32864	0.651378
Zm00001d026305	1.00366	1.76726e-06	UP	13.5505	13.8801	12.9702	5.56999	6.09624	8.40222
Zm00001d039400	1.26596	2.13372e-06	UP	6.97096	4.885	6.03644	2.35513	1.78208	3.33097
Zm00001d043215	1.02756	2.47106e-06	UP	7.94509	9.00389	9.26082	3.4053	5.21784	4.0785
Zm00001d005380	6.9161	2.7933e-06	UP	5.48538	8.34607	8.12387	0	0	0
Zm00001d003668	1.02476	3.04456e-06	UP	5.28805	5.2714	4.55854	2.92124	2.54112	1.9452
Zm00001d027946	1.24829	3.73073e-06	UP	24.6765	28.5859	21.5289	12.0828	10.0734	9.27658
Zm00001d028708	1.53199	4.17335e-06	UP	12.7605	9.27812	11.0782	3.78973	4.51123	3.04545
Zm00001d009431	1.23011	4.22994e-06	UP	5.89702	7.93815	7.86958	4.03793	2.7885	2.4379
Zm00001d038717	1.40976	5.60304e-06	UP	3.89497	3.80362	4.59259	1.11721	1.56574	1.89884
Zm00001d025973	4.89719	6.06761e-06	UP	2.40314	1.95879	2.19645	0	0.0637893	0.148137
Zm00001d038718	1.9715	6.59096e-06	UP	2.61921	3.68757	2.64784	0.380519	1.13767	0.697193
Zm00001d036262	1.10331	6.84547e-06	UP	4.02778	3.8205	3.98684	2.34474	1.26312	1.94332
Zm00001d027824	1.34327	7.38415e-06	UP	25.4596	22.0012	23.7217	8.60254	9.18566	10.1325
Zm00001d025834	1.21218	8.92648e-06	UP	47.2352	43.8169	57.842	27.651	16.9872	20.0532
Zm00001d035091	5.89598	1.02314e-05	UP	4.38073	6.70257	6.34145	0	0.250105	0.0264006
Zm00001d021692	1.22267	1.2084e-05	UP	4.00788	3.84987	3.2188	1.35575	1.95601	1.36819
Zm00001d043318	1.92831	1.22263e-05	UP	3.07661	2.43057	4.08821	0.588319	0.79153	1.12332
Zm00001d035090	1.30915	1.50737e-05	UP	12.8887	11.9878	9.41338	6.03494	3.52664	4.38061
Zm00001d016718	1.373	1.52471e-05	UP	4.92702	4.8841	4.61698	1.6702	2.26559	1.55692
Zm00001d031344	1.71405	1.79934e-05	UP	8.18148	7.65775	10.4885	1.82817	3.92858	2.08248
Zm00001d015153	1.14449	1.99859e-05	UP	6.91223	5.98384	8.81092	3.06136	3.80139	2.8712
Zm00001d028760	6.53523	2.13689e-05	UP	5.56157	4.90411	3.50434	0	0	0
Zm00001d031257	1.36853	2.34623e-05	UP	8.38793	7.15801	6.14431	2.71977	2.23618	3.46202
Zm00001d005823	1.0011	2.66353e-05	UP	19.9729	13.4651	18.758	7.53507	10.2082	8.11615
Zm00001d020811	1.49414	3.90533e-05	UP	4.72193	2.73212	3.43947	1.73594	1.05038	1.11202
Zm00001d045206	1.12667	4.37704e-05	UP	4.21418	5.75764	4.98278	2.95752	1.73119	2.1957
Zm00001d047907	2.66973	8.14096e-05	UP	2.73724	1.59017	1.43285	0.371155	0.416129	0.107374
Zm00001d041853	2.78232	0.000161099	UP	3.17804	4.71454	2.25921	0.526686	0.688925	0.228554
Zm00001d025874	1.90197	0.000181695	UP	4.28783	2.7631	5.32528	0.627007	1.78089	0.816263
Zm00001d028973	2.71569	0.000189046	UP	6.27459	3.41734	3.49743	0.886251	0.397456	0.76917
Zm00001d003736	1.73036	0.000320521	UP	2.63837	3.83185	3.5167	1.26703	0.557082	1.22901
Zm00001d003015	1.25895	0.000479155	UP	1.34304	1.19856	1.52392	0.706257	0.431911	0.575806
Zm00001d028861	1.25865	0.000488079	UP	29.758	22.4188	21.2571	12.5686	7.78395	10.5966
Zm00001d027948	2.36734	0.000618136	UP	2.54559	3.66265	3.06848	0.687836	0.411298	0.716362
Zm00001d002436	1.03781	0.000854769	UP	3.58938	2.49809	3.49096	1.98558	1.08103	1.63817
Zm00001d037315	1.01631	0.000866963	UP	3.22128	4.07064	4.0343	2.31097	1.18503	2.1456
Zm00001d037561	1.05549	0.0019519	UP	9.18867	7.72617	7.50615	4.27455	2.29642	5.27495
Zm00001d010521	1.07331	0.00198499	UP	1.37622	1.77369	1.43297	0.684232	0.887479	0.576374
Zm00001d047141	1.44136	0.00250371	UP	1.9699	3.91448	4.27353	1.0976	0.788845	1.86856
Zm00001d032084	1.12131	0.00255699	UP	3.16707	3.48263	3.35665	1.76547	1.99723	0.786824
Zm00001d020008	1.14972	0.00263415	UP	3.34356	2.00217	2.47101	1.27557	1.07644	1.17848
Zm00001d028419	1.6647	0.00286091	UP	12.4317	10.453	12.5586	2.4398	6.28137	2.11748
Zm00001d035361	1.64853	0.00287489	UP	12.1897	11.4758	14.623	2.65147	5.94551	3.28741
Zm00001d019060	1.46142	0.00312642	UP	26.1544	27.7873	20.8366	6.35226	5.02729	15.8906
Zm00001d051478	2.04086	0.00510602	UP	6.06716	15.7701	11.8609	1.67582	4.07092	2.18165
Zm00001d022658	2.46051	0.00621861	UP	6.91438	5.14581	6.09071	1.86831	0.279294	1.2972
Zm00001d029123	1.00531	0.00689094	UP	14.8937	12.9081	20.7062	7.26425	8.23206	8.5417
Zm00001d038863	1.05333	0.00758861	UP	16.2569	17.2494	17.3351	7.79901	7.68416	8.92238
Zm00001d047938	1.02285	0.00944525	UP	2.90771	4.95079	4.38015	1.60628	1.92956	2.43964
Zm00001d019163	-2.09607	6.09832e-225	DOWN	233.89	237.955	241.244	1046.14	993.998	998.143
Zm00001d012313	-3.94179	7.48152e-223	DOWN	2.48248	1.8642	2.28849	33.6431	32.3333	36.0404
Zm00001d028750	-2.11896	2.89774e-211	DOWN	818.964	806.112	821.616	3539.1	3554.5	3493.56
Zm00001d049112	-4.64749	9.58123e-167	DOWN	0.49065	0.452683	0.445269	12.1971	10.5618	12.0272
Zm00001d035570	-4.89373	3.49368e-157	DOWN	0.771503	0.812009	0.886569	27.4741	17.3693	28.6846
Zm00001d035098	-3.15914	4.62212e-148	DOWN	2.97342	2.39998	2.89996	24.6989	23.9523	25.1912
Zm00001d026200	-3.47713	4.87979e-132	DOWN	1.21699	1.32077	1.43383	14.1534	16.2875	13.4955
Zm00001d029151	-1.96695	1.09308e-130	DOWN	56.1404	59.0965	57.3688	218.984	233.371	219.342
Zm00001d028194	-3.19566	2.406e-122	DOWN	28.3325	26.3439	27.7499	267.902	217.401	269.866
Zm00001d005030	-5.57783	2.42001e-115	DOWN	4.57115	3.82528	9.74865	320.449	255.374	291.922
Zm00001d026266	-3.60359	6.59845e-103	DOWN	1.77586	2.76589	1.71451	24.4594	24.3019	26.6387
Zm00001d048625	-2.60077	1.90822e-82	DOWN	1.15409	1.25524	1.08962	6.26089	7.44954	7.38553
Zm00001d016558	-2.16276	2.17844e-71	DOWN	1.51824	1.30931	1.49535	6.4896	6.63263	6.16987
Zm00001d048311	-1.50658	9.97639e-69	DOWN	14.9678	14.3878	15.7696	42.956	43.2339	41.5308
Zm00001d040979	-2.07477	5.29034e-66	DOWN	9.69009	9.34453	9.5566	38.3948	41.0819	40.4385
Zm00001d013918	-1.32194	2.32239e-63	DOWN	57.7489	60.2772	61.1999	149.745	145.382	151.385
Zm00001d035579	-1.85999	6.21698e-63	DOWN	4.57801	4.16297	4.21041	15.7371	14.4342	16.7755
Zm00001d037894	-3.06429	1.05318e-62	DOWN	7.62933	7.07878	6.91883	56.72	71.4097	51.4575
Zm00001d028783	-4.84615	7.55144e-61	DOWN	1.22232	5.30037	5.21356	115.466	94.4811	121.837
Zm00001d029778	-2.98325	1.54403e-59	DOWN	1.46182	1.6378	1.89887	12.4215	14.0995	12.7302
Zm00001d037708	-2.55849	1.56469e-53	DOWN	2.13422	3.09503	2.57604	16.1743	16.1927	13.2701
Zm00001d014947	-1.62004	1.37028e-51	DOWN	9.4648	9.69328	10.4323	30.1533	32.5355	27.7947
Zm00001d019111	-4.82576	3.00801e-49	DOWN	0.0910074	0.12693	0.172522	4.6504	2.84651	3.54518
Zm00001d038049	-1.01047	1.76165e-43	DOWN	763.106	749.074	774.343	1515.92	1569.38	1502.06
Zm00001d026137	-1.72716	4.4161e-42	DOWN	9.32125	11.1509	10.7154	34.0685	35.9271	32.633
Zm00001d013937	-1.25579	2.76876e-41	DOWN	23.9319	23.7481	24.5336	54.3301	61.8662	55.3808
Zm00001d025055	-1.73633	3.98098e-41	DOWN	7.78959	7.72448	8.23368	24.6069	27.7466	26.3466
Zm00001d008983	-1.68624	9.24676e-40	DOWN	2.22389	2.52101	2.40269	7.7452	6.62104	8.59847
Zm00001d039513	-1.19776	2.45025e-38	DOWN	20.6851	19.1508	18.5836	45.7119	45.2124	42.5392
Zm00001d016076	-1.70218	2.65783e-35	DOWN	7.06307	7.69438	7.61691	21.3405	27.4826	23.4798
Zm00001d016705	-1.58574	3.46669e-34	DOWN	9.9505	10.8152	10.9398	29.8583	36.2156	28.4646
Zm00001d028972	-2.36232	9.80806e-34	DOWN	10.6953	8.95018	7.60311	43.958	45.4425	50.4576
Zm00001d023869	-2.17401	9.97403e-34	DOWN	1.41175	1.01747	1.42616	5.92918	5.77095	5.69094
Zm00001d012261	-2.5863	2.22414e-33	DOWN	0.531332	0.606321	0.482979	3.82177	3.19646	2.66855
Zm00001d012292	-1.43811	3.4311e-32	DOWN	171.875	153.011	193.998	449.992	484.701	465.827
Zm00001d003306	-1.69872	1.73319e-31	DOWN	6.12738	7.46461	7.9612	22.0591	26.0013	21.4524
Zm00001d011976	-6.99879	3.37861e-31	DOWN	0.0179695	0.123034	0	4.80208	6.31051	5.97045
Zm00001d029012	-1.03513	4.0746e-31	DOWN	341.608	382.498	391.864	762.53	729.73	787.554
Zm00001d033231	-1.15486	3.76081e-30	DOWN	4.04477	4.38388	4.32206	9.13988	9.96831	9.13279
Zm00001d052327	-8.76547	9.47391e-30	DOWN	0	0.0624886	0	9.68211	6.37202	9.4368
Zm00001d049510	-1.19665	9.36809e-29	DOWN	1.58812	1.52819	1.78081	3.81474	3.64174	3.73568
Zm00001d043538	-1.26112	1.65564e-28	DOWN	45.7803	43.1304	46.6538	102.801	119.4	100.889
Zm00001d029164	-1.46449	3.40657e-28	DOWN	72.0475	93.755	89.7651	231.263	236.74	233.436
Zm00001d013927	-1.10511	3.2931e-27	DOWN	3.86631	4.25545	4.5021	9.2543	8.22329	9.62237
Zm00001d014083	-1.36329	7.88704e-27	DOWN	69.1117	78.8658	77.1746	190.608	194.552	191.025
Zm00001d023462	-1.24069	6.88883e-26	DOWN	6.33784	5.99458	5.91909	14.8565	13.8905	14.2704
Zm00001d040836	-2.04971	1.38155e-25	DOWN	2.60873	4.05445	4.23236	15.0788	16.6383	13.0695
Zm00001d008746	-5.43005	1.83326e-25	DOWN	0.0758395	0.144238	0.0808695	4.33618	4.90859	3.46336
Zm00001d012939	-1.76737	2.53751e-25	DOWN	4.04615	4.21947	3.55503	12.9591	15.6979	11.2634
Zm00001d028574	-1.60538	3.0068e-25	DOWN	40.1836	34.8771	42.4213	113.095	136.947	105.181
Zm00001d045036	-1.62638	3.7774e-25	DOWN	15.7651	11.0606	13.6976	41.0774	43.7223	39.9339
Zm00001d035558	-12.8518	3.85991e-25	DOWN	0	0	0	33.4924	38.5052	30.1887
Zm00001d020332	-1.35223	5.49311e-25	DOWN	3.71384	3.74845	4.33918	9.79592	10.5559	9.62569
Zm00001d018965	-2.20145	9.30173e-25	DOWN	7.07836	6.00032	6.54144	32.4271	34.3836	22.9073
Zm00001d030114	-6.26587	2.5398e-24	DOWN	0	0.114869	0.143117	5.46347	6.92042	6.8049
Zm00001d031152	-2.32528	1.11778e-23	DOWN	1.47193	1.18341	1.92627	8.06661	7.14824	7.75879
Zm00001d038946	-1.17118	3.3144e-23	DOWN	223.081	258.796	255.338	508.087	588.169	554.623
Zm00001d043505	-1.46272	6.69909e-23	DOWN	4.78481	5.28284	5.96356	15.1772	13.7689	15.1161
Zm00001d052340	-1.18199	6.69909e-23	DOWN	95.5649	88.6721	87.2024	204.072	195.034	215.307
Zm00001d032608	-1.00066	3.22854e-22	DOWN	99.2505	102.476	102.755	199.886	219.781	186.286
Zm00001d022155	-1.29969	1.27179e-21	DOWN	3.71321	3.80413	4.38183	10.3794	8.99997	9.86273
Zm00001d032042	-1.59295	1.71011e-21	DOWN	1.24955	1.13589	0.831073	2.9957	3.40789	3.24879
Zm00001d029154	-1.6392	3.89816e-21	DOWN	4.27128	4.41716	4.3648	14.2126	13.5167	12.767
Zm00001d038948	-2.1861	4.38995e-21	DOWN	2.39207	2.78427	2.09159	9.33593	11.0672	12.4377
Zm00001d026291	-1.21031	5.23293e-21	DOWN	19.1165	21.2235	17.6472	45.8425	37.3818	50.8138
Zm00001d013874	-7.60304	9.58722e-21	DOWN	0.0155895	0.0533693	0	4.68924	2.63597	5.68421
Zm00001d030915	-1.08492	1.0285e-20	DOWN	70.7941	71.6096	71.264	147.328	168.421	134.764
Zm00001d028965	-2.25856	3.40021e-20	DOWN	6.24176	4.83977	8.70365	34.713	23.7902	36.5151
Zm00001d029699	-1.55005	3.85634e-20	DOWN	5.03495	4.25054	5.53324	14.2087	15.9662	12.9967
Zm00001d048775	-1.12917	3.96737e-20	DOWN	11.7852	12.3908	12.9905	26.5318	28.9594	25.3409
Zm00001d002754	-1.27135	6.05915e-20	DOWN	9.31047	10.0604	9.31297	22.7865	24.342	21.6872
Zm00001d017422	-2.56606	6.05915e-20	DOWN	0.120193	0.125054	0.139473	0.549242	0.86704	0.842775
Zm00001d035542	-1.4178	7.15945e-20	DOWN	4.00833	4.9171	5.31602	12.2686	12.0329	13.5935
Zm00001d052537	-6.65577	1.20812e-19	DOWN	0	0.0214228	0.0133455	1.26005	1.26157	0.830315
Zm00001d025964	-1.09251	1.4908e-19	DOWN	4.17465	3.66286	3.50187	7.73721	8.14471	8.2062
ENSRNA049474685	-5.44399	2.24302e-19	DOWN	0.197744	0.16924	0.0527149	5.77599	6.9811	5.43957
Zm00001d025911	-11.2424	2.9931e-19	DOWN	0	0	0	5.94475	5.175	5.37178
Zm00001d003181	-1.27202	4.62808e-19	DOWN	19.3696	19.6522	23.7217	45.4335	55.696	49.5272
Zm00001d012321	-1.60572	1.31847e-18	DOWN	5.36435	4.45605	5.84631	17.6496	16.0138	13.9138
Zm00001d038924	-2.07249	1.67367e-18	DOWN	1.39039	0.803889	1.20585	4.9311	5.0636	4.29966
Zm00001d034673	-1.76535	1.67872e-18	DOWN	2.65244	3.12443	3.67991	9.57151	12.1622	10.1531
Zm00001d004137	-11.0081	3.68274e-18	DOWN	0	0	0	8.01784	4.82009	5.86252
Zm00001d054093	-1.08523	6.03273e-18	DOWN	23.3087	22.5974	22.2402	46.1189	54.8963	42.6359
Zm00001d014949	-1.22908	1.67156e-17	DOWN	17.6568	17.4574	14.6816	38.7431	41.0986	36.2378
Zm00001d024798	-1.06822	2.35105e-17	DOWN	9.35833	8.90541	10.1171	20.6075	19.2237	19.5268
Zm00001d033323	-10.5143	7.75235e-17	DOWN	0	0	0.00764231	4.16903	3.34919	4.50738
Zm00001d012525	-1.50817	8.481e-17	DOWN	65.2334	63.2979	57.3423	192.44	118.762	218.554
Zm00001d043444	-1.42447	9.57841e-17	DOWN	13.5338	12.3552	10.553	29.6486	34.42	33.2141
Zm00001d022630	-1.22719	9.57841e-17	DOWN	10.0018	9.86087	10.6198	21.9966	28.054	20.7991
Zm00001d009547	-10.5956	1.85909e-16	DOWN	0	0	0	5.27087	2.41669	4.7207
Zm00001d025955	-3.30879	2.59349e-16	DOWN	0.514364	0.342393	0.457066	4.7417	3.34507	5.04007
Zm00001d012527	-1.12274	3.44785e-16	DOWN	15.7474	18.9682	17.4581	34.6932	41.0258	37.1207
Zm00001d008819	-1.19468	3.45893e-16	DOWN	66.4255	55.0625	61.8101	137.866	140.89	139.595
Zm00001d023395	-1.31625	3.97444e-16	DOWN	34.7507	29.2851	31.7065	71.2059	93.6802	71.8375
Zm00001d037921	-2.55671	5.64341e-16	DOWN	0.934988	0.625452	0.721965	5.24969	3.44462	4.8344
Zm00001d052101	-1.1342	1.22551e-15	DOWN	14.0265	15.4144	14.6351	29.0687	37.8675	29.113
Zm00001d033229	-2.48333	1.46482e-15	DOWN	1.00943	1.2848	1.11778	6.08033	7.86312	4.90014
Zm00001d020340	-1.31313	2.50988e-15	DOWN	6.74936	9.07004	7.81254	18.1581	20.2552	19.8787
Zm00001d033747	-1.09177	2.64074e-15	DOWN	14.0563	14.878	14.1168	27.9541	35.3923	27.758
Zm00001d029823	-2.05891	2.65792e-15	DOWN	1.3453	0.889955	1.45532	5.33148	5.92318	4.05928
Zm00001d037232	-1.30834	2.73526e-15	DOWN	13.1598	11.0363	8.48636	27.5731	28.1392	24.8319
Zm00001d044529	-2.58096	9.26877e-15	DOWN	0.499115	0.244096	0.380156	2.03838	2.53379	2.15368
Zm00001d024799	-1.03094	1.2207e-14	DOWN	17.6116	17.4529	17.9396	35.1398	39.3118	33.1974
Zm00001d046281	-1.08872	1.24689e-14	DOWN	16.68	16.1488	17.0418	32.5996	41.0199	31.7125
Zm00001d012255	-1.16889	1.39994e-14	DOWN	1.44194	1.24119	1.37231	2.77955	3.50719	2.77062
Zm00001d031673	-1.61386	2.5849e-14	DOWN	1.02282	0.860021	0.990199	2.86045	3.1633	2.72937
Zm00001d024752	-1.29463	8.51969e-14	DOWN	3.13223	4.02461	3.41887	8.39953	9.07364	8.2743
Zm00001d010791	-1.7521	1.0975e-13	DOWN	1.02047	0.91368	1.00445	3.16123	3.82142	2.84523
Zm00001d009952	-1.19511	1.2002e-13	DOWN	2.73392	2.31754	2.8486	5.67001	6.1829	6.16806
Zm00001d010586	-1.20749	1.74959e-13	DOWN	4.06846	3.63637	3.71854	8.02129	9.73804	8.45339
Zm00001d042376	-2.50347	2.20064e-13	DOWN	1.7797	1.21853	1.89774	8.0741	9.75517	9.88722
Zm00001d037868	-1.05975	2.27444e-13	DOWN	3.89235	4.49294	3.83123	8.44789	8.95695	7.89709
Zm00001d021336	-1.62059	4.65267e-13	DOWN	2.12263	1.63578	1.70491	6.06472	5.68555	5.02563
Zm00001d024800	-1.0579	5.82755e-13	DOWN	60.4219	69.8898	66.1865	130.062	144.419	131.841
Zm00001d046300	-1.25997	1.1754e-12	DOWN	2.43795	2.78202	2.42633	6.54029	6.11538	5.56669
Zm00001d035125	-3.67258	1.35343e-12	DOWN	0.0857274	0.29348	0.502772	4.90153	3.10613	3.14426
Zm00001d050055	-2.79928	2.30305e-12	DOWN	0.344698	0.302574	0.311012	1.94447	2.56191	2.11664
Zm00001d026370	-1.02204	3.79751e-12	DOWN	40.3078	38.4495	40.032	70.8763	95.5855	73.0321
Zm00001d039640	-2.06883	4.91674e-12	DOWN	0.780571	0.576359	0.78338	3.13892	2.36751	3.51675
Zm00001d007854	-1.34531	5.5562e-12	DOWN	3.19526	2.78627	2.6036	7.04389	7.64538	7.02384
Zm00001d033593	-8.99128	5.6938e-12	DOWN	0	0	0	4.05355	3.39052	4.18815
Zm00001d035494	-1.51996	5.72113e-12	DOWN	4.37897	4.19501	3.54529	9.84417	14.5402	10.0308
Zm00001d034513	-1.10591	9.19495e-12	DOWN	4.47926	4.72013	5.89615	10.842	11.2299	10.2651
Zm00001d014532	-1.23764	1.04005e-11	DOWN	4.04336	3.33135	2.78002	8.40203	8.38312	7.05629
Zm00001d051419	-1.30117	1.07371e-11	DOWN	0.8337	0.61798	0.790217	1.85993	1.80727	1.85251
Zm00001d049582	-1.01194	1.13e-11	DOWN	6.34955	6.77654	7.136	13.7687	11.5222	15.547
Zm00001d044982	-2.57057	1.32696e-11	DOWN	0.323892	0.233434	0.436261	1.97053	1.37785	2.5929
Zm00001d025920	-1.28055	1.86626e-11	DOWN	3.60215	3.56849	3.46117	8.70859	8.09057	8.96727
Zm00001d018473	-1.20828	2.4811e-11	DOWN	4.03504	4.19704	3.73151	9.63125	8.22729	9.74562
Zm00001d002623	-1.39018	6.76901e-11	DOWN	1.5403	2.23477	1.97094	5.08713	5.09027	4.77114
Zm00001d030772	-8.698	7.51354e-11	DOWN	0	0	0	6.70042	4.09122	7.86286
Zm00001d047159	-1.32136	7.80794e-11	DOWN	2.04975	1.73384	2.20098	4.79261	5.76619	4.29863
Zm00001d021772	-1.19358	9.7229e-11	DOWN	4.62873	3.74591	3.87807	8.89412	10.5533	8.40698
Zm00001d038358	-1.25983	1.12188e-10	DOWN	1.06737	1.20519	0.946472	2.59752	2.36948	2.71494
Zm00001d044078	-1.13298	1.20318e-10	DOWN	5.02479	5.07039	4.97647	8.80311	12.9243	11.0662
Zm00001d045370	-1.13818	1.37763e-10	DOWN	7.8574	7.50932	9.68768	18.495	19.4359	16.9523
Zm00001d003140	-1.00834	1.41958e-10	DOWN	2.23014	2.32907	2.12596	4.09427	5.05163	4.19946
Zm00001d025900	-1.76349	1.4566e-10	DOWN	0.61624	0.56257	0.706395	1.81915	2.37593	2.1605
Zm00001d026199	-1.37976	2.42613e-10	DOWN	3.13028	3.05187	4.08325	8.00822	10.2774	8.22886
Zm00001d038585	-1.14812	5.51809e-10	DOWN	1.454	1.76983	2.00265	4.17175	3.62473	3.75134
Zm00001d004332	-1.18387	6.69418e-10	DOWN	13.5067	17.3269	12.2374	28.9677	34.8563	33.2355
Zm00001d025237	-1.11454	7.40111e-10	DOWN	4.68423	3.53453	4.3441	9.52045	7.21528	10.5177
Zm00001d037973	-1.28587	1.39714e-09	DOWN	2.22463	2.64708	1.96667	5.4593	6.28864	4.77911
Zm00001d028199	-1.54604	2.48716e-09	DOWN	9.48572	7.21632	5.05742	21.8962	20.0383	21.5618
Zm00001d044748	-2.12048	3.51647e-09	DOWN	0.460109	0.997587	0.834062	2.91665	4.21049	2.68025
Zm00001d024750	-1.66763	4.7446e-09	DOWN	0.990344	1.30855	1.01156	2.48781	4.76501	3.12628
Zm00001d044987	-1.27641	5.69604e-09	DOWN	12.7916	11.5295	14.9249	28.9184	25.8347	40.3968
Zm00001d031434	-1.51246	7.48193e-09	DOWN	4.11152	3.68641	5.40197	10.4946	13.7103	13.2267
Zm00001d025960	-1.1433	1.07341e-08	DOWN	1.50727	1.29	1.74118	3.15714	3.35818	3.47777
Zm00001d048669	-1.34639	2.15215e-08	DOWN	6.28699	8.92188	9.02456	21.7401	22.6896	16.6943
Zm00001d039993	-1.95952	3.70821e-08	DOWN	2.25111	1.20886	2.47101	8.22947	8.79609	5.99953
Zm00001d017287	-1.25842	5.36083e-08	DOWN	0.743509	1.01005	0.868328	1.9363	2.19286	2.0879
Zm00001d049561	-1.58313	7.02057e-08	DOWN	1.42988	1.40401	1.80838	3.80253	5.56083	4.41221
Zm00001d012276	-1.27032	8.71259e-08	DOWN	1.68799	1.45186	2.20292	3.75778	5.16108	3.87286
Zm00001d024037	-1.7615	9.41942e-08	DOWN	1.15995	1.41821	1.01601	3.44994	4.61849	3.97734
Zm00001d052064	-1.04822	1.05189e-07	DOWN	4.31205	4.1378	3.48336	7.30864	8.61914	8.59844
Zm00001d013860	-1.06031	1.23736e-07	DOWN	1.37783	1.50678	1.96916	3.8533	3.06683	3.18943
Zm00001d018119	-1.59367	1.59757e-07	DOWN	0.492372	0.493758	0.445478	1.46508	1.49706	1.33591
Zm00001d008793	-1.987	1.60278e-07	DOWN	0.241079	0.504357	0.342758	1.06542	1.70468	1.4737
Zm00001d028103	-1.14422	2.20968e-07	DOWN	12.2976	16.2407	18.7122	38.471	33.3765	32.1962
Zm00001d045396	-1.16076	3.49477e-07	DOWN	0.714277	0.920258	0.921351	1.65391	2.31188	1.69018
Zm00001d013868	-1.15061	3.64749e-07	DOWN	2.97389	3.30547	3.54178	8.49693	6.42279	6.87446
Zm00001d028769	-3.60047	3.86603e-07	DOWN	1.55206	1.18074	0	8.68113	10.8145	13.6733
Zm00001d041399	-1.53272	5.45039e-07	DOWN	2.50342	2.2724	1.51673	6.29397	6.02589	5.83074
Zm00001d021879	-1.32596	8.09049e-07	DOWN	2.02239	3.58599	2.82006	6.49702	8.12257	6.27643
Zm00001d027048	-1.76861	9.02904e-07	DOWN	1.22456	1.55266	2.03122	4.98902	5.68837	5.57754
Zm00001d051149	-2.96837	1.98888e-06	DOWN	1.21897	1.39101	1.94973	10.6059	14.156	10.5197
Zm00001d026223	-2.74708	3.06148e-06	DOWN	0.10747	0.163517	0.0763984	0.556582	0.832035	0.908141
Zm00001d021732	-5.81257	3.40676e-06	DOWN	0.0788874	0	0	1.56885	1.4658	1.65944
Zm00001d044460	-2.09118	3.6199e-06	DOWN	1.3853	1.20886	0.782035	5.06429	5.37513	3.86783
Zm00001d032138	-2.70775	3.70737e-06	DOWN	0.169388	0.0966471	0.270933	1.01761	1.12781	1.37045
Zm00001d032131	-1.50596	5.15057e-06	DOWN	9.31938	7.54718	8.65522	24.2881	23.1814	24.971
Zm00001d039529	-1.02952	5.35974e-06	DOWN	0.916816	0.830814	0.690086	1.66465	1.74528	1.5417
Zm00001d048568	-7.19371	5.40082e-06	DOWN	0	0.474504	0	25.153	19.38	23.3253
Zm00001d031530	-1.03726	5.6024e-06	DOWN	1.38922	1.47817	1.30119	2.82344	2.70337	2.99723
Zm00001d035080	-1.19014	7.23014e-06	DOWN	2.0288	1.42935	2.33267	3.57424	5.19562	4.3581
Zm00001d008358	-6.69273	1.12452e-05	DOWN	0	0	0	6.81806	3.96368	7.88979
Zm00001d039324	-1.38863	1.30351e-05	DOWN	0.6346	0.415724	0.401001	1.19777	1.3975	1.19167
Zm00001d006101	-2.01327	1.31911e-05	DOWN	0.703042	0.515742	1.12451	2.37187	3.26578	3.79203
Zm00001d031129	-1.16798	1.50737e-05	DOWN	1.87919	1.70291	2.50478	4.46538	5.16052	3.96491
Zm00001d020793	-1.54372	1.6084e-05	DOWN	2.5748	1.17528	1.81208	6.4007	4.59283	5.33292
Zm00001d038181	-1.84129	2.6119e-05	DOWN	0.699426	0.643661	0.336819	1.9911	2.59919	1.36298
Zm00001d028771	-1.33586	4.78153e-05	DOWN	12.1343	7.78888	15.0956	34.5638	26.3044	27.816
Zm00001d028266	-3.19147	5.88817e-05	DOWN	0.747773	1.70662	0	9.52682	7.98921	4.43663
Zm00001d014072	-1.24699	6.6644e-05	DOWN	3.58131	2.16358	2.42608	5.4726	8.72899	4.99961
Zm00001d027387	-1.26764	9.46607e-05	DOWN	18.3381	12.3499	18.9133	47.8288	41.6148	29.8355
Zm00001d018229	-1.18873	0.000228904	DOWN	2.49806	2.58097	2.55575	4.86725	7.90329	4.40633
Zm00001d023301	-1.04168	0.000230118	DOWN	1.92801	1.21288	1.55509	3.07233	3.05423	3.54639
Zm00001d013956	-2.8582	0.000359526	DOWN	0.148308	0	0.0790724	0.46085	0.654478	0.559956
Zm00001d018090	-1.11781	0.000557021	DOWN	0.147189	0.0972417	0.101881	0.276029	0.239904	0.236778
Zm00001d038593	-1.2289	0.000687335	DOWN	1.89968	1.59732	1.54591	4.16319	4.41221	3.18177
Zm00001d018106	-1.33922	0.000918392	DOWN	0.959643	1.29419	1.25586	2.65667	3.5662	2.54098
Zm00001d028996	-2.2488	0.00102216	DOWN	1.3086	1.99106	1.39539	10.8435	4.0525	7.52882
Zm00001d009399	-4.69417	0.00134264	DOWN	0	0.0275187	0	0.254779	0.268849	0.143078
ENSRNA049478136	-1.2331	0.0018386	DOWN	2.81786	2.44189	1.69441	3.44979	8.26709	4.38823
ENSRNA049478122	-1.33024	0.00196156	DOWN	0.530788	0.730403	0.36623	0.911998	1.60991	1.51567
Zm00001d053631	-2.50927	0.00214332	DOWN	1.68959	0.964024	0.900825	8.75032	3.92425	7.89812
Zm00001d028588	-1.06268	0.00226882	DOWN	9.61258	12.5363	9.6644	19.1168	22.4538	24.2944
Zm00001d054060	-1.18896	0.00302893	DOWN	0.706231	0.989064	0.992684	1.99502	2.23677	1.83535
Zm00001d040210	-1.10969	0.00344437	DOWN	2.31234	3.3666	2.97584	5.05449	7.18556	6.19306
Zm00001d031086	-1.91787	0.00354	DOWN	0.461541	0.842688	0.885873	2.06522	3.00154	3.08689
Zm00001d021089	-1.41163	0.00398616	DOWN	5.48538	3.47753	7.79892	15.1512	15.2885	14.1359
Zm00001d018493	-1.253	0.0042786	DOWN	5.79012	5.9118	7.79892	15.9088	15.2885	15.1221
Zm00001d026068	-1.17265	0.00463845	DOWN	1.85386	1.17108	0.811904	2.63343	3.26009	2.71407
Zm00001d050834	-1.62887	0.00472943	DOWN	0.541391	0.842455	0.94467	1.28467	2.7435	3.0794
Zm00001d029350	-1.03392	0.0055422	DOWN	4.81685	3.18229	3.64949	11.0289	7.00701	5.87988
Zm00001d043121	-1.24606	0.00864243	DOWN	0.473325	0.603671	0.890678	1.93799	1.29335	1.44169

## Sheet: S5
Table S5. List of the up- or down-regulated genes in Zmirx15a/WT in Drought conditions.
Gene_ID	FoldChange	p_value	change	FPKM_Zmirx15a_rep1	FPKM_Zmirx15a_rep2	FPKM_Zmirx15a_rep3	FPKM_WT_rep1	FPKM_WT_rep2	FPKM_WT_rep3
Zm00001d027656	1.81953	0	UP	7648.78	7049.2	7530.72	1845.89	1836.76	1804
Zm00001d028718	3.50664	0	UP	2759.9	2707.54	2745.26	210.949	207.442	211.073
Zm00001d028720	2.26905	0	UP	1401.97	1462.97	1370.49	266.571	248.412	251.307
Zm00001d028750	1.76527	0	UP	1721.01	1736.65	1696.17	470.554	412.724	438.473
Zm00001d028968	3.17203	0	UP	888.172	823.573	815.138	80.6652	81.1454	82.3793
Zm00001d029366	1.32427	0	UP	133.863	131.124	129.992	44.7247	46.121	46.5516
Zm00001d034723	3.16626	0	UP	227.911	224.671	215.639	21.3137	21.4632	22.0522
Zm00001d025533	2.57519	0	UP	37.4937	37.8641	38.6291	5.70417	5.78425	5.2002
Zm00001d025903	1.54917	0	UP	2600.81	2543.41	2724.54	808.689	768.221	766.215
Zm00001d026253	2.35543	0	UP	368.211	372.458	397.507	66.2692	66.0152	61.5918
Zm00001d002065	1.28922	0	UP	5029.83	4956.59	4860.94	1744	1777.12	1772.18
Zm00001d003247	1.84078	0	UP	684.173	642.686	634.493	164.053	151.706	161.357
Zm00001d005818	1.9265	0	UP	6156.98	6084.11	6351.87	1448.05	1410.39	1403.02
Zm00001d006211	3.17982	0	UP	400.253	410.415	389.341	36.5925	38.7864	39.8746
Zm00001d007783	1.85827	0	UP	52.9383	55.336	56.5728	13.2182	12.8734	13.5007
Zm00001d039575	2.12336	0	UP	465.484	465.116	432.684	87.9583	89.4994	95.0961
Zm00001d040190	1.17631	0	UP	428.286	419.797	424.283	161.748	164.291	164.418
Zm00001d043083	1.70326	0	UP	578.516	552.166	585.573	153.065	153.961	152.104
Zm00001d043382	2.19017	0	UP	1725.28	1736.96	1769.46	334.851	345.461	318.882
Zm00001d043912	1.61782	0	UP	86.3783	82.1783	84.4378	24.8868	23.2216	23.7404
Zm00001d044495	1.18038	0	UP	275.301	265.824	279.902	104.812	105.59	105.169
Zm00001d049409	1.39815	0	UP	172.521	166.387	177.867	56.9915	57.3185	56.4887
Zm00001d051420	2.10026	0	UP	682.81	709.486	691.918	144.937	137.535	141.119
Zm00001d052079	1.51879	0	UP	975.4	942.909	997.619	299.218	295.584	291.735
Zm00001d052137	2.36181	0	UP	42.3421	43.3029	40.0896	7.74781	7.0388	6.5742
Zm00001d052316	1.20447	0	UP	96.8947	96.1682	98.113	37.4605	36.8663	35.7816
Zm00001d052837	1.72839	0	UP	103.978	97.2065	102.448	25.2551	27.0317	27.47
Zm00001d013907	2.15654	0	UP	91.6749	86.1675	85.4496	16.4196	18.3313	16.6986
Zm00001d014993	1.41587	0	UP	316.598	317.475	321.228	103.249	104.552	104.085
Zm00001d015205	1.50252	0	UP	1737.58	1718.36	1803.95	536.748	546.177	534.248
Zm00001d015658	2.7249	0	UP	181.197	177.164	175.057	22.988	25.2209	22.1405
Zm00001d016664	2.18996	0	UP	294.568	291.043	298.259	55.1819	57.1557	56.3744
Zm00001d016740	3.20796	0	UP	17.6642	18.5242	17.8283	1.78	1.83484	1.49462
Zm00001d017547	1.71056	0	UP	245.034	260.05	247.822	68.5624	64.1016	67.7905
Zm00001d017852	2.95503	0	UP	109.459	106.208	105.424	13.3109	11	11.837
Zm00001d017966	2.06068	0	UP	266.196	278.239	267.059	55.7325	59.4295	54.3677
Zm00001d017977	2.34892	0	UP	26.9402	26.4816	28.28	4.73822	4.88188	4.36598
Zm00001d018370	1.14058	0	UP	805.28	805.84	791.818	319.598	314.634	315.466
Zm00001d035409	1.53069	0	UP	576.479	592.541	588.595	174.449	173.274	182.139
Zm00001d035445	2.70897	0	UP	827.074	842.21	866.826	115.184	113.117	109.784
Zm00001d037232	2.16906	0	UP	109.129	109.314	101.587	21.3145	20.4372	20.3019
Zm00001d037894	2.6037	0	UP	7647.12	8053.9	7920.12	1180.41	1050.3	1155
Zm00001d038751	3.54333	0	UP	71.1623	70.8761	71.6299	5.37178	5.40301	5.19965
Zm00001d038870	4.63855	0	UP	50.4448	46.8591	49.164	2.01133	1.49948	1.63831
Zm00001d018758	1.14917	0	UP	130.738	129.142	130.618	51.6715	51.5232	50.2323
Zm00001d018966	2.71175	0	UP	142.258	148.581	138.537	19.1926	18.9935	18.9397
Zm00001d019163	1.4383	0	UP	5230.06	5017.85	4873.85	1589.27	1643.83	1629.01
Zm00001d019629	2.57507	0	UP	2397.93	2316.57	2270.08	333.905	350.916	336.47
Zm00001d020170	1.63654	0	UP	343.017	318.336	338.649	90.7316	97.0992	92.3205
Zm00001d021288	1.8062	0	UP	178.453	165.852	163.31	42.0298	41.7073	42.7183
Zm00001d021666	3.22628	0	UP	525.827	508.116	494.575	49.1531	48.8991	44.4204
Zm00001d008529	1.10337	0	UP	1247.41	1272.25	1294.13	522.45	519.949	504.259
Zm00001d008983	1.90875	0	UP	84.1245	88.2127	91.7395	19.5174	20.7775	20.9294
Zm00001d009010	2.24024	0	UP	24.5189	25.779	26.0451	4.82871	4.35101	4.89243
Zm00001d009594	1.73323	0	UP	64.0869	63.9264	63.4695	16.8672	16.4692	16.8418
Zm00001d010287	3.27082	0	UP	285.668	293.496	276.561	23.9183	24.4791	28.5946
Zm00001d010410	1.5351	0	UP	6760.04	6323.52	6217.39	1994.46	1947.26	1863.52
Zm00001d010814	2.65141	0	UP	23.735	26.2615	26.0417	3.40419	3.43316	3.69132
Zm00001d011063	2.15623	0	UP	77.9153	83.1483	78.392	14.8198	16.6699	15.3132
Zm00001d011130	1.15943	0	UP	359.978	372.217	371.115	143.127	144.621	142.6
Zm00001d011642	1.21775	0	UP	341.042	350.381	369.14	135.011	131.425	130.812
Zm00001d012591	1.5748	0	UP	802.232	762.32	758.571	222.002	235.579	221.942
Zm00001d044747	1.70726	0	UP	124.965	121.891	129.603	33.5072	33.8725	33.0552
Zm00001d044951	2.8482	0	UP	99.3933	88.7081	85.946	10.2018	11.4937	11.4219
Zm00001d045042	2.45148	0	UP	214.617	206.751	210.526	33.6327	33.4812	33.5331
Zm00001d045139	1.90699	0	UP	305.362	289.13	307.439	71.6145	69.962	68.027
Zm00001d045499	1.90333	0	UP	300.732	289.927	271.64	68.7666	65.3432	66.8286
Zm00001d046909	1.41553	0	UP	256.166	251.071	252.818	80.5855	83.8407	83.7448
Zm00001d047582	1.78174	0	UP	123.659	114.278	114.339	30.4768	29.1594	29.6528
Zm00001d048334	2.0153	0	UP	170.709	169.744	167.54	35.5614	36.2926	37.5607
Zm00001d034188	1.55859	1.29905e-300	UP	279.67	279.995	278.908	86.9476	79.3376	81.8744
Zm00001d016076	1.74794	1.32428e-299	UP	93.2586	98.711	97.15	25.4549	24.9666	24.601
Zm00001d008399	2.86122	3.33266e-299	UP	46.6466	45.8575	45.8252	4.96543	6.2629	5.34014
Zm00001d039312	1.12477	1.81636e-294	UP	1045.71	1044.93	1102.42	419.828	430.036	425.516
Zm00001d047754	1.70592	8.53366e-294	UP	102.043	104.293	103.499	27.0594	28.7613	26.9304
Zm00001d051664	1.86754	4.09463e-289	UP	205.722	200.636	214.118	49.1704	47.4993	51.3398
Zm00001d046593	1.11649	5.30977e-288	UP	613.374	629.973	634.379	252.099	252.359	250.067
Zm00001d009987	1.44747	2.47283e-285	UP	24.0615	23.1004	23.9568	7.24823	7.81159	7.6465
Zm00001d037816	2.04988	6.31224e-278	UP	77.3139	72.2015	71.0038	15.1517	14.7081	16.4955
Zm00001d016248	1.29421	1.65107e-275	UP	609.029	611.271	641.31	228.329	223.415	209.845
Zm00001d028999	1.49504	5.15159e-275	UP	1992.33	2024.87	2001.13	597.851	609.463	651.439
Zm00001d011487	1.10792	7.42916e-272	UP	286.028	299.954	302.259	120.719	121.341	117.028
Zm00001d053308	1.17978	2.39282e-264	UP	852.99	822.15	876.978	326.075	337.308	318.11
Zm00001d014083	2.04734	5.21437e-264	UP	1469.26	1446.92	1328.66	310.37	288.863	296.27
Zm00001d018487	1.11575	1.40348e-263	UP	376.978	378.001	367.538	148.901	151.369	151.037
Zm00001d049541	1.52794	1.46131e-261	UP	119.806	119.16	111.054	35.4749	33.9001	36.3785
Zm00001d006588	1.22796	1.22964e-257	UP	134.752	137.969	144.433	52.8148	49.8615	52.4525
Zm00001d036401	1.40435	1.11448e-252	UP	230.065	237.397	224.614	77.8979	78.4023	71.6655
Zm00001d014848	1.01097	6.07148e-252	UP	2161.96	2156.25	2154.1	946.826	936.707	915.236
Zm00001d037858	1.16103	1.54661e-250	UP	98.9637	98.2671	104.099	40.3918	37.955	39.0476
Zm00001d013830	2.79893	2.9893e-250	UP	19.6565	18.3715	18.1765	2.49871	2.4693	2.09106
Zm00001d033496	1.7486	4.65677e-250	UP	365.791	340.819	314.278	88.0482	89.8164	86.9495
Zm00001d047814	2.35923	6.69668e-248	UP	52.8464	55.104	50.9746	9.29377	8.68672	9.02273
Zm00001d023294	2.06887	1.45907e-247	UP	46.1184	49.2814	45.9988	9.64496	10.0524	9.66934
Zm00001d043207	1.17051	3.4347e-244	UP	444.695	435.874	433.876	168.468	167.96	172.263
Zm00001d002351	1.15711	1.29733e-241	UP	107.836	108.562	116.154	44.6213	41.8759	43.3976
Zm00001d025724	2.00935	1.04445e-238	UP	128.83	129.818	132.703	28.6747	27.9749	28.0548
Zm00001d035662	1.52754	3.33005e-238	UP	572.14	530.994	516.938	156.741	164.37	168.329
Zm00001d053102	1.53761	1.11789e-233	UP	923.373	903.21	848.73	265.851	259.098	277.806
Zm00001d006688	1.22523	6.86529e-231	UP	438.872	420.459	416.905	159.627	158.4	157.66
Zm00001d009702	2.12242	2.27052e-230	UP	15.4942	14.2738	14.4098	3.04388	2.79532	3.00216
Zm00001d003857	1.09411	4.52294e-230	UP	6689.32	6996.49	7216.1	2901.9	2837.86	2790.9
Zm00001d025665	1.30823	7.63467e-227	UP	354.44	340.255	326.444	115.389	124.39	119.504
Zm00001d033228	1.21876	8.62665e-227	UP	75.7396	71.858	76.5278	27.4232	29.0032	27.458
Zm00001d025305	1.13011	1.55824e-226	UP	223.592	223.241	240.008	90.4832	93.3536	89.514
Zm00001d020612	1.44778	1.5695e-225	UP	61.5982	60.9159	65.3917	19.6147	19.4875	20.8558
Zm00001d025574	1.31859	4.29961e-223	UP	130.57	130.169	129.933	44.0377	46.3321	46.0333
Zm00001d045261	1.14415	1.31855e-220	UP	893.946	861.364	894.347	341.335	363.847	339.307
Zm00001d035390	1.2537	1.5146e-220	UP	351.316	330.779	353.594	121.811	132.202	124.299
Zm00001d003712	1.04453	2.42009e-218	UP	4366.69	4429.26	4201.08	1849.53	1771.63	1869.23
Zm00001d024379	1.0555	4.11084e-210	UP	507.765	524.805	499.033	216.403	208.521	217.175
Zm00001d052063	1.19509	1.96252e-208	UP	157.196	155.963	163.426	62.4821	60.2835	58.654
Zm00001d020233	1.11727	3.61128e-208	UP	270.736	279	284.365	115.203	110.207	109.655
Zm00001d022424	1.91894	4.5103e-208	UP	53.5892	56.7695	50.9529	13.6963	11.7009	11.8309
Zm00001d014792	1.1733	3.89921e-207	UP	532.573	564.637	561.553	215.28	211.283	214.218
Zm00001d028368	1.14792	7.64122e-207	UP	3067.58	2941.36	2880.94	1148.95	1196.89	1149.97
Zm00001d011965	1.08931	1.59621e-206	UP	24.4451	25.7656	25.5232	10.2285	10.4159	10.3631
Zm00001d028574	1.11194	6.055e-206	UP	1097.1	1111.41	1084.76	433.052	447.841	446.417
Zm00001d033787	1.20794	1.01321e-205	UP	141.333	146.066	145.215	55.9278	52.6776	54.5769
Zm00001d018122	1.77641	1.85376e-205	UP	1186.86	1251.54	1152.88	308.016	307.204	298.7
Zm00001d052961	1.46066	1.86569e-204	UP	37.3119	37.8011	39.8377	11.8134	12.3425	12.2081
Zm00001d052253	2.49056	2.9431e-204	UP	26.5869	25.2762	27.1615	4.09921	4.58801	3.58693
Zm00001d023664	1.93878	6.60977e-204	UP	35.6778	37.046	34.4439	7.66491	8.1067	8.55257
Zm00001d040670	1.40503	1.21412e-202	UP	120.616	122.994	124.498	40.7681	42.5392	37.878
Zm00001d008923	1.95165	7.27595e-202	UP	120.954	111.798	119.556	27.6604	26.8638	24.9315
Zm00001d014947	1.19848	2.68314e-201	UP	127.982	128.092	121.078	48.1066	45.8688	49.2079
Zm00001d027755	1.35653	8.40779e-201	UP	3327.04	3288.59	3174.4	1066.11	1082.01	1180.82
Zm00001d023617	4.54677	2.70975e-200	UP	37.1797	43.4886	41.3844	1.50669	1.3153	1.7112
Zm00001d043674	2.09595	5.65004e-199	UP	53.9862	47.2899	47.4712	9.5154	10.5128	10.2641
Zm00001d033292	1.81075	1.14889e-196	UP	89.4416	85.6543	86.9649	22.1964	23.459	19.5227
Zm00001d013655	2.17317	9.31104e-195	UP	77.6129	74.5046	69.1175	14.0726	14.3432	14.3254
Zm00001d031749	1.01848	5.26197e-192	UP	366.052	353.492	353.713	152.91	154.648	154.023
Zm00001d020100	1.68278	5.68454e-192	UP	179.147	167.629	163.108	45.9638	46.3349	46.0964
Zm00001d049860	1.09828	8.63323e-190	UP	127.348	123.716	123.696	52.1167	50.3527	50.0887
Zm00001d022277	1.86604	3.11079e-188	UP	149.005	147.988	147.529	35.3565	35.6172	35.2716
Zm00001d033231	1.10364	3.37743e-188	UP	44.3366	45.4846	43.437	18.059	17.9779	17.9988
Zm00001d045972	1.55866	8.61713e-187	UP	192.203	188.808	197.253	60.1526	52.4987	58.3819
Zm00001d044285	1.19094	1.07292e-186	UP	605.443	613.851	620.582	242.207	224.5	235.509
Zm00001d040784	1.69239	1.52273e-186	UP	101.397	104.674	101.879	29.0831	27.4452	26.5879
Zm00001d039131	1.10619	2.93098e-185	UP	416.396	411.724	442.204	177.474	174.758	161.999
Zm00001d008303	1.90319	1.1969e-184	UP	756.005	738.829	788.714	178.848	177.228	175.808
Zm00001d023694	1.06135	2.36418e-184	UP	935.209	959.309	929.315	386.151	410.432	382.588
Zm00001d025055	1.39511	8.60087e-184	UP	180.744	178.356	170.895	59.5318	58.3473	57.7766
Zm00001d014463	1.62091	6.36725e-183	UP	44.9307	41.5991	40.0047	11.8428	11.5704	12.4202
Zm00001d016720	1.12173	8.55778e-183	UP	361.518	349.275	364.848	140.303	151.579	138.786
Zm00001d039079	1.30574	3.4931e-182	UP	29.6683	30.8551	30.8212	10.5585	11.0016	10.6283
Zm00001d015767	1.70318	1.48419e-180	UP	94.374	95.2262	88.094	22.6393	26.0743	25.5277
Zm00001d043152	1.14392	8.22387e-180	UP	505.846	529.385	511.996	198.214	212.851	199.022
Zm00001d034757	1.28545	1.03439e-179	UP	18.5944	19.6461	19.1293	6.9025	6.76206	6.8423
Zm00001d020780	1.76389	1.14484e-179	UP	858.881	868.163	903.113	231.428	229.406	214.49
Zm00001d044768	2.20326	2.35176e-179	UP	6.49759	6.2793	5.82782	1.2436	1.20113	1.0833
Zm00001d037507	6.02271	2.32265e-178	UP	13.9469	13.5512	14.1634	0.203815	0.134926	0.217943
Zm00001d033800	1.24171	4.67593e-178	UP	383.226	366.687	381.968	134.543	138.986	143.171
Zm00001d053143	1.85104	4.68948e-178	UP	64.8707	63.9281	56.1528	13.6399	15.8375	15.1771
Zm00001d032781	1.68324	3.44277e-175	UP	129.483	119.94	134.993	35.9677	35.1478	33.2313
Zm00001d016160	2.66436	4.02121e-175	UP	7.34748	7.53468	7.19368	1.09766	1.05281	0.894909
Zm00001d031724	1.83671	5.304e-175	UP	63.8765	63.3148	67.6902	14.0628	16.1278	17.224
Zm00001d014669	1.40061	6.42461e-174	UP	132.543	133.673	131.612	39.8318	47.7293	43.6797
Zm00001d015905	2.07446	5.14005e-172	UP	231.78	231.875	218.756	43.5655	47.455	49.89
Zm00001d048077	3.89087	2.42034e-171	UP	25.3904	22.5831	23.0675	1.54693	1.34821	1.29456
Zm00001d017809	1.4097	3.77917e-171	UP	32.4209	31.8857	31.6993	11.2218	9.53273	10.7354
Zm00001d037868	1.83753	1.53737e-170	UP	41.0849	40.404	39.2938	9.64693	10.4719	9.34372
Zm00001d014664	1.32538	9.69824e-170	UP	132.508	124.391	119.9	42.5252	44.9733	43.5116
Zm00001d048611	1.03242	1.6794e-169	UP	91682.1	97818	105100	42055.8	42414.9	40987.5
Zm00001d012091	2.08428	1.82192e-169	UP	41.1566	40.3926	37.0658	7.48544	8.11037	8.73244
Zm00001d026334	1.88888	5.58448e-169	UP	830.694	809.415	821.717	185.821	213.168	180.424
Zm00001d002614	3.279	1.27918e-168	UP	6.42787	5.76534	7.02227	0.593174	0.613698	0.520976
Zm00001d039492	1.1249	2.80213e-168	UP	133.594	136.428	133.335	53.0052	54.0447	54.0666
Zm00001d005343	1.29159	5.30312e-168	UP	125.037	119.3	115.693	44.1124	43.3459	40.7887
Zm00001d014446	1.10741	1.98455e-165	UP	161.602	156.697	163.14	63.765	67.3057	63.596
Zm00001d008432	1.05847	2.41747e-165	UP	2245.11	2239.53	2282.37	923.985	964.186	941.894
Zm00001d012510	2.02131	4.03533e-165	UP	109.152	112.768	102.43	20.8582	24.8141	23.8515
Zm00001d029673	1.10397	5.23333e-162	UP	130.322	131.556	131.061	51.2559	55.5566	52.4371
Zm00001d021814	3.19965	8.73766e-162	UP	30.2912	27.1109	27.726	2.40007	2.74994	2.89321
Zm00001d052537	2.8728	3.64466e-160	UP	9.98276	8.38805	9.55828	1.01392	1.07836	1.2177
Zm00001d043782	1.24209	5.04332e-158	UP	137.578	129.151	128.07	48.4356	47.2688	49.6891
Zm00001d045885	1.00805	6.57315e-158	UP	76.9414	76.5536	78.8249	34.5472	33.239	32.885
Zm00001d014499	1.63893	2.43725e-157	UP	88.1129	88.0185	93.2982	23.9659	27.1213	24.2613
Zm00001d032719	1.87581	1.58057e-156	UP	45.4831	42.0523	40.2994	10.1118	9.2687	10.9431
Zm00001d021572	1.49737	2.03937e-156	UP	12.7847	11.8883	11.2809	3.63594	3.7629	3.69812
Zm00001d040468	1.24354	1.77104e-154	UP	140.463	135.364	141.628	54.4027	49.8666	49.4525
Zm00001d039052	1.60513	1.15658e-152	UP	33.8706	30.4185	32.8679	9.19737	9.4431	9.18036
Zm00001d014953	1.33136	5.18384e-152	UP	340.891	356.557	373.391	123.181	125.745	121.768
Zm00001d009626	1.2811	5.41828e-152	UP	66.0005	62.4257	61.8436	22.2763	22.6157	23.2961
Zm00001d005682	2.18405	9.71569e-152	UP	63.5197	60.055	56.5386	10.9355	12.0356	11.5459
Zm00001d019117	1.03013	3.72751e-151	UP	146.889	146.124	146.404	64.2907	62.5299	60.7404
Zm00001d005888	1.57194	7.67484e-151	UP	8.99084	8.83776	8.54439	2.57136	2.53255	2.62354
Zm00001d027593	1.08731	8.8162e-151	UP	2277.9	2140.63	2153.81	892.897	924.867	877.802
Zm00001d036951	1.13966	5.51171e-150	UP	442.598	399.488	389.725	163.964	157.47	165.696
Zm00001d015361	1.50894	7.13065e-150	UP	14.0798	13.2188	13.7866	4.32845	4.14699	4.10921
Zm00001d002884	1.84087	9.99768e-150	UP	66.3548	61.4436	56.9726	15.5135	15.1927	14.2936
Zm00001d030967	1.09446	1.86366e-149	UP	683.615	705.418	713.688	287.574	301.962	268.778
Zm00001d002035	3.0759	5.9479e-148	UP	36.4337	36.0134	40.3421	3.52351	3.6289	4.43957
Zm00001d010586	1.55176	9.77867e-147	UP	69.5267	65.1841	63.6116	20.376	19.4042	19.2092
Zm00001d010056	1.01049	6.90889e-146	UP	147.405	147.144	157.442	64.5511	66.3223	64.5441
Zm00001d026056	1.43751	1.0496e-144	UP	107.519	103.357	101.852	32.6502	34.2133	33.7054
Zm00001d037228	1.05101	1.6891e-143	UP	3979.95	3859.15	3733.6	1538.12	1648.38	1678.35
Zm00001d045927	1.90347	8.04341e-143	UP	160.209	164.149	161.214	36.018	35.9047	40.9354
Zm00001d023669	1.3491	1.35249e-142	UP	124.095	122.759	120.135	41.4076	40.4666	43.5656
Zm00001d032019	1.26544	2.14884e-142	UP	110.315	112.245	110.937	39.9608	39.151	41.688
Zm00001d038841	1.07886	1.68216e-141	UP	547.27	532.312	560.112	215.011	230.501	230.262
Zm00001d048890	1.85234	2.71393e-141	UP	46.8672	43.6201	42.8851	11.7858	10.4559	10.0122
Zm00001d025566	3.05022	3.24683e-141	UP	77.0107	86.2767	85.3261	8.90455	9.87613	7.45183
Zm00001d012420	1.44065	1.35029e-140	UP	88.2358	90.8072	85.8355	28.4455	27.9623	28.6158
Zm00001d028474	2.04271	6.41603e-140	UP	193.974	175.987	203.022	37.0804	42.5399	41.3087
Zm00001d043845	1.28846	5.16895e-139	UP	92.1555	86.0711	89.7086	29.5154	33.8136	32.1677
Zm00001d027353	1.57194	9.45569e-138	UP	1558.46	1595.94	1461.33	402.315	492.829	456.789
Zm00001d016950	2.0931	2.38542e-136	UP	638.026	670.275	573.299	127.775	122.649	133.741
Zm00001d029247	2.60932	1.50385e-134	UP	35.3031	37.7729	35.4002	5.66486	4.32711	5.50257
Zm00001d035308	1.09704	2.36116e-134	UP	263.55	265.002	244.229	107.097	104.103	103.71
Zm00001d006590	2.03846	7.66076e-132	UP	55.3599	57.4337	56.6806	12.6111	11.5191	11.8452
Zm00001d028006	1.52573	8.11219e-132	UP	533.59	505.384	570.439	162.778	160.439	163.505
Zm00001d026670	2.02583	3.14475e-130	UP	16.8873	16.8804	17.0784	3.58489	3.89226	3.40964
Zm00001d024004	1.13339	1.36288e-129	UP	390.957	402.735	359.389	152.846	150.316	154.928
Zm00001d016166	1.49989	3.96868e-129	UP	50.9136	52.0965	55.1836	15.3109	18.2173	15.2015
Zm00001d002853	1.21673	5.73035e-129	UP	1444.07	1538.56	1527.64	591.956	557.311	542.714
Zm00001d034551	6.98097	6.70544e-128	UP	20.9587	22.2466	22.2019	0.219389	0.134064	0.107098
Zm00001d049171	1.09628	1.42002e-127	UP	71.1928	65.3865	71.2492	29.0003	29.1063	26.6189
Zm00001d052110	1.16138	1.67057e-126	UP	1392.48	1333.58	1398.72	551.896	532.928	522.594
Zm00001d038991	1.17072	2.0409e-126	UP	25.961	26.5339	25.9192	9.93188	10.281	10.1289
Zm00001d044442	1.93309	5.79379e-126	UP	16.2016	14.2658	15.493	3.47009	3.71557	3.30658
Zm00001d038954	1.82293	8.54893e-126	UP	47.7248	50.0159	54.1175	12.7524	12.7544	11.9074
Zm00001d023387	4.50387	2.25238e-124	UP	6.94116	6.57068	6.6235	0.278451	0.302499	0.198501
Zm00001d028707	1.27285	6.62441e-124	UP	379.461	388.159	401.509	145.257	138.395	138.04
Zm00001d054043	1.10524	1.203e-123	UP	97.9169	101.461	99.2573	42.0746	41.0169	37.9639
Zm00001d017925	1.3744	1.4301e-123	UP	60.681	62.5943	65.0141	19.6962	22.1733	21.3376
Zm00001d035501	1.06728	8.54977e-123	UP	170.618	175.009	170.811	69.3283	72.4319	72.8659
Zm00001d009908	1.62693	1.58409e-122	UP	19.6257	21.1014	20.4911	5.67371	6.28521	5.32434
Zm00001d022581	1.00477	1.66371e-122	UP	256.903	259.641	264.156	116.672	113.787	108.705
Zm00001d052209	2.24465	3.14849e-122	UP	41.4359	42.7868	39.3257	7.66242	7.41373	7.643
Zm00001d005826	1.42523	9.12592e-122	UP	147.289	134.48	137.505	43.4806	46.6534	45.8154
Zm00001d046616	1.12511	1.44394e-121	UP	1869.83	1852.39	2047.4	751.614	811.856	740.626
Zm00001d016708	1.2571	7.64789e-121	UP	294.865	297.023	266.924	99.5237	104.536	108.917
Zm00001d038221	2.80844	8.10747e-121	UP	44.6027	40.1456	40.2329	4.78742	5.774	4.97635
Zm00001d027630	1.03391	1.78048e-120	UP	2580.62	2445.77	2535.62	1015.42	1141.5	1059.83
Zm00001d049510	1.04984	2.89169e-120	UP	21.3447	20.9943	19.9515	8.91706	8.55223	8.75385
Zm00001d010828	3.02075	3.56519e-120	UP	9.19783	9.37339	9.95757	1.11636	0.975126	0.978199
Zm00001d008869	1.00208	3.77403e-120	UP	142.749	141.993	141.681	60.2365	62.358	62.8202
Zm00001d002940	1.14309	6.54481e-120	UP	140.35	144.574	149.362	60.5961	55.7362	55.1046
Zm00001d024778	1.11396	7.1001e-120	UP	33.6927	33.206	33.6381	13.2539	13.8582	13.3533
Zm00001d031203	1.05176	8.96011e-120	UP	295.824	307.361	283.166	121.76	128.648	122.213
Zm00001d038165	1.0307	1.02436e-119	UP	103.528	96.7036	96.7122	40.3078	43.4367	42.8482
Zm00001d019283	1.12006	4.40793e-119	UP	336.442	370.259	372.996	153.113	135.566	144.147
Zm00001d039098	3.2219	1.0778e-118	UP	39.4545	36.6953	35.6959	4.00658	2.52209	3.91849
Zm00001d022516	1.04606	1.43193e-118	UP	355.536	407.21	372.839	159.199	157.233	162.788
Zm00001d005609	1.37616	3.32252e-118	UP	45.3771	39.986	40.0738	13.7766	14.0478	14.2705
Zm00001d046661	1.01131	3.76272e-118	UP	295.647	297.127	311.772	137.078	128.788	125.303
Zm00001d022526	1.9751	7.82026e-118	UP	71.2645	71.7626	63.5847	14.3368	15.5307	15.8759
Zm00001d016662	1.32815	1.06593e-115	UP	8.17036	7.82771	7.72677	2.65375	2.72254	2.85008
Zm00001d018699	1.12793	1.54093e-115	UP	44.2261	45.0175	45.5504	17.1598	17.6775	18.8423
Zm00001d050893	1.50292	3.34274e-115	UP	61.9299	62.8111	62.5118	19.5882	19.4727	18.5447
Zm00001d016558	2.8268	3.40589e-115	UP	6.27424	5.88607	6.15094	0.860069	0.834344	0.569806
Zm00001d009858	1.16354	3.28179e-114	UP	187.856	173.566	175.704	68.6663	68.2342	71.9212
Zm00001d013003	1.38755	6.42452e-114	UP	13.0414	12.7083	12.7214	4.50855	4.26177	4.05795
Zm00001d007341	1.75733	1.24597e-113	UP	8.16575	8.80456	8.39486	2.34089	2.19093	2.01863
Zm00001d016506	1.03928	5.32174e-113	UP	29.6429	27.8561	31.1839	13.1592	12.3091	12.1326
Zm00001d024414	3.6426	2.16805e-112	UP	20.6919	19.1082	21.0987	1.21197	1.80149	1.23354
Zm00001d039081	1.33313	3.93595e-112	UP	35.7423	34.4226	38.0915	12.4029	12.8588	12.1681
Zm00001d036001	1.18825	4.51608e-112	UP	59.9494	63.7222	62.9327	23.1696	23.1623	24.9514
Zm00001d033222	1.67419	8.76059e-112	UP	23.0097	20.6038	19.115	5.71592	5.80194	5.61809
Zm00001d028804	1.70492	1.28681e-111	UP	274.413	294.326	283.133	77.0421	76.5633	74.1771
Zm00001d006101	2.17939	7.52771e-111	UP	68.088	66.2371	64.9745	12.6706	14.4607	11.2792
Zm00001d027649	3.11487	2.88973e-110	UP	241.424	240.628	259.313	23.425	21.8126	28.9383
Zm00001d025875	6.34828	2.0404e-109	UP	46.9178	42.3498	46.6705	0.384442	0.453069	0.597485
Zm00001d014258	1.64219	3.35929e-109	UP	16.0512	15.6521	17.9651	4.60569	4.61291	4.63513
Zm00001d038959	1.4684	1.05413e-108	UP	27.8297	27.0522	28.8355	8.38467	8.72603	9.20793
Zm00001d001849	1.12359	1.77955e-108	UP	217.344	208.143	208.061	81.993	80.6393	90.4874
Zm00001d002545	1.78568	1.6802e-107	UP	21.8085	20.844	22.1762	6.07891	4.99948	5.32942
Zm00001d005546	1.71046	4.39705e-107	UP	26.44	24.1024	24.6871	6.53929	6.87841	6.6088
Zm00001d014191	1.70841	6.15569e-107	UP	32.1525	29.9776	28.473	7.51647	8.86939	7.77026
Zm00001d049049	1.23446	1.37067e-105	UP	163.706	156.924	172.549	63.962	59.1783	59.5469
Zm00001d009907	2.04923	5.53766e-105	UP	44.95	45.8183	44.5475	7.46669	10.5895	10.3322
Zm00001d050577	3.90464	8.25718e-103	UP	7.27615	7.02607	6.82763	0.483408	0.311369	0.437344
Zm00001d043586	3.3515	1.1351e-102	UP	26.5561	32.0239	30.3047	2.66901	2.62439	2.3148
Zm00001d028303	1.6053	1.29482e-101	UP	528.79	504.725	465.956	137.575	151.588	140.316
Zm00001d022327	1.3529	4.23349e-101	UP	16.1064	15.7182	13.7989	5.02987	5.41912	5.12019
Zm00001d011486	1.54938	6.30758e-101	UP	33.9613	34.5898	36.9125	11.3173	10.3352	9.78787
Zm00001d020639	1.33476	1.11673e-100	UP	953.06	893.93	858.363	321.512	299.886	313.534
Zm00001d027480	1.74371	1.49712e-100	UP	602.17	569.862	625.205	146.365	178.297	142.954
Zm00001d002708	1.08961	1.80883e-99	UP	31.52	32.2278	30.2853	12.7496	13.3966	12.3714
Zm00001d029313	1.34247	2.26108e-99	UP	314.328	300.877	267.548	104.795	97.2248	101.486
Zm00001d003009	1.12093	6.4207e-99	UP	90.3199	77.8428	79.9804	31.8072	33.2855	34.2759
Zm00001d020963	1.55904	1.25164e-98	UP	21.9296	20.6131	22.2467	6.66629	6.73124	5.78988
Zm00001d039732	1.36148	1.82609e-98	UP	105.228	125.027	114.186	37.4651	38.6534	40.6144
Zm00001d018965	1.63033	1.90896e-97	UP	130.282	131.857	118.169	36.9369	35.6913	34.5392
Zm00001d004301	2.82094	2.6456e-97	UP	7.99832	8.68541	7.29241	1.07157	0.876604	1.01246
Zm00001d036293	1.22589	3.23045e-97	UP	27.9125	27.509	27.9527	11.2217	10.248	9.63401
Zm00001d036557	1.02181	1.85034e-96	UP	31.2056	29.8714	32.0993	13.8652	13.5647	12.5779
Zm00001d048901	1.47718	2.48053e-96	UP	42.8756	46.0165	44.0997	14.1545	13.3507	14.1135
Zm00001d002542	1.02335	3.29058e-96	UP	93.4989	100.269	99.1475	41.2049	41.9852	42.3165
Zm00001d018090	1.21127	6.50417e-96	UP	7.6122	7.32735	7.20475	2.84572	2.80752	2.68616
Zm00001d032686	1.0206	7.28392e-96	UP	50.8063	53.4569	52.0203	22.7099	21.5767	22.8227
Zm00001d020773	1.77441	1.49829e-95	UP	16.014	14.4162	13.9408	3.50746	3.9938	3.79211
Zm00001d017997	1.07618	2.98029e-95	UP	11.5667	10.9146	11.7258	4.41696	4.83459	4.86778
Zm00001d038192	2.82173	4.19622e-95	UP	14.7616	11.9988	12.3893	1.52369	1.90009	1.40855
Zm00001d043515	1.07007	4.64415e-95	UP	167.981	182.51	176.431	72.7121	76.7134	69.3368
Zm00001d019925	2.97805	6.153e-95	UP	262.252	230.244	240.793	32.483	21.0174	27.8233
Zm00001d017422	1.49041	9.92167e-95	UP	8.12827	8.46079	7.60686	2.35231	2.65715	2.49179
Zm00001d050635	1.49584	3.72028e-94	UP	43.329	40.5082	38.4213	12.3992	12.238	13.1162
Zm00001d010478	1.14335	5.69318e-94	UP	22.8029	22.3713	23.7141	9.20394	9.13735	8.83628
Zm00001d034643	2.13877	3.9395e-93	UP	90.5515	67.9455	76.038	16.8084	15.6179	14.0662
Zm00001d020692	1.91909	3.00904e-92	UP	5.12689	4.70183	4.88873	1.19587	1.1008	1.0983
Zm00001d011610	1.31392	4.98656e-92	UP	69.2092	56.3731	67.8694	22.6379	22.6251	22.4995
Zm00001d007195	2.77216	5.61453e-92	UP	8.43492	9.50931	8.60103	1.10347	1.09028	1.18729
Zm00001d037636	1.25341	8.09571e-92	UP	20.6003	20.0369	21.7829	8.30658	7.25603	7.27142
Zm00001d022254	1.59335	1.82662e-91	UP	63.0842	60.2111	60.9916	15.707	17.5627	19.7944
Zm00001d028693	2.08679	2.47993e-91	UP	183.218	168.809	177.317	28.4927	36.9991	42.5458
Zm00001d035616	1.12477	3.50394e-91	UP	135.145	135.518	140.057	57.4133	54.6617	52.1715
Zm00001d024587	1.15682	3.96669e-91	UP	25.8171	25.7837	23.9612	9.28732	9.90045	10.3189
Zm00001d039685	1.411	4.69026e-91	UP	114.349	113.175	103.596	36.8609	37.5652	34.1992
Zm00001d044301	1.11512	9.28341e-91	UP	63.8218	56.8451	56.0082	23.8045	24.2659	23.0262
Zm00001d026070	1.17169	2.19492e-90	UP	11.364	10.8787	11.8551	4.29047	4.43751	4.44938
Zm00001d009631	1.72523	4.35796e-90	UP	61.9109	70.3379	70.9099	18.7651	17.1038	17.6887
Zm00001d022594	1.31951	4.454e-90	UP	35.7562	34.7703	40.2356	12.5664	13.5557	12.5232
Zm00001d024908	1.28901	1.03147e-89	UP	196.179	197.849	209.838	71.3024	76.7473	67.3453
Zm00001d026300	3.14411	1.18194e-89	UP	14.8856	16.512	14.5922	1.70901	1.46208	1.38252
Zm00001d029416	1.0021	1.79531e-89	UP	105.664	105.897	115.618	47.1646	46.1683	48.8767
Zm00001d014608	1.61561	6.23571e-88	UP	17.9321	18.6266	16.0905	4.77684	4.8007	5.37785
Zm00001d021131	1.42672	6.98059e-88	UP	56.6585	56.1517	61.8636	17.5215	20.4901	18.542
Zm00001d011474	1.09304	1.06306e-87	UP	982.381	930.314	945.483	377.402	403.875	385.844
Zm00001d014717	1.81514	1.28564e-87	UP	28.3215	27.043	32.5882	7.58867	6.86618	7.31347
Zm00001d019139	1.15853	3.30149e-87	UP	53.9923	50.2727	52.1448	19.2439	21.5634	20.2088
Zm00001d040659	1.44132	5.78071e-86	UP	21.5412	20.3195	21.1228	6.33752	7.4087	6.45655
Zm00001d043121	3.01842	1.94978e-85	UP	18.2089	17.4207	17.4489	1.5841	1.95706	2.13258
Zm00001d005790	1.84409	2.07139e-85	UP	339.841	365.582	337.033	83.9562	89.5664	79.7059
Zm00001d050670	4.30376	4.91607e-85	UP	5.63906	6.30654	6.05461	0.160907	0.344144	0.280533
Zm00001d020631	2.05963	1.00655e-84	UP	21.7994	20.5797	19.4014	4.84321	4.09624	4.01391
Zm00001d003446	1.25422	5.30776e-84	UP	41.9272	42.2252	39.8183	15.3145	16.1574	13.8675
Zm00001d025892	1.02164	2.29333e-83	UP	344.412	358.618	379.8	153.626	149.128	161.532
Zm00001d014097	1.65041	2.58012e-83	UP	26.2032	28.2401	26.7039	8.37822	6.52856	7.63878
Zm00001d024572	1.24088	2.9091e-83	UP	172.934	164.589	158.269	61.7616	61.7795	59.361
Zm00001d009603	1.04288	7.45146e-83	UP	89.6251	81.5153	86.0165	36.7676	36.6495	35.3643
Zm00001d005460	1.53574	8.79573e-83	UP	22.4201	24.3828	24.5202	7.00925	7.02288	7.37898
Zm00001d012255	1.43574	4.71394e-82	UP	4.8247	4.63337	4.51859	1.49933	1.47472	1.52686
Zm00001d050055	2.72801	6.94583e-82	UP	90.8299	74.2222	74.5928	9.11703	11.7838	10.5937
Zm00001d043651	3.59292	8.988e-82	UP	10.1775	11.3285	11.7846	0.759385	0.835281	0.804962
Zm00001d032631	3.14389	9.64886e-82	UP	24.8621	27.9716	24.8421	3.07375	1.86316	2.73825
Zm00001d029091	1.3768	5.30315e-81	UP	52.2185	45.7915	48.1897	16.1287	15.2367	17.6313
Zm00001d045044	1.04669	7.03127e-81	UP	54.023	56.0619	52.6306	23.1291	21.656	23.8291
Zm00001d045063	1.87788	1.36834e-80	UP	25.329	26.4523	24.423	5.67679	6.23884	6.13223
Zm00001d045519	1.58511	1.86268e-80	UP	47.5297	44.6186	42.8376	12.6245	12.5939	13.9361
Zm00001d034513	1.81513	5.06978e-80	UP	29.7118	29.4044	25.4749	7.21011	7.02199	6.74369
Zm00001d037659	2.39095	3.3344e-79	UP	3.85778	3.6245	4.24014	0.659607	0.673708	0.615082
Zm00001d048469	2.6303	5.37059e-79	UP	10.6136	11.0611	9.90366	1.50571	1.72521	1.23006
Zm00001d002705	2.27674	7.37004e-79	UP	12.4707	10.6702	10.9594	1.98442	2.06352	2.07933
Zm00001d010159	1.05393	8.81453e-79	UP	76.6306	77.4144	81.279	34.6765	32.3898	31.753
Zm00001d037229	1.44163	9.01137e-79	UP	551.7	537.816	624.966	174.941	199.276	175.397
Zm00001d005698	1.62537	1.02968e-78	UP	51.7329	47.3769	51.865	13.6453	13.6184	15.2882
Zm00001d019317	1.28712	1.30589e-78	UP	37.8419	35.6404	38.3037	13.6256	13.0172	13.2696
Zm00001d045336	1.05714	3.06985e-78	UP	13.2654	14.4655	14.8146	6.11081	6.04406	5.66725
Zm00001d035162	1.96661	7.2254e-78	UP	20.6502	19.8713	21.3671	3.71409	5.15698	4.87375
Zm00001d053513	1.11519	2.06919e-77	UP	68.6803	62.6582	65.6248	27.337	26.1459	25.7833
Zm00001d040850	1.92144	5.13601e-77	UP	13.3365	13.3145	15.8486	3.33707	3.28968	3.14831
Zm00001d013751	1.13378	5.89451e-77	UP	996.501	962.297	1044.41	423.656	363.111	405.639
Zm00001d047776	1.37655	1.0134e-76	UP	514.081	529.108	549.466	169.676	189.156	175.255
Zm00001d029662	2.05297	1.16599e-76	UP	10.9971	11.3049	11.8361	2.45152	2.49843	2.22703
Zm00001d020371	1.56983	1.20571e-76	UP	26.4207	24.7865	22.4875	7.24279	7.26291	7.13732
Zm00001d029087	1.38504	6.32832e-76	UP	256.355	244.364	256.897	89.7767	77.2793	85.7577
Zm00001d029716	1.41897	7.45319e-76	UP	61.5886	64.8066	58.4074	21.0086	18.4306	20.7957
Zm00001d005748	1.08	1.00291e-75	UP	27.959	27.9695	28.1254	10.785	12.2416	11.5885
Zm00001d050132	1.2273	2.96403e-75	UP	745.536	727.306	688.604	273.663	281.86	249.865
Zm00001d022069	1.08994	8.2774e-75	UP	73.8958	65.687	67.0753	26.0888	28.7979	29.624
Zm00001d025913	1.21172	1.28252e-74	UP	75.1432	85.9113	78.5915	30.7777	30.3714	29.0633
Zm00001d014102	1.51887	2.68897e-74	UP	10.4351	9.72074	10.1908	3.15372	2.7162	3.34682
Zm00001d048898	1.13688	1.50936e-73	UP	29.4392	26.8059	27.15	10.2163	11.5004	11.2969
Zm00001d008974	1.65442	1.97348e-73	UP	3.63047	3.10506	3.06461	0.883093	0.968901	0.862193
Zm00001d011347	1.05302	2.17458e-73	UP	6.67149	6.92287	6.80046	2.824	3.08918	2.65639
Zm00001d037160	2.98962	2.46981e-73	UP	4.50416	3.89698	4.15989	0.52296	0.479356	0.383897
Zm00001d021360	1.57065	3.34187e-73	UP	20.8071	23.7604	21.9893	6.75969	6.78377	6.00949
Zm00001d012981	1.02874	9.88016e-73	UP	83.8716	90.7197	83.5771	38.0455	36.6283	35.6634
Zm00001d033931	1.03851	1.33767e-72	UP	158.731	158.404	152.537	65.6512	66.0577	67.4678
Zm00001d027355	1.5086	2.8778e-72	UP	654.21	686.745	614.169	173.243	196.162	227.987
Zm00001d005798	1.1796	9.1816e-72	UP	30.4591	29.3665	27.4976	11.1182	10.7976	11.6635
Zm00001d046234	2.53433	1.1746e-71	UP	12.4557	13.6973	12.2897	1.83434	1.70295	2.22389
Zm00001d017987	2.90867	1.23234e-71	UP	8.85502	8.27415	7.74482	0.740315	1.06635	1.06206
Zm00001d023596	1.22396	1.32322e-71	UP	140.638	129.761	114.836	45.2302	49.578	48.8912
Zm00001d016811	1.63582	1.51842e-71	UP	15.781	15.3827	16.405	4.47098	4.51934	4.34791
Zm00001d035420	1.47886	2.10501e-71	UP	22.0071	23.392	24.3049	7.0708	6.96868	7.71384
Zm00001d044421	1.69397	3.22836e-71	UP	66.7862	62.847	60.9926	15.3512	18.6622	17.256
Zm00001d043178	1.14086	4.30683e-71	UP	137.625	139.8	128.461	58.1358	51.5904	50.8855
Zm00001d046404	1.0208	1.14457e-70	UP	66.8042	63.8574	65.7685	25.7377	30.067	28.4673
Zm00001d019116	1.87054	2.48481e-70	UP	62.5846	56.6757	55.9688	14.0103	12.7759	14.9277
Zm00001d025923	1.08207	2.70147e-70	UP	834.835	803.241	782.756	347.76	320.165	329.082
Zm00001d034725	1.18914	3.40188e-70	UP	17.5406	17.7354	17.5756	6.40792	6.90535	6.86401
Zm00001d013099	1.94791	4.89688e-70	UP	58.248	54.5145	56.2009	13.719	11.1622	13.2868
Zm00001d049502	1.16715	7.6635e-70	UP	13.7324	13.3526	12.8651	5.08129	5.19531	5.22085
Zm00001d013956	4.47986	8.37634e-70	UP	9.09812	8.35983	8.14552	0.160504	0.315261	0.4989
Zm00001d002776	2.68392	9.98573e-70	UP	5.567	6.1338	5.48594	0.711992	0.684205	0.922584
Zm00001d029778	1.5098	1.08172e-68	UP	43.3254	38.7728	41.0272	13.3466	13.3487	11.0592
Zm00001d029025	1.98854	1.62952e-68	UP	70.5986	73.6174	67.4854	16.6346	15.0558	14.8838
Zm00001d050224	1.86955	1.79427e-68	UP	24.0743	20.5735	21.7903	6.15782	4.41216	5.29837
Zm00001d027483	1.91297	1.80135e-68	UP	265.623	275.531	252.646	59.93	62.1884	61.5082
Zm00001d042148	1.65112	2.41492e-68	UP	12.5099	12.7775	11.6796	3.3307	3.31047	3.60448
Zm00001d044061	1.2146	2.5551e-68	UP	85.7572	84.5428	79.3924	31.2758	28.4218	33.9772
Zm00001d036965	1.23346	5.60612e-67	UP	129.297	117.624	115.326	42.8012	49.8518	41.6536
Zm00001d042643	1.56806	1.46155e-66	UP	17.1037	15.7754	17.3621	4.35731	4.90173	5.45692
Zm00001d017403	1.159	1.7516e-66	UP	9.91872	10.2151	10.0014	4.03457	3.68151	4.04048
Zm00001d028762	1.35348	2.07013e-66	UP	380.326	397.344	420.551	134.26	135.22	138.712
Zm00001d049597	1.27346	3.46762e-66	UP	13.2653	13.517	13.0084	4.43176	4.98826	4.90512
Zm00001d033304	1.76039	6.72277e-66	UP	292.484	293.396	297.044	73.4991	69.7892	83.2727
Zm00001d016255	1.08146	8.13567e-66	UP	374.756	378.604	359.128	155.389	161.187	141.995
Zm00001d030856	1.05639	1.92253e-65	UP	368.758	349.225	360.763	146.451	137.314	167.62
Zm00001d034160	1.50306	2.89434e-65	UP	15.355	13.9363	12.7771	4.63356	4.29581	4.02847
Zm00001d026240	2.42069	6.72308e-65	UP	9.12936	8.35983	8.33886	1.42071	1.36819	1.41468
Zm00001d010970	1.05903	7.97636e-65	UP	89.0183	89.4812	90.778	38.6278	35.585	38.3769
Zm00001d013390	1.73443	8.54327e-65	UP	7.50134	7.20909	6.88929	1.65382	2.0029	1.98637
Zm00001d016483	1.30667	9.76012e-65	UP	17.5834	17.7091	19.7246	6.34642	6.6975	6.32433
Zm00001d027991	1.51092	1.08875e-64	UP	351.341	354.502	383.06	112.291	116.902	103.929
Zm00001d040550	4.8176	1.28927e-64	UP	15.3522	13.273	14.1147	0.618779	0.302499	0.414264
Zm00001d028815	1.74377	3.52512e-64	UP	145.113	120.271	127.334	34.5078	33.7207	33.9668
Zm00001d013879	2.00861	4.13289e-64	UP	7.45397	6.58948	7.81382	1.5964	1.62007	1.51726
Zm00001d027443	1.526	1.09568e-63	UP	333.53	331.258	340.469	99.7421	100.533	103.618
Zm00001d025057	2.04732	1.71514e-63	UP	7.29995	6.74052	6.80242	1.38881	1.4471	1.54965
Zm00001d049121	1.27002	3.15899e-63	UP	17.22	16.7074	17.7546	6.07844	6.6488	5.94588
Zm00001d004171	2.79842	4.92474e-63	UP	8.89303	8.38387	8.17357	0.791231	1.30546	1.07599
Zm00001d043735	1.43241	7.26407e-63	UP	4.52426	4.36818	4.12225	1.37102	1.38124	1.4471
Zm00001d006900	1.35929	8.73227e-63	UP	400.084	397.883	410.173	131.998	133.943	143.758
Zm00001d008528	1.29812	1.01469e-62	UP	24.4121	26.2083	24.167	9.21038	8.51337	8.79269
Zm00001d025716	1.14784	1.57116e-62	UP	97.2111	91.073	89.626	34.6366	38.8698	35.7583
Zm00001d035046	1.48794	1.79556e-62	UP	23.9275	23.6754	25.1516	7.83488	7.32768	7.44571
Zm00001d007753	1.46474	4.12896e-62	UP	17.1214	17.3839	16.0414	5.91149	4.77258	5.29614
Zm00001d049561	3.78372	4.67799e-62	UP	15.053	13.1208	12.6499	0.658058	0.867085	1.03256
Zm00001d028408	2.50828	6.67812e-62	UP	49.8957	55.0873	52.7933	8.41071	8.14997	7.64187
Zm00001d049640	1.5499	7.47554e-62	UP	385.69	405	398.702	128.651	100.543	124.777
Zm00001d019936	1.03391	2.21551e-61	UP	20.9791	22.5389	21.8998	8.51053	9.37873	9.90805
Zm00001d035132	1.19117	2.23144e-61	UP	13.971	13.4354	13.9364	5.14339	5.20324	5.41535
Zm00001d017791	1.17691	7.40677e-61	UP	43.7827	46.2136	50.7495	18.9683	17.4373	17.8349
Zm00001d005726	1.21345	8.56722e-61	UP	40.0162	44.5145	42.2352	16.4199	17.0074	14.2711
Zm00001d044008	1.11339	1.00455e-60	UP	31.738	30.7629	36.1025	13.7355	13.6416	12.3438
Zm00001d044024	1.0729	4.45151e-60	UP	64.1905	60.9857	61.1441	24.6959	26.22	26.2033
Zm00001d014328	1.50503	8.07692e-60	UP	16.2463	16.4083	17.3172	5.12403	5.33484	4.88679
Zm00001d051225	1.24646	1.018e-59	UP	75.8226	77.8602	81.1762	28.1663	31.7872	26.3416
Zm00001d002799	1.15068	4.91051e-59	UP	25.9353	25.913	23.0071	9.87099	9.36845	10.1401
Zm00001d020351	1.88074	5.83642e-59	UP	25.1134	32.3562	24.4084	6.82855	5.6839	6.87003
Zm00001d012263	1.34676	8.82402e-59	UP	34.6794	36.7897	35.9987	12.2873	12.0649	12.4505
Zm00001d010632	1.0303	1.1766e-58	UP	9.99109	10.3715	11.0876	4.49144	4.36095	4.55499
Zm00001d005978	1.41106	1.25751e-58	UP	9.26937	9.58025	8.55859	2.78665	3.06056	3.12338
Zm00001d034756	1.25014	1.43779e-58	UP	73.3661	79.5466	83.7434	26.9524	29.3985	30.1836
Zm00001d035377	1.28313	1.56364e-58	UP	583.933	514.13	545.391	199.67	177.568	210.658
Zm00001d043171	3.79103	2.37037e-58	UP	11.8898	11.0896	10.709	0.82358	0.583339	0.720546
Zm00001d002064	1.69493	4.13249e-57	UP	4.35892	4.34717	4.26346	0.925394	1.25278	1.29865
Zm00001d037590	1.00132	2.47184e-56	UP	47.5849	49.109	55.0116	23.6059	21.101	21.3351
Zm00001d032186	3.03196	7.63262e-56	UP	198.115	218.509	192.772	16.1295	24.1579	24.5259
Zm00001d032869	1.05801	1.30965e-55	UP	77.5485	74.7283	70.8481	32.6391	30.8255	30.0169
Zm00001d040067	1.00082	2.11715e-55	UP	80.8877	77.702	80.5647	33.6295	33.5872	36.7825
Zm00001d034237	1.10128	2.90093e-55	UP	42.789	41.1213	42.7553	15.4679	18.6316	17.28
Zm00001d036280	1.76644	4.3533e-55	UP	12.073	11.0966	12.4831	2.86762	3.45093	2.81202
Zm00001d014060	1.90483	5.41606e-55	UP	20.2358	24.1398	24.3601	4.90578	5.80014	5.26567
Zm00001d019221	1.39018	5.84367e-55	UP	51.6079	46.8977	46.4987	16.4788	16.0748	15.6881
Zm00001d051675	1.12832	8.80475e-55	UP	512.29	486.678	544	202.273	201.426	210.658
Zm00001d031667	1.14286	1.4041e-54	UP	12.5516	11.9622	12.3498	4.83866	5.08641	4.62773
Zm00001d030544	1.36983	2.03412e-54	UP	13.0534	13.8532	12.5412	4.31659	4.75038	4.23967
Zm00001d033229	1.46737	4.34247e-54	UP	49.0072	48.6271	49.8293	16.1345	13.1166	17.1591
Zm00001d051180	1.15869	2.34589e-53	UP	7.38386	7.74087	7.84008	3.11833	2.89842	2.94952
Zm00001d046422	2.46554	2.45287e-53	UP	15.3934	15.5837	13.3025	2.39577	2.09619	2.49096
Zm00001d022451	1.1353	3.28955e-53	UP	11.0151	10.8819	9.9912	4.03426	4.54402	4.07421
Zm00001d032740	1.26853	2.48794e-52	UP	23.2554	24.36	23.2559	8.05154	8.57922	8.9651
Zm00001d025915	1.24326	3.50541e-52	UP	19.9706	21.4767	22.6015	7.94368	8.02002	7.61116
Zm00001d021231	1.17138	5.67451e-52	UP	26.1658	24.766	23.8124	9.95397	9.66181	9.32898
Zm00001d008827	1.88682	6.58175e-52	UP	10.663	9.88252	10.6106	2.8334	1.95161	2.56303
Zm00001d002967	1.05226	7.8565e-52	UP	48.6032	43.8568	45.0479	17.854	21.0536	18.845
Zm00001d010723	1.09933	8.08201e-52	UP	34.7436	34.2046	40.4898	14.8142	15.0855	14.5767
Zm00001d040126	1.59591	9.09211e-52	UP	12.8249	11.8087	11.9322	3.43502	3.3404	3.75014
Zm00001d033579	1.15542	1.2002e-51	UP	6.45284	6.39246	6.15108	2.17182	2.60157	2.64394
Zm00001d005018	1.23737	1.30418e-51	UP	74.2116	62.1651	70.6462	25.6612	23.7452	27.0272
Zm00001d013862	1.265	1.63704e-51	UP	29.4236	28.2986	25.8238	9.00951	11.3634	9.90713
Zm00001d011969	1.26325	8.70056e-51	UP	18.7705	19.8059	18.7773	6.24595	6.97566	7.55159
Zm00001d022517	1.13605	1.10745e-50	UP	13.1458	14.4525	12.6334	5.16343	5.2038	5.57437
Zm00001d017699	1.35522	2.39524e-50	UP	39.6712	37.3569	35.3732	11.7045	13.3667	13.167
Zm00001d032079	1.35242	2.58342e-50	UP	27.3376	25.4234	23.9591	8.65067	8.57163	8.95336
Zm00001d033528	1.00291	3.14124e-50	UP	10.2799	10.195	10.1832	4.3291	4.82763	4.17824
Zm00001d009927	1.10392	4.71775e-50	UP	19.0594	19.9377	17.8232	7.85308	8.14233	7.07141
Zm00001d030343	3.0019	6.22083e-50	UP	40.6988	54.4302	38.5279	6.00765	4.62566	4.02204
Zm00001d049381	2.38888	8.31154e-50	UP	9.52502	8.22982	8.78092	1.28375	1.29438	1.80843
Zm00001d015330	1.87712	1.045e-49	UP	24.8286	21.0068	24.2204	6.38882	4.81424	5.44493
Zm00001d003945	1.9233	2.28601e-49	UP	16.7715	20.4078	16.6721	3.71663	4.47821	4.16377
Zm00001d039416	1.08413	4.10081e-49	UP	38.2241	34.9615	35.4616	14.1286	15.4775	15.018
Zm00001d048499	1.74104	6.84173e-49	UP	14.0201	13.4675	12.3191	3.78688	3.45106	3.16907
Zm00001d021629	1.03822	8.51702e-49	UP	60.939	55.2528	52.7669	23.7346	23.7745	24.1816
Zm00001d027996	1.49074	1.036e-48	UP	225.286	216.452	204.855	66.6806	75.8898	58.2914
Zm00001d034521	1.36041	1.90598e-48	UP	88.3374	106.845	91.6089	35.0777	30.3093	32.0481
Zm00001d047923	1.40158	3.42587e-48	UP	7.23714	8.1073	8.05621	2.50311	2.60966	2.59844
Zm00001d019704	2.90925	4.14262e-48	UP	14.3654	11.5168	10.3568	1.52057	1.42697	1.2725
Zm00001d002658	1.4216	5.22257e-48	UP	18.9719	17.7032	19.5306	6.32473	6.04844	5.91803
Zm00001d039769	1.38022	5.56063e-48	UP	20.4949	21.1947	18.418	7.04068	6.16637	6.92358
Zm00001d031212	1.53169	5.5931e-48	UP	26.6318	24.1011	27.6962	7.22762	7.83847	8.50381
Zm00001d011938	1.29428	5.6843e-48	UP	42.9124	37.9166	36.9517	13.8918	13.824	14.1304
Zm00001d025984	1.09753	6.13949e-48	UP	52.7208	52.0803	57.0052	20.2128	21.7707	23.7506
Zm00001d032138	3.24111	9.73561e-48	UP	48.5386	38.2558	36.9519	4.12027	4.48086	2.83444
Zm00001d015289	1.13982	1.02154e-47	UP	180.766	163.51	187.36	74.6151	73.1295	62.7438
Zm00001d028816	8.12551	1.4405e-47	UP	202.001	214.848	209.211	0	1.12093	0.767538
Zm00001d018206	1.87145	1.62881e-47	UP	11.0674	13.0024	11.0313	2.26573	2.87431	3.18544
Zm00001d012292	1.19117	2.07002e-47	UP	401.253	380.659	382.669	144.737	143.379	155.821
Zm00001d013759	3.83287	2.19735e-47	UP	15.6548	12.7814	14.6515	0.824862	0.864098	0.936824
Zm00001d049786	1.17532	2.75007e-47	UP	12.1834	12.0843	12.1015	4.47947	4.86757	4.67577
Zm00001d003190	1.70802	2.9836e-47	UP	12.3345	11.5332	10.6915	3.42534	2.96817	2.85086
Zm00001d051814	1.63885	3.22303e-47	UP	66.5467	64.9177	64.6772	19.3624	18.267	17.3407
Zm00001d039424	1.04925	6.59445e-47	UP	14.2696	13.0353	12.7766	5.23269	5.5162	6.10408
Zm00001d031777	1.1654	8.69062e-47	UP	51.0992	48.4504	44.584	17.6656	17.6488	20.6065
Zm00001d048131	1.33521	1.20343e-46	UP	13.387	12.7613	13.3916	4.8127	4.27774	4.56997
Zm00001d013402	1.0522	1.30935e-46	UP	108.538	112.31	109.005	41.9492	49.7526	46.7443
Zm00001d037656	2.06998	1.43817e-46	UP	7.02404	7.23364	6.66391	1.20388	1.64074	1.4847
Zm00001d047661	1.45888	1.60938e-46	UP	11.7607	12.2783	10.1368	3.97006	3.23938	3.63925
Zm00001d033555	1.03511	6.21645e-46	UP	58.9936	56.6563	60.7305	25.0439	25.6564	24.2988
Zm00001d005459	1.70182	8.30915e-46	UP	27.6509	25.3001	24.2518	8.02859	6.65653	6.07728
Zm00001d029208	1.12994	9.23042e-46	UP	47.795	43.6212	43.604	17.6379	18.718	17.4172
Zm00001d050409	1.01953	3.07247e-45	UP	50.7096	46.748	45.5094	21.8709	20.0192	19.6377
Zm00001d025761	1.44571	4.00022e-45	UP	31.1425	26.991	26.7705	9.5453	8.71627	8.92604
Zm00001d029886	1.93167	4.48406e-45	UP	15.4227	20.4277	18.3141	3.70883	4.56184	4.08529
Zm00001d024996	1.13992	4.99607e-45	UP	18.8699	17.8298	20.575	7.35887	7.75787	7.50945
Zm00001d019254	1.16341	5.82878e-45	UP	14.9479	13.5219	15.0645	5.79776	5.74765	5.39875
Zm00001d049107	1.06017	6.20364e-45	UP	30.9953	33.2434	30.1438	13.5664	12.7199	13.1721
Zm00001d049054	1.226	8.31237e-45	UP	57.0075	58.6391	57.9223	20.7848	21.8339	21.977
Zm00001d025229	2.48854	1.75042e-44	UP	29.8948	26.1145	30.6223	4.28012	3.84318	5.26312
Zm00001d045046	1.38144	1.8051e-44	UP	16.3588	15.8407	17.6508	5.60901	5.2223	5.82122
Zm00001d010902	1.15289	1.92529e-44	UP	6.22226	6.19528	5.64976	2.19289	2.48636	2.39611
Zm00001d025947	2.47661	1.99957e-44	UP	10.6455	8.62673	9.32481	1.3885	1.71429	1.3754
Zm00001d032685	1.32507	3.20544e-44	UP	14.9088	14.1192	15.1257	4.84433	5.30042	5.1917
Zm00001d011195	1.11767	4.23457e-44	UP	149.871	133.476	136.899	50.4958	60.0766	57.9535
Zm00001d043726	1.07417	4.33928e-44	UP	17.5206	18.096	16.9258	7.03838	7.34331	7.3531
Zm00001d017419	1.6322	4.76467e-44	UP	26.4386	26.1066	26.5567	8.26391	7.31663	6.71924
Zm00001d029246	1.1211	5.35604e-44	UP	137.037	130.195	118.921	51.2817	57.0942	46.5195
Zm00001d045302	2.85793	7.16164e-44	UP	22.377	22.7612	20.1026	2.0039	2.54328	3.22495
Zm00001d020929	2.10071	1.06398e-43	UP	32.4127	29.435	32.1354	7.39901	6.57014	5.22442
Zm00001d047779	2.29657	1.3513e-43	UP	7.07233	7.41258	6.47896	1.37106	1.39446	0.974486
Zm00001d009088	1.21961	1.45161e-43	UP	9.68668	8.98973	9.65307	3.26075	3.55158	3.7647
Zm00001d028930	2.38701	2.41487e-43	UP	5.28001	5.80249	5.72405	0.638118	1.05841	1.08074
Zm00001d044662	1.9502	5.51428e-43	UP	9.14421	8.29881	9.85724	2.54397	1.59548	2.0309
Zm00001d029579	1.88971	9.97174e-43	UP	13.2143	13.5196	13.8955	3.27189	2.79914	3.46827
Zm00001d008837	2.09659	1.10489e-42	UP	23.1746	21.0015	21.7493	5.36879	4.10095	4.0249
Zm00001d038913	1.55081	2.07461e-42	UP	211.655	211.142	204.044	64.3257	59.3031	62.8552
Zm00001d037095	1.73961	2.40492e-42	UP	11.1882	10.8396	10.0579	2.72059	2.51264	3.1219
Zm00001d008651	1.38687	3.76613e-42	UP	82.3456	88.0301	84.9159	32.2666	26.9428	26.0778
Zm00001d006947	3.20143	4.64385e-42	UP	5.10318	6.39394	5.32464	0.335039	0.499043	0.735996
Zm00001d018819	2.28068	5.10649e-42	UP	22.2079	17.7844	16.9566	3.26771	2.95184	3.96319
Zm00001d047663	1.00723	8.17004e-42	UP	10.0315	9.28712	10.2496	4.48411	4.16044	4.17824
Zm00001d026649	1.04859	1.28299e-41	UP	645.879	624.549	550.537	265.214	240.649	261.603
Zm00001d002830	1.18403	1.79962e-41	UP	7.63924	7.20097	7.6552	2.95746	2.66556	2.99892
Zm00001d009112	1.8169	2.23361e-41	UP	13.8498	12.5519	12.2762	3.46269	3.44254	2.69716
Zm00001d051912	1.06696	2.68523e-41	UP	18.297	18.2736	18.1425	7.8589	7.54665	7.36718
Zm00001d003884	1.33094	5.60705e-41	UP	7.51212	7.27505	7.68619	2.62048	2.67221	2.4945
Zm00001d008173	3.46265	8.35343e-41	UP	17.8045	19.4164	24.4781	1.95268	1.30172	1.63411
Zm00001d040291	1.09015	2.96355e-40	UP	19.351	23.3276	20.0486	8.39614	8.50409	8.76784
Zm00001d035428	2.24295	2.97551e-40	UP	25.7041	19.7093	20.8394	3.8266	4.45401	3.91394
Zm00001d038555	1.27456	3.23195e-40	UP	7.70533	7.40912	6.88646	2.56181	2.8601	2.50736
Zm00001d038540	1.17168	1.3667e-39	UP	362.436	364.536	408.303	156.565	134.63	147.886
Zm00001d052269	1.79628	1.38095e-39	UP	15.0076	15.9913	14.5502	3.64783	3.59843	4.1575
Zm00001d018088	2.16014	2.13679e-39	UP	4.81868	4.72875	4.82301	0.823717	0.887499	1.07633
Zm00001d045206	1.24186	2.41832e-39	UP	29.6671	33.1592	30.3634	12.0201	11.9604	10.4152
Zm00001d009797	1.13972	4.25274e-39	UP	20.5776	19.5987	20.7798	7.25717	8.07752	8.71072
Zm00001d039384	1.48356	6.78228e-39	UP	2.78371	2.49364	2.73551	0.804089	0.846074	0.84412
Zm00001d034037	1.33544	7.6248e-39	UP	6.47984	6.42205	6.3877	2.0421	2.31539	2.29209
Zm00001d046299	1.4299	1.13307e-38	UP	32.0827	25.4824	32.5063	8.91385	9.7237	10.4188
Zm00001d028406	1.15597	2.54286e-38	UP	270.344	234.542	218.284	97.1481	83.6938	101.881
Zm00001d031706	1.05788	3.14851e-38	UP	11.1679	11.22	10.3919	4.44226	4.49047	4.77721
Zm00001d021418	1.07608	3.19058e-38	UP	64.9187	70.4923	66.2705	26.7458	30.6447	25.9973
Zm00001d009497	1.24217	3.284e-38	UP	7.8796	8.75285	8.6918	2.67695	3.35125	3.27764
Zm00001d013289	2.18048	1.71255e-37	UP	20.0146	18.0704	16.0252	4.60587	2.45968	3.38521
Zm00001d047796	1.03242	2.00369e-37	UP	17.169	18.3695	17.5182	7.93967	7.87716	6.82256
Zm00001d019712	1.45515	2.4605e-37	UP	64.614	65.826	57.4791	20.4495	15.9421	23.2536
Zm00001d042507	1.0255	2.73874e-37	UP	398.544	415.647	382.076	173.815	157.477	180.559
Zm00001d028299	1.74231	2.97979e-37	UP	122.943	137.233	149.134	36.4806	35.9893	34.1511
Zm00001d042065	1.28337	4.68857e-37	UP	10.1197	9.342	10.7295	3.73383	3.16983	3.89012
Zm00001d017998	2.42475	5.19055e-37	UP	13.404	14.4439	16.5292	2.70055	2.6622	1.8762
Zm00001d013797	1.13197	6.16209e-37	UP	16.8842	16.1341	15.3973	6.57511	6.96208	5.74637
Zm00001d017992	1.79939	7.55786e-37	UP	146.556	137.259	155.031	39.4135	34.7639	35.7839
Zm00001d031971	1.96637	1.02327e-36	UP	144.593	165.05	134.523	29.3742	31.3557	37.962
Zm00001d002046	1.26229	1.09178e-36	UP	14.6494	15.4101	17.4429	5.80611	6.13383	5.32006
Zm00001d004655	1.00418	1.37829e-36	UP	60.3132	57.5079	68.1552	24.9982	26.5503	29.0594
Zm00001d033747	1.18339	1.71077e-36	UP	15.7172	18.4498	16.3358	6.7058	6.69954	5.99779
Zm00001d028167	1.72372	3.40047e-36	UP	84.7275	85.8783	86.1321	23.763	24.0745	20.0607
Zm00001d010380	1.00791	7.59583e-36	UP	413.855	462.768	429.534	198.636	178.964	188.625
Zm00001d030858	2.53046	1.19154e-35	UP	13.9581	10.7052	12.0423	1.79961	1.95342	1.78344
Zm00001d052268	1.98386	1.24021e-35	UP	22.7957	22.5716	18.7025	5.38836	4.46619	4.3174
Zm00001d032630	3.31264	1.2911e-35	UP	4.19809	3.70756	3.47357	0.312893	0.30473	0.376405
Zm00001d048775	1.03299	1.39675e-35	UP	38.5308	40.1571	37.0836	16.247	15.0424	17.9549
Zm00001d048226	1.24902	1.45923e-35	UP	28.3733	28.9259	24.5681	10.0523	9.74871	10.2211
Zm00001d039095	4.13689	2.41479e-35	UP	7.13914	7.80919	7.97096	0.453092	0.604092	0.103411
Zm00001d044339	1.10696	3.25247e-35	UP	8.54395	8.36752	8.49543	3.90302	3.09079	3.30154
Zm00001d050455	1.24768	5.40259e-35	UP	15.7941	15.2733	14.4102	5.15907	5.47862	6.01979
Zm00001d036676	1.82549	6.11462e-35	UP	5.56366	4.86874	4.98102	1.11675	1.39362	1.27235
Zm00001d036513	7.55691	6.48594e-35	UP	9.42121	10.3951	8.61913	0.0480193	0.0880309	0
Zm00001d048329	1.12076	7.45073e-35	UP	28.2202	27.9893	26.0638	10.1547	12.0113	10.7879
Zm00001d024531	1.0084	9.9266e-35	UP	20.2929	17.2303	18.2109	8.27532	7.83475	8.03705
Zm00001d037961	1.02737	1.08345e-34	UP	15.947	14.7231	17.4359	6.99405	7.38544	6.19605
Zm00001d020673	1.11449	1.08849e-34	UP	24.0848	26.2009	24.2588	10.1504	9.2784	10.5537
Zm00001d003101	1.24463	1.16577e-34	UP	18.3791	15.0712	16.4411	6.47739	6.52934	5.37431
Zm00001d029397	1.30235	1.3675e-34	UP	8.05875	8.09791	7.83546	2.59824	2.68891	3.16635
Zm00001d042211	1.18828	1.37844e-34	UP	21.5073	20.752	18.2495	7.81728	8.299	7.05938
Zm00001d027929	1.02025	3.55472e-34	UP	540.482	430.821	451.548	214.944	188.033	208.375
Zm00001d024127	2.03078	6.29479e-34	UP	4.92317	4.64957	4.49425	0.927474	0.977662	1.08663
Zm00001d017880	1.05652	1.58862e-33	UP	12.2976	13.8327	13.3301	5.99217	5.62705	4.94295
Zm00001d036197	1.83297	1.78595e-33	UP	9.12721	9.36989	8.57423	2.64069	2.18278	1.83499
Zm00001d027601	2.00923	1.8455e-33	UP	109.217	106.15	93.9178	24.9555	19.3555	22.7584
Zm00001d042899	1.39303	3.35081e-33	UP	27.1767	25.5527	28.392	9.44857	8.61316	8.8629
Zm00001d025859	1.3839	3.39463e-33	UP	5.05187	4.95748	4.59883	1.63687	1.7703	1.47854
Zm00001d027732	1.11984	7.59632e-33	UP	321.245	284.347	306.934	124.933	113.153	127.577
Zm00001d025881	5.50329	1.49053e-32	UP	5.72415	4.88528	5.73402	0.057323	0.15763	0.0959423
Zm00001d037194	1.26808	1.62111e-32	UP	7.32206	6.96713	7.64669	2.57172	2.49917	2.84962
Zm00001d042922	1.48092	1.89644e-32	UP	186.036	217.814	195.211	64.83	67.7163	54.8843
Zm00001d052297	1.86185	2.24148e-32	UP	6.83977	7.85333	6.6197	2.19526	1.42217	1.51942
Zm00001d052931	2.19856	3.84239e-32	UP	6.32083	7.42807	8.32028	0.943618	1.72988	1.48961
Zm00001d006420	1.84809	8.14157e-32	UP	13.6584	14.114	13.1026	2.93812	3.93052	3.02364
Zm00001d042276	1.23179	1.2609e-31	UP	8.9889	8.27003	7.98954	3.23858	3.26304	2.8823
Zm00001d019358	1.01023	1.27459e-31	UP	31.9131	32.3708	33.4266	15.4126	14.0643	12.8693
Zm00001d043992	1.18667	1.28858e-31	UP	98.8829	108.536	101.874	40.4176	38.045	39.938
Zm00001d051014	1.29255	1.37583e-31	UP	10.97	10.855	11.2642	3.6367	4.06611	4.04672
Zm00001d046953	1.3524	1.50265e-31	UP	25.4063	24.2932	28.0997	9.89815	8.49019	8.20734
Zm00001d012850	1.42261	2.45542e-31	UP	4.40654	4.24791	3.99821	1.44928	1.12006	1.53983
Zm00001d047883	1.08356	2.88089e-31	UP	25.2935	20.7912	21.8472	8.52253	9.01376	10.3432
Zm00001d002876	1.16541	3.74827e-31	UP	5.62987	6.14382	5.47142	2.54048	2.1659	2.01172
Zm00001d039058	1.34004	4.07412e-31	UP	22.0889	20.7887	20.469	7.15245	6.45574	8.15382
Zm00001d018473	1.02989	4.40292e-31	UP	49.0763	41.2222	44.8393	19.8744	20.0795	17.7778
Zm00001d038768	1.30695	4.50276e-31	UP	27.5942	29.2041	30.9742	9.62247	11.1563	10.0984
Zm00001d023841	1.41742	5.08813e-31	UP	20.4141	19.6144	19.5416	6.20115	7.22747	6.01429
Zm00001d015785	1.00746	5.26679e-31	UP	106.18	95.6283	100.695	43.0622	46.4433	41.653
Zm00001d017762	1.64788	6.60083e-31	UP	11.7197	9.62874	11.9172	2.94804	3.27771	3.01533
Zm00001d035503	1.07641	7.45982e-31	UP	31.2561	36.8856	34.017	14.4875	13.2109	14.5049
Zm00001d004095	1.07041	1.07739e-30	UP	37.3779	33.9591	36.5182	14.3991	15.2022	15.1122
Zm00001d013900	4.0667	1.10236e-30	UP	53.977	58.6318	103.934	3.34643	5.45316	2.48931
Zm00001d025957	4.0031	1.11877e-30	UP	5.10094	4.08438	3.81247	0.137575	0.216179	0.345392
Zm00001d041672	1.20677	1.12101e-30	UP	26.176	28.6222	23.004	10.6537	8.63763	10.109
Zm00001d020937	1.88687	1.26003e-30	UP	5.369	4.80574	4.95773	1.32195	0.944021	1.29924
Zm00001d048089	8.48818	2.75418e-30	UP	28.422	24.4974	27.2153	0.106441	0	0.089076
Zm00001d025967	1.29334	2.9989e-30	UP	12.8889	13.7691	11.484	4.41984	4.77408	4.37601
Zm00001d048348	1.65314	4.02125e-30	UP	154.201	136.735	136.366	36.1842	38.3495	43.5289
Zm00001d048950	1.31264	4.32889e-30	UP	8.448	8.18114	8.90493	3.6056	2.63694	2.73917
Zm00001d040509	1.24303	4.3917e-30	UP	7.7025	8.28228	8.614	2.88423	2.77242	3.37489
Zm00001d023507	1.28938	4.81096e-30	UP	11.6052	11.8098	10.7332	3.43713	4.35468	4.35223
Zm00001d049028	1.04864	6.89351e-30	UP	13.3406	13.7218	13.2937	5.47762	5.85217	5.66167
Zm00001d031228	2.15876	9.75729e-30	UP	14.4482	12.5893	14.5898	3.26265	2.34265	2.54835
Zm00001d029922	1.33725	1.05838e-29	UP	63.8377	54.9038	57.0071	22.3095	19.8651	18.5809
Zm00001d027682	3.42419	1.61025e-29	UP	80.1476	58.6318	61.5259	2.9746	8.86138	4.3563
Zm00001d014074	2.58355	1.84622e-29	UP	5.06926	5.16277	4.35939	0.756847	0.760878	0.612941
Zm00001d018754	1.19196	1.93631e-29	UP	38.1886	36.4075	35.0869	14.0976	13.829	13.9192
Zm00001d033718	1.26518	2.07775e-29	UP	224.086	192.163	212.386	74.7368	79.4116	73.7459
Zm00001d047068	1.48192	2.37788e-29	UP	4.58753	4.33274	3.51058	1.19798	1.28814	1.38812
Zm00001d018103	1.36167	3.21514e-29	UP	13.0556	14.0819	13.7689	4.10507	4.85603	4.87449
Zm00001d008872	1.21207	6.70033e-29	UP	15.6186	13.4527	14.3143	5.47999	5.02307	5.79989
Zm00001d014983	1.08004	1.0271e-28	UP	41.7018	39.5296	40.9453	16.7132	15.1719	18.3939
Zm00001d030644	2.28808	1.34926e-28	UP	6.80028	8.27955	7.65814	1.12306	1.36247	1.54798
Zm00001d045948	1.36566	1.35865e-28	UP	22.5147	21.1981	23.9619	8.59845	6.30521	7.98377
Zm00001d005692	1.34798	2.1834e-28	UP	18.4335	18.3741	16.4517	6.23867	6.41264	5.61319
Zm00001d008398	1.65198	4.53902e-28	UP	19.4582	23.8097	20.6758	6.4434	5.53369	5.78083
Zm00001d027900	2.10659	4.58008e-28	UP	56.5528	63.0149	59.4432	9.24876	15.0477	11.8033
Zm00001d020332	1.23572	4.9245e-28	UP	62.1935	52.3699	52.6784	20.0413	22.7752	19.0806
Zm00001d011006	1.06055	5.15132e-28	UP	4.82991	4.77089	4.2473	1.68006	2.15596	1.94459
Zm00001d040171	1.29702	5.46226e-28	UP	21.3831	19.7827	18.9394	6.00387	8.29904	6.98576
Zm00001d035246	1.24615	6.25236e-28	UP	13.8392	16.0242	16.071	5.38126	6.36101	5.13504
Zm00001d034085	1.86346	6.39826e-28	UP	3.20911	3.05621	3.26167	0.781613	0.851424	0.654098
Zm00001d016922	1.29584	1.17385e-27	UP	10.7021	10.0112	8.45326	3.28369	3.61781	3.45189
Zm00001d031635	1.30263	1.42103e-27	UP	9.33174	8.58906	7.56469	2.75151	3.21362	3.03301
Zm00001d013445	1.08818	2.00178e-27	UP	24.1196	25.8413	24.7851	11.6011	9.5306	9.56858
Zm00001d027740	3.52727	3.27234e-27	UP	61.713	51.5719	54.3437	3.10029	3.19701	6.16193
Zm00001d043522	8.05078	3.28868e-27	UP	45.1098	44.0825	45.6663	0.242423	0.22221	0
Zm00001d015670	1.46751	3.92427e-27	UP	172.481	140.376	168.984	51.2086	48.6903	51.8088
Zm00001d033818	1.1692	4.34135e-27	UP	12.3822	12.2515	12.0377	4.65361	4.84539	4.70732
Zm00001d033782	2.71449	4.61317e-27	UP	5.99213	6.31415	6.6305	0.544083	1.05977	0.902508
Zm00001d006813	1.00245	5.53612e-27	UP	4.7332	4.33266	4.05008	1.8582	1.93487	1.91187
Zm00001d050950	2.33369	5.89041e-27	UP	13.4488	11.3153	14.4203	3.14987	2.37772	1.318
Zm00001d034995	2.3325	7.58934e-27	UP	8.70217	7.63859	7.49825	1.47466	1.71436	0.963186
Zm00001d005032	1.71882	8.93644e-27	UP	14.3586	13.0315	14.7527	3.23707	4.2859	3.61195
Zm00001d004700	1.34489	9.32469e-27	UP	29.0494	25.6515	25.7678	10.6198	7.6105	9.41244
Zm00001d026305	1.70869	9.59174e-27	UP	18.9831	19.7869	20.6028	5.87252	5.01998	4.96967
Zm00001d008666	1.4379	1.18665e-26	UP	19.0014	22.5439	21.1834	6.72703	6.49066	6.94171
Zm00001d020977	1.73558	1.7469e-26	UP	125.472	117.273	116.296	26.3524	36.9432	30.4853
Zm00001d039371	1.17491	1.93343e-26	UP	5.90482	6.13054	5.09747	2.5393	2.15614	1.93841
Zm00001d032669	1.07931	2.84519e-26	UP	12.3089	10.7016	9.74401	4.48601	4.53902	4.48938
Zm00001d010033	1.04714	3.13566e-26	UP	31.1294	32.2867	30.4267	11.3814	14.276	13.8357
Zm00001d020348	1.10431	4.56847e-26	UP	247.458	248.705	222.216	99.3599	98.0811	94.0235
Zm00001d027992	1.14606	4.87875e-26	UP	207.496	219.928	188.822	71.3577	85.64	85.2727
Zm00001d009416	1.42882	5.49777e-26	UP	2.66627	2.50047	2.25772	0.855815	0.719982	0.82902
Zm00001d018049	1.15596	5.73486e-26	UP	18.888	20.0484	21.0293	9.12546	7.7544	6.63859
Zm00001d029391	3.41262	6.76665e-26	UP	12.2384	9.75314	10.3605	0.993599	0.490405	1.15131
Zm00001d020443	2.00205	7.43821e-26	UP	4.5663	4.57974	4.06057	0.883426	1.11343	0.87792
Zm00001d013493	1.13961	7.58878e-26	UP	23.5169	23.8335	21.6984	9.97639	9.97104	7.44821
Zm00001d043598	1.56876	8.4368e-26	UP	36.1186	33.217	26.6805	8.12279	9.99443	10.0433
Zm00001d052189	1.9407	8.4368e-26	UP	7.5915	7.39735	6.91016	1.84037	1.65927	1.48963
Zm00001d005866	1.19323	1.49403e-25	UP	25.6859	30.4182	26.3594	11.2603	10.6544	9.57523
Zm00001d015518	1.56826	1.72236e-25	UP	4.64839	6.03534	4.53301	1.29227	1.58285	1.58867
Zm00001d003015	1.45781	2.16427e-25	UP	7.60711	8.75453	9.0786	2.78984	2.40106	2.86936
Zm00001d020702	1.97301	2.53987e-25	UP	4.14536	3.85415	3.96711	1.11752	0.63675	0.909925
Zm00001d021732	2.12147	2.63743e-25	UP	10.8163	11.7838	10.0793	1.90264	2.68307	1.95967
Zm00001d036361	1.12473	4.94399e-25	UP	6.54387	5.92168	7.28447	2.45905	2.85694	2.56599
Zm00001d032811	1.0532	5.45248e-25	UP	16.6958	14.6244	16.9292	6.84944	7.18139	6.24238
Zm00001d012785	1.82255	5.70774e-25	UP	2.14443	2.65971	2.33478	0.506359	0.637208	0.610487
Zm00001d006521	2.11667	8.30191e-25	UP	3.00826	3.79865	3.17498	0.44899	0.622607	0.915265
Zm00001d023592	2.31421	1.27572e-24	UP	5.2925	6.14694	6.20371	1.37575	0.642884	1.08358
Zm00001d021774	1.01621	1.69853e-24	UP	24.1151	23.0616	22.2076	9.38253	10.3396	10.1456
Zm00001d044566	1.15127	1.80434e-24	UP	28.0797	23.3925	25.4151	11.2692	9.23634	9.70609
Zm00001d043048	1.31101	1.81328e-24	UP	18.2052	19.3926	20.8551	7.40617	6.25378	6.87404
Zm00001d018200	1.00045	2.03344e-24	UP	74.3262	61.8168	63.9528	30.1235	29.1544	27.9553
Zm00001d012293	4.58543	2.10913e-24	UP	17.4718	14.2844	13.1969	0.478523	0.219312	0.901023
Zm00001d012257	12.2481	2.15138e-24	UP	74.7317	77.1214	81.2621	0	0	0
Zm00001d043350	4.55736	2.80004e-24	UP	3.8636	3.84636	5.00342	0.205848	0.0628949	0.200976
Zm00001d008311	6.90653	3.41498e-24	UP	9.9655	9.33491	10.3685	0.0471956	0.0865209	0.0789919
Zm00001d004524	3.22464	4.2582e-24	UP	52.4503	60.6088	57.8761	1.52861	8.40695	5.75654
Zm00001d039566	1.32522	7.13107e-24	UP	18.1794	16.1992	14.5128	5.88844	5.33204	5.79387
Zm00001d034145	1.06568	1.39137e-23	UP	30.3886	27.1198	27.107	10.2277	13.8573	11.124
Zm00001d042210	1.30652	1.71164e-23	UP	66.9337	57.8758	72.3314	24.8106	18.6462	25.8798
Zm00001d039919	1.98356	1.76997e-23	UP	18.0964	19.5702	19.2288	4.60088	3.72111	4.22775
Zm00001d028839	3.03397	2.81588e-23	UP	33.3901	32.2142	30.6011	4.03238	4.34842	1.98501
Zm00001d051128	1.49433	3.50142e-23	UP	7.94271	7.78612	6.70808	2.67957	2.5056	1.79092
Zm00001d039858	1.27931	3.88038e-23	UP	6.48555	6.2963	6.6591	2.40198	2.27762	2.30123
Zm00001d015412	1.02933	4.86743e-23	UP	3.34297	3.00251	3.19646	1.26135	1.43805	1.36962
Zm00001d029176	1.96598	4.94221e-23	UP	79.365	71.429	89.2154	15.3248	16.2818	21.5688
Zm00001d043341	1.29456	6.01421e-23	UP	38.6412	42.3986	41.6417	14.3286	13.9904	15.2059
Zm00001d044508	1.38284	6.77509e-23	UP	7.99243	7.90203	9.81954	2.70783	2.92242	2.94223
Zm00001d050872	1.00215	8.37188e-23	UP	30.3768	34.027	30.5146	14.2169	13.2088	13.8804
Zm00001d052064	1.29872	8.4189e-23	UP	15.1077	16.2041	17.3373	6.2222	5.44415	5.57902
Zm00001d017984	1.37359	1.41171e-22	UP	13.1011	15.2472	16.2959	5.11999	5.05134	4.84073
Zm00001d006793	1.00601	1.50138e-22	UP	14.8766	14.9969	15.2396	7.03697	6.33422	6.22786
Zm00001d011602	1.03562	1.58037e-22	UP	29.6114	24.3704	29.5888	11.0961	12.3477	12.027
Zm00001d017077	1.81686	1.70344e-22	UP	35.1511	33.3248	30.3035	6.0307	9.78892	8.51652
Zm00001d039377	2.83003	1.74982e-22	UP	13.9599	13.7101	10.5463	1.55919	1.51325	1.61183
Zm00001d021073	2.08656	1.93e-22	UP	5.54805	6.0166	5.38629	1.56516	1.24753	0.702364
Zm00001d025043	1.0521	2.43385e-22	UP	4.24302	4.60939	5.08801	1.96536	2.07171	1.82185
Zm00001d006148	1.86604	2.66437e-22	UP	15.0356	14.4342	16.3466	4.48687	3.02408	3.47877
Zm00001d007901	1.05285	3.47807e-22	UP	205.269	200.98	200.848	82.9221	81.1904	90.5275
Zm00001d026641	1.23184	3.64254e-22	UP	39.1155	34.9271	37.9301	14.4571	11.613	15.4158
Zm00001d044015	2.5779	4.47555e-22	UP	9.63415	6.72452	7.02711	1.02079	0.89315	1.47554
Zm00001d053648	1.07103	5.24615e-22	UP	32.6134	36.8065	33.5824	14.076	14.1283	14.4979
Zm00001d025939	1.39024	5.94126e-22	UP	17.3968	18.7884	15.4336	5.50301	5.47164	6.16632
Zm00001d037439	1.35829	5.95532e-22	UP	5.27287	5.21752	5.00202	1.8981	1.75354	1.62596
Zm00001d024937	1.10931	1.22949e-21	UP	7.38154	7.16936	7.51664	3.27734	2.64358	2.99864
Zm00001d051496	1.66009	1.48833e-21	UP	14.2153	13.601	13.1945	2.75626	4.44305	4.05642
Zm00001d029847	1.60566	1.53924e-21	UP	11.4609	12.2263	12.7006	3.95529	2.79794	3.66979
Zm00001d018292	1.90376	1.58791e-21	UP	5.60855	4.08887	4.78799	1.36213	0.799077	1.2159
Zm00001d025943	1.53255	1.67251e-21	UP	6.03497	4.999	5.84935	1.90025	1.94007	1.26702
Zm00001d027585	1.23232	1.75137e-21	UP	181.559	159.289	156.422	62.8384	54.8724	66.5891
Zm00001d032570	1.19773	1.79591e-21	UP	8.04984	6.66269	7.87177	3.01671	2.74998	2.81585
Zm00001d043838	1.28265	3.11469e-21	UP	6.87201	7.74814	8.08627	2.88945	2.88775	2.37126
Zm00001d025667	1.29676	4.03626e-21	UP	6.6137	7.29106	6.63715	2.81094	2.50294	2.00286
Zm00001d030976	1.33289	4.23238e-21	UP	20.3925	22.3989	18.4532	6.03138	7.95005	7.17482
Zm00001d022506	1.98259	4.8501e-21	UP	2.50213	2.47314	1.7756	0.562762	0.460571	0.470951
Zm00001d042958	1.61218	5.54935e-21	UP	2.60046	2.03396	2.08612	0.665529	0.771518	0.485968
Zm00001d044088	1.00698	8.05569e-21	UP	6.99035	8.15109	7.13771	3.46847	2.90502	3.2921
Zm00001d038852	1.18835	8.52578e-21	UP	44.4309	44.7922	45.941	17.7772	17.8518	16.1088
Zm00001d044093	1.26586	9.05609e-21	UP	18.3554	17.6039	15.5467	5.66931	7.37918	5.63002
Zm00001d012254	1.0452	2.00751e-20	UP	12.3408	12.271	13.2329	5.05169	5.45316	5.45074
Zm00001d012285	2.72509	3.1184e-20	UP	4.36114	3.38259	3.09763	0.424124	0.631736	0.377114
Zm00001d041221	1.27739	3.53593e-20	UP	17.4217	16.9389	18.5119	5.18726	7.11145	6.64361
Zm00001d021900	1.54748	3.86025e-20	UP	5.12351	4.5542	4.49382	1.61955	1.21603	1.39858
Zm00001d038752	1.65505	4.37044e-20	UP	2.88189	2.62218	3.04447	0.645626	0.661416	1.04086
Zm00001d015397	1.94289	4.75657e-20	UP	10.0458	10.6613	9.89335	2.50643	2.45061	2.0043
Zm00001d008883	1.02081	4.85904e-20	UP	12.2349	11.4226	12.9149	4.78821	5.43897	5.44499
Zm00001d034497	1.46542	5.61851e-20	UP	5.43916	5.39404	5.85557	1.62691	1.77087	1.85503
Zm00001d027901	1.29591	5.63781e-20	UP	112.006	86.281	90.0295	28.3364	38.2077	35.5703
Zm00001d051635	1.0159	7.68608e-20	UP	20.3003	18.859	18.3975	7.83565	8.07597	8.85389
Zm00001d016764	1.29362	9.66706e-20	UP	11.2106	10.5732	9.06464	3.47746	4.21123	3.29248
Zm00001d042217	1.33447	2.38818e-19	UP	11.2187	9.34448	8.27721	3.36789	2.77643	3.8111
Zm00001d038213	10.8646	2.7782e-19	UP	7.05669	8.09268	8.0396	0	0	0
Zm00001d043031	1.31513	3.45333e-19	UP	70.6062	65.764	51.3025	21.0949	21.9982	22.6424
Zm00001d031815	2.8123	4.61133e-19	UP	2.37332	3.22591	3.51039	0.345287	0.593432	0.198657
Zm00001d035091	4.3642	5.8722e-19	UP	2.60987	3.31082	2.6034	0.211887	0.0554914	0.101325
Zm00001d031773	1.44893	7.64484e-19	UP	4.80942	4.86732	3.69156	1.46147	1.32674	1.48176
Zm00001d044748	1.38865	9.01059e-19	UP	8.71182	8.22151	7.60775	2.61777	2.63424	2.90506
Zm00001d040621	1.00412	1.11725e-18	UP	6.47759	6.04288	5.50207	2.67937	2.53993	2.61595
Zm00001d026387	7.67398	1.14421e-18	UP	11.7717	10.5236	12.3065	0	0	0.135448
Zm00001d038388	1.18862	1.25933e-18	UP	6.806	6.29025	5.55978	2.13145	2.43191	2.55708
Zm00001d044264	3.04302	2.02988e-18	UP	7.78109	10.0155	10.1053	1.25068	0.900745	0.822363
Zm00001d047478	2.14916	2.40535e-18	UP	2.56528	3.21273	2.69131	0.461352	0.62587	0.571407
Zm00001d013796	1.1819	2.5302e-18	UP	3.59659	3.29616	3.58485	1.30151	1.16897	1.54239
Zm00001d032045	1.01795	2.88009e-18	UP	11.1212	11.0126	9.08474	4.56102	4.30017	4.5803
Zm00001d012229	1.25199	2.92142e-18	UP	20.7058	17.5965	19.0246	6.11998	8.34614	6.49562
Zm00001d051877	1.41761	4.07706e-18	UP	136.505	128.532	108.964	33.6295	39.933	47.9712
Zm00001d012426	1.47015	4.45228e-18	UP	16.5446	18.0867	20.0605	5.07615	7.34947	4.77901
Zm00001d018445	1.36205	6.05772e-18	UP	126.345	140.857	118.747	49.7532	47.3323	34.3815
Zm00001d012604	1.45528	6.73563e-18	UP	10.4228	11.2509	11.9682	3.17187	3.04752	4.41335
Zm00001d003744	1.75823	9.03407e-18	UP	4.02668	3.00097	4.12646	0.904505	0.978324	0.984024
Zm00001d047202	2.45797	2.37306e-17	UP	2.52241	2.21843	2.39102	0.371268	0.415936	0.34522
Zm00001d027995	1.07852	2.6912e-17	UP	107.954	100.544	112.392	48.833	38.1721	45.43
Zm00001d038998	1.08625	2.75839e-17	UP	4.89659	5.32369	4.899	2.0136	2.26988	1.92582
Zm00001d035133	1.93573	3.32089e-17	UP	4.81582	4.21549	5.00772	0.87814	1.12689	1.1758
Zm00001d051739	1.39021	3.84409e-17	UP	3.06216	2.64046	2.72802	1.01868	0.83648	0.950173
Zm00001d003603	2.30665	4.35692e-17	UP	13.9917	12.4247	9.51819	1.51459	2.23671	2.53499
Zm00001d027988	1.04116	4.38072e-17	UP	137.934	137.676	127.006	57.0364	49.6536	63.5618
Zm00001d038164	1.30012	4.69747e-17	UP	12.2341	9.79809	9.83425	3.51746	4.12814	3.63137
Zm00001d004957	1.03782	5.84193e-17	UP	63.4177	61.3447	56.8798	28.4193	26.7602	22.1613
Zm00001d035885	10.1775	6.11561e-17	UP	4.51021	5.0159	4.51859	0	0	0
Zm00001d006677	1.62302	7.31264e-17	UP	5.53513	5.31989	4.02139	1.13699	1.75434	1.31623
Zm00001d044921	1.02652	1.18663e-16	UP	7.58477	8.88461	7.39949	2.94375	3.77211	3.48157
Zm00001d048066	2.81276	1.49487e-16	UP	7.25007	7.59599	3.83012	0.698352	0.512099	1.09092
Zm00001d042152	1.09879	1.50423e-16	UP	18.0438	15.0167	17.8233	6.24184	7.2004	7.21344
Zm00001d042549	1.25685	1.57803e-16	UP	17.208	15.7125	16.2187	6.46438	6.27989	5.22481
Zm00001d043374	1.17672	1.63619e-16	UP	3.76939	2.97656	3.41783	1.30435	1.23923	1.37041
Zm00001d045888	2.01897	1.92435e-16	UP	4.92277	3.60156	5.33867	1.09599	0.819546	1.062
Zm00001d012562	1.05077	2.39669e-16	UP	6.13556	6.77824	6.68945	2.72672	2.5751	2.93186
Zm00001d041669	8.60914	3.41817e-16	UP	7.04652	6.11642	6.5431	0.0481032	0	0
Zm00001d031805	1.092	3.46189e-16	UP	5.87396	6.39281	6.00512	2.41094	2.37991	2.66663
Zm00001d023700	2.27952	5.27693e-16	UP	4.52667	6.15773	5.68827	0.939538	0.943219	1.04835
Zm00001d032501	1.9071	5.72491e-16	UP	8.81779	10.4971	9.0204	2.24105	1.883	2.44848
Zm00001d039712	1.10789	6.3468e-16	UP	6.9343	7.66721	6.32742	2.93353	2.51075	3.01691
Zm00001d028633	9.8507	7.26404e-16	UP	33.0384	29.6538	29.9289	0	0	0
Zm00001d011428	1.21035	7.69613e-16	UP	4.53395	4.52014	3.90968	1.88538	1.73865	1.28136
Zm00001d046664	1.39662	8.42689e-16	UP	2.47124	2.42733	2.14432	0.835851	0.819611	0.68322
Zm00001d046632	1.03658	8.60317e-16	UP	13.6116	11.3738	11.7557	4.56171	6.17247	4.86781
Zm00001d023994	3.17559	1.00004e-15	UP	2.182	1.94068	1.85921	0.140383	0.300248	0.13706
Zm00001d017837	1.03017	1.76974e-15	UP	6.42472	6.32953	5.69326	3.0312	2.28592	2.57127
Zm00001d014794	1.01672	1.94019e-15	UP	17.4046	16.8337	16.5636	5.96848	8.18904	7.66491
Zm00001d051672	1.18762	2.27493e-15	UP	11.5892	11.8689	10.3738	4.30277	4.15158	4.4852
Zm00001d032306	1.19085	2.34068e-15	UP	7.39684	6.35183	7.27129	2.3154	2.84353	2.84064
Zm00001d020747	2.05217	2.41505e-15	UP	4.65062	4.30755	4.48347	1.15521	0.834278	0.849565
Zm00001d011198	1.32709	2.89911e-15	UP	5.1566	4.68952	4.80979	1.37575	1.88293	1.8137
Zm00001d039324	1.35055	3.09056e-15	UP	4.47583	3.70959	3.46502	1.26456	1.4922	1.22855
Zm00001d003897	1.47065	4.1217e-15	UP	129.993	98.6002	96.5482	42.2149	25.9118	34.3815
Zm00001d021948	1.15693	5.27923e-15	UP	4.21521	3.40493	3.38584	1.26244	1.47967	1.55009
Zm00001d029052	4.17319	5.88491e-15	UP	35.5359	42.1207	53.2592	3.17481	0.646689	2.50926
Zm00001d042975	1.73376	6.07288e-15	UP	3.81739	3.53042	3.32416	1.18526	0.776026	0.850196
Zm00001d037687	1.07252	6.28301e-15	UP	6.17033	5.72794	5.53403	2.34355	2.46639	2.41157
Zm00001d010689	2.19506	6.33372e-15	UP	5.55884	4.05607	3.7155	0.679384	1.05865	0.795966
Zm00001d009431	1.63978	6.85086e-15	UP	9.18361	9.27543	7.14519	2.00904	2.88238	2.26607
Zm00001d006210	1.41958	8.73364e-15	UP	12.733	10.793	13.102	4.11868	4.03743	3.78184
Zm00001d021949	1.65255	9.38335e-15	UP	5.33213	6.4356	5.15587	1.60605	1.24993	1.82586
Zm00001d021726	1.33499	1.16894e-14	UP	2.6217	2.03073	2.22166	0.789062	0.825379	0.761324
Zm00001d027303	9.40628	1.19322e-14	UP	106.318	83.3724	95.2435	0	0.340822	0
Zm00001d018119	1.4718	1.58398e-14	UP	5.08186	5.36577	3.8817	1.14415	1.70845	1.637
Zm00001d028778	8.15607	1.63809e-14	UP	26.9251	25.4634	31.6284	0	0.257356	0
Zm00001d041844	2.16574	2.27742e-14	UP	6.38159	9.12479	6.44469	1.3188	1.53853	1.40465
Zm00001d023301	1.41866	2.4594e-14	UP	7.881	7.10586	6.11629	1.9872	2.6622	2.22586
Zm00001d005449	9.28105	2.72723e-14	UP	4.92726	4.86424	4.45784	0	0.0185995	0
Zm00001d025952	8.09997	2.82407e-14	UP	6.03632	7.9062	6.48053	0	0.0325851	0.0297495
Zm00001d002364	1.68758	4.10292e-14	UP	5.27787	5.15199	5.1595	1.1198	1.07531	1.98578
Zm00001d020093	1.74481	4.41282e-14	UP	4.77786	3.36181	4.25186	0.859845	1.43112	0.927863
Zm00001d038593	1.66438	5.62337e-14	UP	11.1519	11.0463	10.6359	1.97861	3.62727	3.36337
Zm00001d043734	1.00166	5.62769e-14	UP	8.11533	6.85721	6.51935	2.52516	3.15411	3.64608
Zm00001d040508	1.27135	7.47969e-14	UP	4.65597	5.47008	6.91946	1.9095	2.31705	1.91758
Zm00001d042243	2.20219	1.03719e-13	UP	6.41875	5.46239	5.55377	0.729566	1.05087	1.48274
Zm00001d010452	1.50434	1.26905e-13	UP	13.6215	16.3362	16.2045	5.38521	4.24204	4.57706
Zm00001d049218	1.09731	1.29724e-13	UP	18.92	16.2841	17.6811	6.12058	7.98576	7.38313
Zm00001d040244	2.45752	1.30146e-13	UP	1.86663	2.13528	2.37599	0.287306	0.486185	0.240434
Zm00001d036940	1.33512	1.31793e-13	UP	6.19544	5.3818	4.1125	2.19117	1.67117	1.58174
Zm00001d023799	1.26969	1.65136e-13	UP	6.76211	6.43264	6.5442	2.0572	2.67137	2.39108
Zm00001d034356	1.02364	2.69318e-13	UP	21.2237	16.4357	16.0484	9.17168	6.69384	7.21196
Zm00001d030295	1.02635	2.72846e-13	UP	4.90364	4.43714	3.84741	1.71675	1.98318	1.93853
Zm00001d027892	2.06186	2.76143e-13	UP	28.6672	35.6393	26.174	8.20624	6.63707	4.24166
Zm00001d010579	1.0992	3.0936e-13	UP	9.62781	9.22926	9.17198	3.86783	4.29475	3.26314
Zm00001d031322	8.9677	4.50446e-13	UP	7.07797	6.655	5.87767	0	0	0
Zm00001d046455	1.47813	5.69792e-13	UP	11.3735	11.9452	14.2473	5.21837	3.31567	3.27527
Zm00001d037170	1.11003	6.86666e-13	UP	10.4901	12.1598	12.1988	4.3357	4.89132	4.81456
Zm00001d035007	1.13855	6.9267e-13	UP	13.2244	13.1774	10.3293	4.44833	5.78732	4.32303
Zm00001d022636	1.75778	6.9408e-13	UP	3.17296	2.78446	2.65755	0.594003	0.855603	0.763396
Zm00001d005766	1.25208	7.24933e-13	UP	6.00227	5.25063	5.76543	2.01054	1.69796	2.49545
Zm00001d002796	1.04633	7.81779e-13	UP	6.33076	5.65222	6.03417	2.22304	2.73479	2.62736
Zm00001d014875	1.58211	8.38693e-13	UP	12.1715	12.5398	13.9391	4.91889	3.31112	3.08731
Zm00001d035090	1.52919	8.49022e-13	UP	26.3212	19.9044	19.7003	4.80422	7.70637	7.30989
Zm00001d002979	1.62196	8.82575e-13	UP	6.18937	5.22386	4.16439	1.05932	1.7926	1.54568
Zm00001d047995	1.62794	9.44776e-13	UP	4.79084	4.32103	4.55163	1.15313	1.32123	1.36709
Zm00001d037747	1.06827	1.06034e-12	UP	13.8949	15.0477	12.8823	6.03989	5.04417	6.29007
Zm00001d036468	1.77426	1.07809e-12	UP	5.69333	7.19875	6.85939	1.78338	1.58798	1.663
Zm00001d044618	1.15321	1.45007e-12	UP	5.77809	5.6746	6.66462	2.44144	2.28263	2.37004
Zm00001d007831	1.11561	1.85427e-12	UP	5.23609	4.34271	4.51573	1.73102	1.78314	2.13844
Zm00001d005923	4.88735	1.85849e-12	UP	24.2078	19.158	27.509	0.382154	0.35029	1.27923
Zm00001d011735	1.1287	1.89013e-12	UP	5.37301	5.6272	5.64695	2.10971	2.4427	2.08146
Zm00001d036775	1.17666	2.07557e-12	UP	6.6947	6.64567	7.35707	2.77754	2.33379	2.85708
Zm00001d028389	1.11188	2.36045e-12	UP	39.2625	35.0614	36.2165	13.1415	14.5553	16.7255
Zm00001d043913	1.64308	2.43106e-12	UP	8.01789	9.1053	7.37275	2.45357	2.19545	2.19995
Zm00001d026271	1.03065	2.68866e-12	UP	11.551	13.3036	9.44472	4.98158	4.03278	5.61043
Zm00001d043399	1.63808	2.75403e-12	UP	4.77159	4.71271	5.40819	1.55473	1.22624	1.39186
Zm00001d019696	1.83923	4.08592e-12	UP	4.41559	4.6015	3.09114	0.738065	1.19068	1.01295
Zm00001d049715	3.43961	4.57639e-12	UP	18.6466	21.3515	27.4607	1.4873	1.36329	2.48931
Zm00001d034124	1.05303	6.76942e-12	UP	9.0852	11.7278	9.99299	3.99199	4.65709	4.27944
Zm00001d027887	1.21568	6.77467e-12	UP	72.8757	68.4461	84.4026	26.6552	22.8564	34.7791
Zm00001d041792	1.1427	6.96946e-12	UP	86.883	91.7291	91.6151	37.3149	30.7487	38.4821
Zm00001d006158	1.79544	7.04356e-12	UP	7.00754	7.03986	7.05118	2.05156	1.38272	1.86835
Zm00001d027568	8.43809	7.85944e-12	UP	48.0795	45.6308	56.0898	0	0	0.319808
Zm00001d046026	6.22078	9.30697e-12	UP	35.1511	30.2328	22.9038	0	1.03647	0
Zm00001d012452	1.47363	9.47088e-12	UP	6.70962	4.96078	5.40208	1.98216	1.84768	1.54632
Zm00001d028228	2.19993	9.57525e-12	UP	24.8181	16.4387	24.4258	4.39316	3.39104	4.64393
Zm00001d008312	2.47968	1.00798e-11	UP	2.89914	3.2288	4.27428	0.741424	0.302046	0.585995
Zm00001d035436	1.50588	1.43887e-11	UP	8.26419	8.76369	9.4855	3.63323	1.66515	2.85509
Zm00001d049539	1.08793	1.48688e-11	UP	15.4734	13.5343	12.8814	5.43454	4.66762	7.01886
Zm00001d039827	1.17812	1.6396e-11	UP	4.88508	4.50775	5.02265	1.66349	1.91629	1.95647
Zm00001d015623	1.33935	2.31957e-11	UP	3.33417	2.36899	2.99985	1.16159	0.94495	0.899174
Zm00001d008793	1.17576	2.60609e-11	UP	3.64357	3.56337	3.93351	1.35836	1.2451	1.6774
Zm00001d029371	1.20165	4.75216e-11	UP	19.4047	16.3216	14.4265	7.13353	6.27185	5.66516
Zm00001d026021	1.33373	4.79172e-11	UP	9.07794	8.10605	7.57901	2.80064	2.88238	2.87827
Zm00001d002485	1.0493	5.60203e-11	UP	24.7562	27.6767	29.8017	13.8911	9.30478	11.4758
Zm00001d034732	1.14754	6.12279e-11	UP	4.56043	4.91091	4.22054	1.93218	2.06058	1.41484
Zm00001d029738	1.08533	6.44024e-11	UP	5.74873	3.95303	4.14839	1.73764	1.97449	1.97092
Zm00001d028774	1.50168	1.03691e-10	UP	28.638	33.4393	29.4214	5.75478	11.539	10.6853
Zm00001d028654	1.16167	1.09442e-10	UP	66.5716	58.4352	59.9339	18.9854	27.4907	25.3288
Zm00001d022233	1.60979	1.29684e-10	UP	11.3732	9.21556	9.3844	2.0221	2.78025	3.6866
Zm00001d028287	4.3833	1.60883e-10	UP	12.4091	9.06234	13.6179	0.231219	0	1.16098
Zm00001d002360	4.88813	1.86682e-10	UP	13.1499	18.2678	21.2768	0	1.24547	0.284273
Zm00001d002066	1.15891	2.00884e-10	UP	11.0846	9.50381	9.61217	2.6791	4.38046	4.66583
Zm00001d011886	1.83483	2.01567e-10	UP	36.3118	41.5953	32.6239	6.71099	7.68928	12.3555
Zm00001d012382	1.55145	2.45719e-10	UP	12.8159	13.1954	9.91921	3.50682	4.12106	3.0852
Zm00001d011627	1.24487	2.47979e-10	UP	68.5321	70.6465	64.8502	23.2522	28.7731	23.0262
Zm00001d025973	8.07487	2.77672e-10	UP	6.12668	2.94142	4.20773	0	0	0
Zm00001d013365	1.33384	2.80485e-10	UP	2.95569	5.45207	4.82588	1.26186	1.69741	1.60456
Zm00001d043006	1.5734	3.33745e-10	UP	5.05702	4.49509	5.08731	1.32644	0.966436	1.96391
Zm00001d028103	1.55848	3.7973e-10	UP	21.8021	22.4314	28.5985	8.20325	4.85619	8.43816
Zm00001d026345	1.88628	3.99656e-10	UP	3.89552	3.71148	3.99145	0.592997	1.26829	0.860172
Zm00001d012432	1.53549	4.21406e-10	UP	5.22293	3.5787	3.96412	1.16216	1.41076	1.26171
Zm00001d010594	1.10909	4.52706e-10	UP	7.04536	6.42316	7.81563	2.59455	2.64246	3.32391
Zm00001d013654	1.12727	4.83943e-10	UP	4.96709	5.1831	5.2017	1.44709	2.16713	2.47318
Zm00001d027440	1.48087	5.15587e-10	UP	50.737	45.0057	55.6738	12.8152	15.5471	18.6102
Zm00001d024220	1.24936	5.17311e-10	UP	88.6531	91.8452	67.7828	22.3095	35.7863	32.6722
Zm00001d037897	1.04412	5.18877e-10	UP	43.5485	59.315	42.8712	23.1476	16.9474	21.5642
Zm00001d035609	3.51211	6.30111e-10	UP	2.37623	3.43625	2.26191	0.225072	0.206306	0.188353
Zm00001d010743	1.35147	8.11901e-10	UP	3.05125	3.33251	3.78907	1.04461	0.957511	1.45115
Zm00001d027832	3.78533	1.02367e-09	UP	14.027	15.4696	7.45237	0.77145	0.471418	1.07599
Zm00001d020953	1.59138	1.08551e-09	UP	3.1548	2.68009	2.50299	0.621539	0.920309	0.86023
Zm00001d004698	1.12772	1.29085e-09	UP	2.61299	2.44678	2.85659	1.04235	1.06014	1.05153
Zm00001d028866	1.11546	1.3078e-09	UP	59.6278	51.743	54.4238	23.4602	20.7076	22.5414
Zm00001d031735	1.729	1.36121e-09	UP	4.20275	6.96653	5.49287	1.09869	1.62009	1.63901
Zm00001d049364	1.06192	1.39984e-09	UP	6.04594	6.53814	5.3493	2.29977	2.68521	2.49736
Zm00001d005380	7.7419	1.71389e-09	UP	18.5704	13.7422	14.447	0	0	0
Zm00001d041732	1.04272	1.72963e-09	UP	5.6948	5.52982	4.44876	2.21023	2.31536	2.11388
Zm00001d052793	1.40043	1.7699e-09	UP	1.95204	2.54121	2.63368	0.55468	0.802786	0.977237
Zm00001d051316	5.08596	1.80132e-09	UP	2.88511	1.5879	2.87404	0.102477	0.0939324	0
Zm00001d027258	2.71617	2.37436e-09	UP	28.1872	20.2697	16.2088	3.01535	2.07295	3.46969
Zm00001d006217	1.11624	2.40773e-09	UP	12.4257	9.53944	11.3622	4.44517	4.17769	4.75591
Zm00001d021680	1.13285	2.93346e-09	UP	7.66522	8.34752	9.4708	3.93072	2.60009	3.59466
Zm00001d027463	1.75434	3.50531e-09	UP	31.7319	43.7197	34.4128	11.8984	9.54303	7.15678
Zm00001d009372	1.12388	3.64108e-09	UP	64.7687	44.4238	46.3322	19.6079	21.1291	21.4324
Zm00001d039998	7.61466	4.17585e-09	UP	13.5962	10.9938	18.323	0	0	0
ENSRNA049455651	7.5784	4.57313e-09	UP	3.42333	3.03994	3.81077	0	0	0
Zm00001d051695	1.56466	4.66892e-09	UP	12.9109	10.2176	10.4796	2.6496	3.36278	3.83769
Zm00001d032146	1.06428	5.04222e-09	UP	3.66981	3.18496	3.88235	1.46357	1.42538	1.57692
Zm00001d020794	1.71157	5.48764e-09	UP	2.4432	2.11318	2.76281	0.611446	0.513758	0.810179
Zm00001d013553	1.21803	7.36853e-09	UP	2.50277	3.26346	2.59825	0.899185	1.01902	1.20398
Zm00001d027338	1.58788	8.86784e-09	UP	41.2188	39.6527	31.632	11.1548	11.588	9.95725
Zm00001d037629	1.03189	1.1297e-08	UP	4.53897	4.19207	6.07549	2.2396	1.83291	2.22564
Zm00001d008814	1.76627	1.14521e-08	UP	3.56201	4.69345	3.12347	0.668223	1.00883	1.2171
Zm00001d045097	1.13844	1.16275e-08	UP	15.4112	13.2109	14.8539	4.41791	7.03342	5.70789
Zm00001d006749	1.21652	1.31163e-08	UP	5.42632	4.10719	4.02822	1.71793	1.6005	1.76762
Zm00001d031893	1.05258	1.52308e-08	UP	3.75266	2.7544	3.55495	1.41696	1.15303	1.64559
Zm00001d001802	1.17556	1.57363e-08	UP	6.23275	6.17177	5.59826	2.03525	2.40369	2.48931
Zm00001d016017	1.09268	1.72093e-08	UP	10.2211	10.9944	12.2638	4.05778	3.87229	5.67513
Zm00001d034722	1.21011	1.80971e-08	UP	71.6287	68.3674	55.3214	18.469	29.3667	25.5496
Zm00001d031133	1.03336	1.90411e-08	UP	19.2421	19.935	17.808	8.97011	7.76026	7.59104
Zm00001d012621	2.24602	2.10099e-08	UP	19.837	23.3379	23.2219	4.20369	3.15261	4.79711
Zm00001d051166	1.21157	2.3329e-08	UP	75.6495	62.0021	59.3051	29.808	18.2151	26.2242
Zm00001d030775	1.79595	2.44315e-08	UP	5.66117	3.72034	3.36685	1.05642	1.1444	1.00463
Zm00001d024470	1.12966	2.66044e-08	UP	7.8231	4.84587	6.80126	2.79814	2.67882	2.28961
Zm00001d039103	2.6793	2.91118e-08	UP	21.8865	21.3004	14.447	2.26151	1.38197	4.10055
Zm00001d012321	1.27104	3.56929e-08	UP	9.31401	6.18094	6.97797	3.0247	2.28061	2.81703
Zm00001d028861	1.63983	4.1226e-08	UP	41.1848	38.1078	37.0808	10.7202	16.0496	5.98082
Zm00001d002128	1.26557	4.7969e-08	UP	10.0269	9.34916	6.74777	2.9306	3.92988	2.63416
Zm00001d015969	1.18835	6.04074e-08	UP	62.8732	58.5188	51.0881	24.84	17.5145	23.6658
Zm00001d018568	3.62174	7.98689e-08	UP	7.91607	8.94185	4.77552	0.232195	1.01096	0.29147
Zm00001d003983	1.25142	7.99849e-08	UP	14.2689	14.5787	13.3842	4.25029	5.53629	5.61613
Zm00001d014007	1.1993	8.18156e-08	UP	47.4209	55.9994	48.6265	18.469	18.311	20.8182
Zm00001d018356	1.45278	8.68497e-08	UP	1.81652	2.84209	2.44228	0.653114	0.733838	0.863921
Zm00001d029721	1.71932	8.73585e-08	UP	2.90921	1.99088	2.9211	0.91009	0.667365	0.507743
Zm00001d020309	1.02013	8.76898e-08	UP	63.67	73.5207	67.3019	28.2689	26.2573	33.1198
Zm00001d017420	3.37609	9.00265e-08	UP	3.11722	3.48151	2.74677	0.5185	0.158422	0.115709
Zm00001d028139	1.25111	1.04347e-07	UP	112.804	94.7591	77.9637	28.5079	33.6711	42.2542
Zm00001d040011	1.27102	1.25433e-07	UP	7.01952	5.7392	4.87844	2.58762	1.93702	1.87674
Zm00001d030345	2.48581	1.28169e-07	UP	7.05555	6.42741	10.8578	1.6592	0.253476	1.85135
Zm00001d016156	1.49796	1.5933e-07	UP	6.90863	5.38236	5.16803	1.69613	1.95778	1.73485
Zm00001d016718	3.43449	1.69844e-07	UP	2.65366	2.58089	1.66881	0.184665	0	0.360589
Zm00001d018696	1.06331	1.90185e-07	UP	66.7351	58.6318	56.3119	28.2587	21.131	26.449
Zm00001d005719	1.33277	2.29257e-07	UP	41.4518	43.975	36.2937	16.5844	12.4377	13.2479
Zm00001d003228	1.06175	2.44348e-07	UP	74.2816	84.1709	64.4829	25.2535	27.6393	39.7438
Zm00001d027375	1.17006	2.5922e-07	UP	61.1739	55.2427	62.5687	19.3349	18.0636	31.4276
Zm00001d045582	1.89659	2.83176e-07	UP	3.69625	2.96639	4.92327	1.00593	0.813576	0.891335
Zm00001d039642	1.49918	3.02292e-07	UP	3.80798	4.64957	4.96149	1.33968	1.27521	1.5092
Zm00001d003668	1.73741	4.71567e-07	UP	1.60945	3.03786	1.85072	0.551303	0.735034	0.41942
Zm00001d006331	1.0807	5.2798e-07	UP	3.15265	3.9855	2.85143	1.27977	1.36857	1.46368
Zm00001d032069	1.34228	5.30302e-07	UP	9.98043	14.5197	14.8921	4.34448	4.20348	4.9486
Zm00001d030661	1.41778	5.93194e-07	UP	4.39818	3.70451	5.09135	0.853495	1.67642	1.73461
Zm00001d026053	2.08261	7.45998e-07	UP	3.44131	5.34783	3.34143	1.28134	0.803606	0.451493
Zm00001d047339	1.48627	8.87527e-07	UP	5.37952	5.8635	4.4062	1.46492	1.63468	1.75894
Zm00001d039112	1.32629	8.92416e-07	UP	3.29319	3.2322	2.92629	1.72927	0.702251	0.87928
Zm00001d008285	1.21305	1.04403e-06	UP	4.86318	4.92633	3.94262	1.71969	1.87655	1.57619
Zm00001d012386	1.06818	1.11093e-06	UP	6.77197	5.72555	5.70697	2.25606	2.51398	2.77646
Zm00001d027946	1.03409	1.11665e-06	UP	31.3278	41.0967	32.6397	14.798	14.4119	15.4798
Zm00001d027599	1.81809	1.38502e-06	UP	24.2078	28.8075	19.1182	8.55198	5.45316	4.04513
Zm00001d039486	1.26078	1.41481e-06	UP	3.83416	2.70007	3.11548	1.42417	1.17488	0.929627
Zm00001d021576	2.17566	1.55626e-06	UP	4.77362	3.37913	3.51995	0.386176	1.15042	0.710983
Zm00001d032192	4.12462	1.71546e-06	UP	5.96906	16.4906	11.6281	0.376919	0	1.26171
Zm00001d048949	1.09828	1.85466e-06	UP	47.407	55.3839	77.5254	26.3686	26.2717	20.7875
Zm00001d047201	1.00686	1.89563e-06	UP	2.53511	3.17571	2.90503	1.03582	1.38102	1.30812
Zm00001d043037	1.05094	1.96922e-06	UP	10.504	10.5219	12.5657	4.58584	5.65295	3.90386
Zm00001d048053	1.09887	2.0139e-06	UP	4.26879	4.28255	3.33017	1.53544	1.52001	1.77322
Zm00001d051987	1.34578	2.10038e-06	UP	1.84237	2.41917	3.00478	0.852236	0.714219	0.916971
Zm00001d035603	1.0845	2.4127e-06	UP	2.77216	2.8171	2.38277	0.862981	1.12215	1.27643
Zm00001d042572	1.06597	2.57546e-06	UP	0.842735	0.787001	0.845021	0.371005	0.315338	0.344348
Zm00001d020781	2.25066	2.599e-06	UP	23.213	13.7422	16.9136	1.13076	4.49138	4.10055
Zm00001d040324	1.02999	2.87839e-06	UP	4.55425	5.60489	4.54694	2.22344	1.78329	2.26773
Zm00001d035457	1.16524	3.32425e-06	UP	42.1396	38.3933	36.8374	10.8701	17.748	16.7721
Zm00001d028092	1.4938	3.52515e-06	UP	15.5772	23.1168	17.223	6.93858	4.60555	5.80659
Zm00001d025874	1.62536	4.55149e-06	UP	3.12891	5.74383	4.60792	1.31024	0.972233	1.51419
Zm00001d007175	1.15284	4.63056e-06	UP	5.59806	6.16538	6.53785	2.12095	2.83735	2.20667
Zm00001d022574	1.48256	5.44366e-06	UP	2.43412	3.66175	2.44472	0.909589	0.868487	0.888061
Zm00001d028760	6.39742	6.87066e-06	UP	6.60214	2.27995	6.43068	0	0	0
Zm00001d021791	1.19067	7.1906e-06	UP	7.30442	5.07137	5.48588	2.695	1.35467	2.76459
Zm00001d043338	1.49628	7.571e-06	UP	2.97943	3.64403	2.81411	0.98772	0.862251	1.06275
Zm00001d051455	3.75014	9.77354e-06	UP	8.83259	8.4728	9.03771	0.74365	0.681645	0.311164
Zm00001d042780	1.06831	9.78442e-06	UP	12.3201	11.4201	11.7896	6.79687	3.22767	4.79712
Zm00001d031093	1.0707	1.06048e-05	UP	3.00273	3.60638	3.47299	1.20813	1.52266	1.44071
Zm00001d051759	1.35093	1.20359e-05	UP	4.68283	4.97479	4.76503	2.34555	0.744222	1.84964
Zm00001d028988	1.15123	1.27008e-05	UP	15.8282	16.2374	19.1271	5.64411	7.27525	7.08497
Zm00001d009083	1.09121	1.48058e-05	UP	6.13144	5.4582	5.69471	2.6844	1.70347	2.67846
Zm00001d018332	1.45248	1.53474e-05	UP	2.34171	3.11918	2.06816	0.9333	0.570321	0.896747
Zm00001d041618	1.1841	1.6916e-05	UP	2.53082	1.72625	1.51998	0.678943	0.851613	0.687794
Zm00001d028694	4.05581	1.74473e-05	UP	7.50443	5.2667	6.43068	0	1.00883	0
Zm00001d030529	2.07217	1.91849e-05	UP	3.34891	5.45207	5.38855	0.543776	0.797497	1.54721
Zm00001d009985	1.18425	2.00021e-05	UP	3.71286	3.10801	3.06147	1.04658	1.05216	1.66692
Zm00001d030038	1.04457	2.63984e-05	UP	6.72713	6.20629	5.16541	2.51152	2.81369	2.33531
Zm00001d047930	1.59826	3.14662e-05	UP	14.2755	11.6546	26.2523	5.11861	4.63619	5.21475
Zm00001d029988	1.4303	3.50403e-05	UP	8.19788	6.99428	6.04637	1.64433	2.81348	2.38518
Zm00001d047000	1.16385	3.63018e-05	UP	4.80977	3.25333	4.01257	1.49096	1.57371	1.62582
Zm00001d015201	1.26252	4.50911e-05	UP	4.29302	5.31241	6.01886	2.30422	1.86361	1.5313
Zm00001d037619	1.93659	4.61395e-05	UP	2.76661	2.99194	3.10735	0.675808	1.03665	0.311632
Zm00001d031047	1.71411	5.31737e-05	UP	1.58523	1.74496	1.57916	0.412913	0.516116	0.376963
Zm00001d034572	1.10683	5.93412e-05	UP	17.0661	10.4738	16.8528	3.47891	6.66758	7.67538
Zm00001d031257	1.18639	6.79913e-05	UP	8.09574	7.72942	5.98791	2.25533	2.97689	3.09532
Zm00001d028721	1.56674	7.4617e-05	UP	16.6592	23.7311	13.8294	2.95861	5.15265	7.67538
Zm00001d015664	1.86602	8.09379e-05	UP	20.7983	15.189	21.0129	4.65043	7.81491	1.29725
Zm00001d008782	1.0275	8.99578e-05	UP	42.0275	37.2709	31.4389	14.5218	16.8139	15.9904
Zm00001d051659	2.31054	0.000123841	UP	12.2697	8.58887	10.2186	1.13076	1.72746	2.52341
Zm00001d008308	1.15825	0.000152904	UP	3.44379	3.77767	3.04941	1.76526	1.51255	0.77075
Zm00001d029179	1.60663	0.000193821	UP	13.8331	17.5882	17.0371	7.14677	3.27544	3.58849
Zm00001d050848	1.13673	0.00029222	UP	4.50048	5.93859	3.22163	1.7769	2.17166	1.48701
Zm00001d027948	2.42136	0.000306607	UP	3.13136	3.74321	3.32731	1.09513	0.501908	0.114558
Zm00001d002067	1.4891	0.000453596	UP	18.902	20.6133	13.0375	3.76919	4.83688	7.57024
Zm00001d024700	1.46964	0.000477663	UP	6.53228	5.97131	8.16594	3.93072	0.800662	1.82747
Zm00001d016400	1.57732	0.000526358	UP	2.99479	4.13682	4.06613	1.13464	0.693357	1.4243
Zm00001d008196	1.10587	0.000565823	UP	3.60994	4.8839	3.02355	2.12397	1.23892	1.33309
Zm00001d031131	1.37732	0.00056608	UP	2.01732	2.90777	2.32995	1.09661	0.731039	0.625711
Zm00001d031843	1.30901	0.000623699	UP	6.17649	6.81172	4.76346	2.83077	1.66063	1.8004
Zm00001d027949	1.61346	0.000811168	UP	5.50761	3.98087	6.26055	0.873494	1.73477	1.82747
Zm00001d015665	3.43416	0.000960958	UP	3.45826	5.37418	6.43068	1.31024	0	0
Zm00001d027928	1.83096	0.00110182	UP	8.96587	13.9331	9.84449	1.01908	4.9819	1.98991
Zm00001d027739	2.43242	0.0012589	UP	7.29552	4.80977	11.6281	1.13076	2.41844	0.315427
Zm00001d010383	1.46963	0.00164301	UP	2.82097	3.73814	2.50953	0.596532	1.57203	0.686416
Zm00001d003293	1.08902	0.00167145	UP	28.6908	31.272	16.5133	13.9274	10.5865	7.10684
Zm00001d039495	1.0015	0.00216344	UP	26.2252	24.7312	21.7928	8.40738	13.311	9.91404
Zm00001d020976	1.23438	0.00224214	UP	7.05268	4.147	3.64574	0.72218	2.31688	2.41744
Zm00001d044628	1.11339	0.00231784	UP	318.4	322.55	283.307	72.9913	168.489	130.801
Zm00001d023575	2.29422	0.00296711	UP	6.38818	11.4948	5.3589	0	2.80232	1.27923
Zm00001d029647	1.38017	0.00333793	UP	8.62579	17.0079	9.75689	4.42771	3.47874	3.97003
Zm00001d029636	1.07801	0.00397658	UP	32.3908	19.781	16.6654	6.97565	10.6567	10.7023
Zm00001d030530	1.0909	0.00519972	UP	5.35826	5.65032	6.50693	1.08755	3.18999	2.82139
Zm00001d029035	1.73029	0.0058094	UP	5.36147	4.03965	5.00643	1.66198	2.03121	0.154538
Zm00001d010062	1.11517	0.00581625	UP	2.36763	1.85218	2.77251	0.878724	1.05716	0.873247
Zm00001d031086	1.05219	0.00746295	UP	4.82148	4.26664	5.76359	1.82673	2.09302	2.29306
Zm00001d027422	-1.97565	0	DOWN	588.185	634.783	673.657	2180.01	2114.12	2200.86
Zm00001d027456	-2.90956	0	DOWN	246.449	233.379	239.007	1569.89	1504.49	1631.02
Zm00001d027488	-2.83895	0	DOWN	4585.32	4641.85	4392.62	28506.3	28091.1	28324.4
Zm00001d027619	-1.8122	0	DOWN	756.052	717.824	716.785	2172.35	2256.04	2274.25
Zm00001d027999	-2.26748	0	DOWN	36.4028	34.9389	36.4704	149.84	157.664	144.835
Zm00001d028240	-1.56135	0	DOWN	784.009	746.273	782.273	1963.51	2004.32	1977.93
Zm00001d028471	-2.34233	0	DOWN	1941.82	1914.65	1819.36	8016.8	8650.64	8415.71
Zm00001d028670	-1.34608	0	DOWN	2054.89	1957.25	1972.07	4328.46	4500.35	4426.06
Zm00001d028742	-2.26083	0	DOWN	141.11	137.62	139.196	595.405	583.272	567.055
Zm00001d028745	-2.26913	0	DOWN	114.642	115.652	107.022	460.343	502.065	455.035
Zm00001d029012	-2.08978	0	DOWN	229.975	205.459	216.912	826.774	801.975	791.745
Zm00001d029031	-4.06781	0	DOWN	20.018	24.5972	20.776	308.839	345.655	300.964
Zm00001d029049	-2.1514	0	DOWN	481.053	469.276	455.589	1801.71	1809.76	1831.32
Zm00001d030127	-1.82111	0	DOWN	329.791	313.192	323.216	999.955	988.866	985.658
Zm00001d030282	-2.4291	0	DOWN	19.8809	19.9346	19.7318	92.5862	94.1897	92.6503
Zm00001d031253	-2.39765	0	DOWN	84.8456	81.5346	82.9799	371.434	392.911	380.494
Zm00001d031421	-1.94082	0	DOWN	79.8512	72.0341	69.5888	245.591	245.566	249.955
Zm00001d031908	-1.73199	0	DOWN	55.9352	55.3403	53.7444	162.772	154.392	160.525
Zm00001d031997	-1.30649	0	DOWN	53.2082	52.1332	53.0531	114.745	114.976	111.646
Zm00001d032197	-2.30698	0	DOWN	127.263	120.62	122.201	532.18	530.439	532.981
Zm00001d032331	-2.11499	0	DOWN	126.202	131.555	136.358	511.494	480.507	495.104
Zm00001d032383	-1.59868	0	DOWN	1071.35	1034.24	1065.29	2851.25	2767.43	2748.38
Zm00001d032420	-1.19697	0	DOWN	68.5334	69.0851	67.7058	137.376	134.696	138.062
Zm00001d032495	-6.38381	0	DOWN	4.43341	4.5566	4.2248	311.064	312.658	337.828
Zm00001d022965	-2.24079	0	DOWN	46.1677	43.7114	46.4668	178.646	198.636	184.119
Zm00001d033551	-2.1562	0	DOWN	50.2455	47.8593	49.4373	186.536	196.141	190.287
Zm00001d033665	-1.69327	0	DOWN	88.2242	96.2528	91.9629	261.735	257.846	259.308
Zm00001d034543	-1.37201	0	DOWN	1524.56	1531.86	1450.84	3393.69	3369.62	3402.89
Zm00001d023314	-2.57679	0	DOWN	38.8972	35.9028	34.1325	186.056	188.134	192.299
Zm00001d023536	-1.76616	0	DOWN	45.4469	48.4631	45.3869	136.345	136.655	139.833
Zm00001d023559	-1.77083	0	DOWN	2221.01	2174.42	2053.02	6115.59	6646.69	6414.75
Zm00001d023707	-1.39012	0	DOWN	227.275	242.393	229.097	524.97	530.818	540.028
Zm00001d023929	-1.83034	0	DOWN	83.9735	81.4756	77.0947	257.815	239.4	254.448
Zm00001d024143	-1.86698	0	DOWN	121.151	129.859	128.219	406.185	401.948	397.024
Zm00001d024148	-1.76002	0	DOWN	2190.77	2178.89	2109.54	6291.68	6459.4	6371.58
Zm00001d024519	-1.45434	0	DOWN	193.882	189.348	198.196	455.571	466.059	466.227
Zm00001d024980	-4.00179	0	DOWN	13.6458	12.4827	13.4582	181.89	180.333	190.222
Zm00001d025509	-1.45935	0	DOWN	200.663	204.275	195.72	463.069	486.224	489.82
Zm00001d025616	-1.54506	0	DOWN	70.7015	74.8437	72.5024	188.067	180.396	185.927
Zm00001d025747	-1.87421	0	DOWN	46.1454	46.4063	44.4794	142.968	150.315	144.49
Zm00001d026405	-1.60911	0	DOWN	24.8957	25.3324	26.7601	69.809	68.6581	66.1448
Zm00001d026599	-2.90862	0	DOWN	369.456	359.974	357.724	2417.2	2314.95	2380.81
Zm00001d026603	-1.69971	0	DOWN	322.563	315.223	306.825	892.618	902.262	879.129
Zm00001d001857	-1.46135	0	DOWN	140.487	146.224	134.476	336.848	328.235	345.6
Zm00001d002000	-1.72683	0	DOWN	436.224	402.635	401.265	1199.4	1176.52	1200.82
Zm00001d002347	-2.04756	0	DOWN	75.2353	77.3386	76.7539	286.759	263.296	275.98
Zm00001d002426	-1.47314	0	DOWN	165.406	159.953	171.454	395.111	395.825	410.287
Zm00001d002490	-2.01105	0	DOWN	30.97	29.8467	30.846	108.969	104.76	108.166
Zm00001d003429	-1.66619	0	DOWN	1536.82	1575.49	1502.86	4226.56	4239.74	4297.19
Zm00001d003552	-2.09636	0	DOWN	50.2305	48.0942	48.3979	184.428	178.673	183.608
Zm00001d003715	-1.88889	0	DOWN	46.2133	48.5988	47.385	149.279	156.169	153.323
Zm00001d003767	-2.5566	0	DOWN	100.397	108.031	102.378	522.48	533.878	536.907
Zm00001d004342	-3.56562	0	DOWN	5.09185	4.99206	4.64629	52.2345	48.4336	51.3881
Zm00001d004348	-2.12316	0	DOWN	28.6372	31.8391	29.8137	114.94	115.668	112.133
Zm00001d004894	-1.75193	0	DOWN	1002.78	1030	955.56	2787.19	2966.42	3017.25
Zm00001d005446	-1.40047	0	DOWN	259.153	258.256	251.247	590.157	586.713	591.243
Zm00001d006398	-2.91009	0	DOWN	3.81212	3.88265	3.93245	24.1206	26.0933	25.8947
Zm00001d006520	-1.18561	0	DOWN	680.737	694.329	695.263	1379.76	1353.45	1369.6
Zm00001d006540	-3.56971	0	DOWN	141.008	139.539	138.302	1464.03	1376.87	1492.01
Zm00001d006587	-1.44396	0	DOWN	94.0616	90.4373	88.6953	216.432	215.44	215.789
Zm00001d006610	-2.43647	0	DOWN	35.6636	30.6717	31.6838	160.589	154.051	147.955
Zm00001d006663	-1.43503	0	DOWN	762.419	781.947	721.677	1800.77	1767.3	1771.78
Zm00001d007092	-1.17193	0	DOWN	683.807	705.058	694.329	1370.67	1357.9	1361.02
Zm00001d007267	-2.38522	0	DOWN	97.5743	105.17	99.373	453.64	458.451	463.134
Zm00001d039258	-1.5092	0	DOWN	13359.7	13723	13386.4	33707.1	33319.2	33348.8
Zm00001d039715	-2.33035	0	DOWN	90.022	95.8429	87.5911	407.884	371.719	418.751
Zm00001d041819	-1.17427	0	DOWN	2127.64	2183.77	2063.38	4229.83	4116.07	4190.88
Zm00001d042049	-1.34642	0	DOWN	1042.12	1024.42	1068.4	2299.32	2308.6	2335.99
Zm00001d042050	-2.38836	0	DOWN	187.519	194.371	189.883	845.895	897.814	864.651
Zm00001d042257	-1.1204	0	DOWN	1148.78	1177.67	1149.82	2173.92	2206.25	2204.79
Zm00001d042346	-2.38607	0	DOWN	7.58058	7.72845	6.83617	33.5239	34.107	33.2965
Zm00001d042620	-1.7168	0	DOWN	205.173	208.217	190.819	569.229	581.316	580.394
Zm00001d042727	-1.77188	0	DOWN	80.0886	84.5113	83.6556	250.511	242.293	245.816
Zm00001d042840	-1.54675	0	DOWN	352.799	365.017	342.997	863.077	939.065	898.725
Zm00001d042867	-3.34251	0	DOWN	5.57903	5.14877	4.45179	43.6961	46.1993	44.4461
Zm00001d043170	-1.75191	0	DOWN	113.51	113.918	115.855	330.663	332.296	344.07
Zm00001d043299	-1.8517	0	DOWN	791.154	837.569	810.777	2641.19	2458.83	2571.66
Zm00001d043465	-1.47691	0	DOWN	215.547	200.084	215.968	520.53	512.034	499.161
Zm00001d043972	-1.5673	0	DOWN	209.572	207.771	197.146	537.542	514.426	534.973
Zm00001d044099	-3.13022	0	DOWN	49.4148	48.4106	49.3222	379.905	369.138	373.43
Zm00001d044666	-2.97791	0	DOWN	13.2075	12.5216	11.2793	83.6601	84.8968	85.7066
Zm00001d048634	-2.39022	0	DOWN	41.8008	43.3059	43.918	196.658	201.718	190.903
Zm00001d048703	-2.33679	0	DOWN	94.3954	98.2675	88.8161	399.055	412.258	427.722
Zm00001d048705	-1.96981	0	DOWN	49.0881	49.2165	49.2178	160.28	173.95	169.122
Zm00001d048998	-2.88907	0	DOWN	108.884	113.148	105.127	715.391	689.457	707.209
Zm00001d050403	-1.8038	0	DOWN	1206.44	1143.86	1182.06	3558.38	3616.67	3569.43
Zm00001d052101	-2.2176	0	DOWN	12.9758	13.3899	13.5153	54.5171	54.15	52.9406
Zm00001d052595	-1.56839	0	DOWN	559.743	567.916	532.147	1384.41	1457.48	1447.83
Zm00001d053015	-2.34904	0	DOWN	383.015	339.089	323.824	1479.78	1632.79	1533.29
Zm00001d053432	-1.63888	0	DOWN	142.325	142.563	142.913	391.249	373.754	395.643
Zm00001d013013	-1.61219	0	DOWN	110.068	111.349	105.757	295.92	294.143	281.788
Zm00001d013146	-1.56745	0	DOWN	260.937	253.658	252.059	661.677	647.202	670.795
Zm00001d013191	-2.39479	0	DOWN	129.703	129.348	113.153	569.807	551.706	584.762
Zm00001d013326	-2.27658	0	DOWN	12.8224	12.5741	12.0157	51.2484	52.8717	53.8328
Zm00001d013443	-1.44278	0	DOWN	217.99	216.714	215.841	505.078	523.957	511.762
Zm00001d013918	-2.96617	0	DOWN	41.0649	41.2266	36.646	276.156	259.982	274.211
Zm00001d013937	-2.50596	0	DOWN	16.3874	16.0843	15.8762	80.7445	80.4723	78.1022
Zm00001d014284	-1.60996	0	DOWN	9.32118	9.28715	9.12275	25.6002	24.1401	24.0373
Zm00001d014564	-1.57298	0	DOWN	175.347	180.939	162.84	453.797	439.868	452.459
Zm00001d014816	-1.68045	0	DOWN	207.951	200.269	205.844	572.246	567.746	574.755
Zm00001d015204	-1.10852	0	DOWN	736.016	758.621	739.469	1398.49	1400.98	1397.94
Zm00001d015385	-1.45688	0	DOWN	2261.1	2217.42	2158.54	5258.56	5280.54	5336.45
Zm00001d015569	-1.51538	0	DOWN	142.068	134.364	137.327	344.454	349.443	336.72
Zm00001d016100	-1.93306	0	DOWN	27.8031	28.5446	28.4895	95.0272	95.0606	92.1875
Zm00001d016991	-1.75996	0	DOWN	601.138	607.914	607.095	1818.31	1712.94	1827.54
Zm00001d017092	-1.15114	0	DOWN	994.31	950.266	956.125	1864.56	1859.18	1888.97
Zm00001d017711	-1.73673	0	DOWN	48.9146	48.9709	48.4754	136.319	147.937	140.766
Zm00001d018034	-1.46431	0	DOWN	98.4449	92.4899	88.7104	224.318	223.673	224.441
Zm00001d018077	-1.57585	0	DOWN	95.6692	95.1347	92.921	242.851	248.532	245.617
Zm00001d018362	-1.36199	0	DOWN	254.538	238.501	246.329	551.647	558.412	545.778
Zm00001d018386	-1.15233	0	DOWN	93.9104	94.3161	97.6079	182.458	182.924	188.024
Zm00001d035001	-1.94004	0	DOWN	191.782	207.817	188.445	661.872	619.785	684.581
Zm00001d035034	-1.20067	0	DOWN	1454.05	1483.02	1533.6	2969.24	2968	3013.8
Zm00001d035737	-1.57849	0	DOWN	34.69	36.8875	38.4279	97.5294	91.0105	97.6031
Zm00001d035859	-2.01843	0	DOWN	656.137	707.837	643.884	2386.18	2267.61	2435.2
Zm00001d035937	-1.16867	0	DOWN	105.455	107.74	107.39	208.103	209.779	209.988
Zm00001d037103	-2.56671	0	DOWN	25.2893	25.7447	24.9447	130.354	128.651	133.185
Zm00001d037323	-1.74151	0	DOWN	54.1237	56.1257	53.3599	158.912	156.63	161.163
Zm00001d037550	-1.30755	0	DOWN	591.106	606.313	594.26	1297.69	1275.11	1291.24
Zm00001d038161	-1.05902	0	DOWN	329.232	316.629	326.284	592.565	590.73	581.436
Zm00001d038163	-1.21755	0	DOWN	3897.39	3784.05	3772.56	7741.5	7811.1	7656
Zm00001d038547	-1.1237	0	DOWN	67.4854	65.7405	68.7291	128.99	128.169	126.232
Zm00001d038579	-1.85897	0	DOWN	125.266	120.932	123.785	392.491	390.84	386.002
Zm00001d038984	-1.71492	0	DOWN	540.487	550.307	513.916	1522.74	1497.76	1570.02
Zm00001d039029	-1.35114	0	DOWN	1076.6	1066.48	1119.8	2444.82	2428.01	2378.78
Zm00001d018779	-2.04088	0	DOWN	271.456	271.483	254.221	983.507	917.004	958.082
Zm00001d018797	-2.38955	0	DOWN	404.965	395.054	385.167	1813.15	1746.28	1851.64
Zm00001d019518	-1.98692	0	DOWN	6723.15	6513.46	6459.92	22377.3	22605.1	23042.6
Zm00001d020877	-1.63885	0	DOWN	100.817	98.0914	95.6556	268.399	262.58	268.35
Zm00001d020957	-2.38417	0	DOWN	18.0346	16.6968	16.5159	77.0321	78.7635	77.4039
Zm00001d021310	-1.88289	0	DOWN	56.2876	60.4242	59.4722	190.126	187.2	188.784
Zm00001d021370	-2.83819	0	DOWN	38.8263	39.6045	41.2732	250.117	245.52	249.935
Zm00001d021450	-2.96776	0	DOWN	12.714	13.2942	12.7568	86.0796	92.9686	85.2155
Zm00001d021515	-1.45729	0	DOWN	226.606	221.104	220.3	521.406	542.682	534.107
Zm00001d021620	-2.1012	0	DOWN	328.871	324.629	307.48	1209.92	1171.79	1211.4
Zm00001d021703	-1.70227	0	DOWN	4692.96	4991.17	4754.77	13850.8	13338.7	13752
Zm00001d021763	-2.15993	0	DOWN	1576.31	1420.24	1412.96	5642.94	5891.53	5636.73
Zm00001d021784	-2.53647	0	DOWN	23.276	24.0649	23.2575	123.623	115.743	117.564
Zm00001d021850	-2.04349	0	DOWN	51.0335	51.2599	49.9307	184.298	173.144	189.263
Zm00001d021906	-1.93755	0	DOWN	488.101	476.604	457.476	1585.16	1568.72	1593.29
Zm00001d022464	-1.47634	0	DOWN	74.5918	76.704	72.807	186.536	175.463	181.369
Zm00001d022630	-1.92595	0	DOWN	40.4814	42.0228	41.3923	138.403	134.106	137.651
Zm00001d008230	-1.07354	0	DOWN	1988.72	1992.13	1983.01	3730.06	3599.36	3606.92
Zm00001d008681	-1.92917	0	DOWN	15.2489	14.519	14.5652	50.0719	47.9879	49.0634
Zm00001d008706	-1.63425	0	DOWN	1721.41	1568.39	1620.71	4422.54	4453.06	4404.94
Zm00001d008963	-1.85055	0	DOWN	28.2563	28.0533	27.6092	85.4871	91.7389	86.4862
Zm00001d009028	-1.98181	0	DOWN	62.5379	64.0396	65.8031	223.924	218.838	219.209
Zm00001d009589	-2.39652	0	DOWN	170.6	154.461	149.668	726.694	721.524	730.018
Zm00001d009877	-2.07279	0	DOWN	107.653	111.391	106.127	387.519	403.172	401.255
Zm00001d010204	-2.30742	0	DOWN	22.2064	22.5452	21.9757	92.6918	98.9637	96.0934
Zm00001d010321	-2.00691	0	DOWN	25.8293	25.0597	24.0403	86.3396	90.4095	85.7538
Zm00001d010672	-2.13752	0	DOWN	222.059	222.647	224.015	843.679	861.127	858.477
Zm00001d011073	-2.16957	0	DOWN	50.3676	52.6174	48.863	199.457	194.789	201.065
Zm00001d011285	-3.22236	0	DOWN	140.236	141.526	133.571	1125.65	1109.95	1142.36
Zm00001d011833	-1.02567	0	DOWN	1381.81	1383.39	1388.59	2479	2458.82	2430.44
Zm00001d012036	-2.33307	0	DOWN	127.421	123.457	123.43	557.397	542.814	543.281
Zm00001d012287	-2.46798	0	DOWN	8.51683	8.75084	9.47566	41.6826	43.3431	43.7745
Zm00001d012518	-2.31594	0	DOWN	13.4004	13.5824	13.3912	58.5133	62.1453	54.5642
Zm00001d045366	-1.33685	0	DOWN	1788.07	1885.43	1820.67	4057.15	3977.64	4057.02
Zm00001d046001	-1.59625	0	DOWN	14.4869	13.7607	14.4917	36.917	39.5765	36.1009
Zm00001d046170	-4.0292	0	DOWN	271.974	266.087	260.103	3806.23	3742	3806.77
Zm00001d046357	-1.50662	0	DOWN	69.6986	67.1783	64.6059	167.982	163.651	167.251
Zm00001d046555	-1.31843	0	DOWN	2285.62	2369.66	2312.9	4958.82	5012.99	5167.45
Zm00001d046786	-1.44648	0	DOWN	1306	1299.19	1245.26	3037.85	3019.49	3086.93
Zm00001d047532	-2.36553	0	DOWN	35.0485	34.9713	36.8671	154.271	164.058	161.351
Zm00001d048569	-2.03256	0	DOWN	96.8673	91.6481	88.999	328.303	335.392	325.919
Zm00001d005996	-1.64221	7.20258e-303	DOWN	45.4131	42.1835	40.3653	117.409	110.303	120.332
Zm00001d023757	-1.41852	2.75464e-300	DOWN	114.977	119.072	112.485	261.417	268.739	276.907
Zm00001d019057	-4.6294	9.14921e-300	DOWN	0.318991	0.31474	0.419655	7.21112	7.77568	7.66736
Zm00001d002514	-1.97665	1.70229e-298	DOWN	10.7085	9.67909	9.9799	34.7032	34.7792	34.6804
Zm00001d019052	-2.27665	8.74497e-298	DOWN	13.689	14.2032	14.4581	61.5813	56.6182	60.5415
Zm00001d052532	-4.47218	1.93442e-297	DOWN	6.85889	4.59791	7.20236	116.847	122.91	120.887
Zm00001d009929	-1.34532	2.49173e-297	DOWN	338.936	349.962	336.138	774.631	720.297	774.358
Zm00001d003559	-1.31979	3.73683e-297	DOWN	72.4712	70.1279	74.0717	158.358	158.052	154.806
Zm00001d028432	-1.69394	2.15644e-291	DOWN	669.525	673.464	598.817	1767.7	1851.88	1856.26
Zm00001d037513	-6.25246	1.96519e-289	DOWN	0.293052	0.239203	0.254774	16.9168	16.45	18.9548
Zm00001d014349	-1.31589	8.1904e-286	DOWN	425.512	442.15	423.311	920.707	916.225	963.11
Zm00001d007937	-1.15629	4.81605e-285	DOWN	690.049	689.556	668.345	1334.15	1340.81	1302.93
Zm00001d052216	-1.22953	4.31626e-284	DOWN	154.001	155.203	156.881	317.995	310.522	323.532
Zm00001d019898	-1.29703	2.12213e-283	DOWN	71.2639	69.8308	74.4115	157.701	151.032	152.576
Zm00001d048693	-1.7244	2.69257e-283	DOWN	11.9142	12.614	12.0774	35.2204	35.3935	34.7838
Zm00001d045451	-1.07033	3.69791e-283	DOWN	1388.87	1395.94	1333.22	2495.35	2533.18	2507.08
Zm00001d048593	-1.30741	6.77721e-282	DOWN	2537.01	2555.7	2372.42	5175.92	5525.71	5400.08
Zm00001d034283	-1.04546	5.40342e-280	DOWN	372.621	375.159	360.065	669.53	654.378	668.586
Zm00001d002358	-1.14267	8.52804e-280	DOWN	837.161	829.073	820.611	1561.39	1608.75	1613.47
Zm00001d036535	-1.28301	3.68104e-279	DOWN	8668.82	9039.91	8487.16	18781.6	17700.2	19064.9
Zm00001d010715	-1.19126	3.70926e-279	DOWN	1833.41	1793.88	1834.17	3674.02	3556.49	3634.93
Zm00001d029519	-1.5242	1.68394e-278	DOWN	215.595	215.748	226.118	536.896	556.476	553.513
Zm00001d026859	-1.96965	2.05216e-278	DOWN	16.9632	17.5587	17.9308	56.8377	63.7732	58.3357
Zm00001d044765	-2.59533	4.35818e-276	DOWN	6.58521	6.59433	6.79943	36.6162	35.4503	33.1705
Zm00001d039076	-2.06864	8.8346e-276	DOWN	19.5658	19.1917	17.4942	68.2945	70.1257	67.3247
Zm00001d024835	-1.28107	3.50509e-275	DOWN	96.8094	91.11	92.1711	189.851	203.591	199.577
Zm00001d012353	-1.38114	6.23325e-275	DOWN	214.018	208.167	203.117	468.086	458.255	492.642
Zm00001d035767	-3.67933	1.4893e-273	DOWN	0.622487	0.683485	0.706668	7.55908	7.16716	7.7125
Zm00001d018197	-1.12717	5.64699e-273	DOWN	348.462	360.941	341.891	662.353	664.598	674.031
Zm00001d010240	-1.67751	2.25462e-271	DOWN	19.6787	18.2955	17.8008	53.9447	49.3686	52.1835
Zm00001d046553	-1.09731	1.5561e-267	DOWN	227.71	221.196	215.123	412.801	411.547	413.647
Zm00001d009354	-1.63576	1.43848e-266	DOWN	35.1023	33.8413	33.4724	90.9382	90.3479	95.9625
Zm00001d036046	-1.52808	6.36996e-265	DOWN	66.2725	62.4396	59.4419	157.377	157.398	158.183
Zm00001d011104	-1.31016	4.47947e-263	DOWN	99.1009	96.9218	93.1624	204.268	207.85	212.697
Zm00001d039848	-1.12737	2.75196e-261	DOWN	189.844	189.49	197.102	360.979	369.906	366.018
Zm00001d007750	-1.49114	7.56999e-261	DOWN	41.425	42.4199	41.4068	100.207	103.984	102.554
Zm00001d011069	-1.20015	3.721e-260	DOWN	110.208	106.488	108.683	215.507	221.683	214.203
Zm00001d002333	-2.65296	3.56624e-258	DOWN	1.93215	1.63299	1.78292	9.74961	9.48762	10.0742
Zm00001d052630	-1.39111	4.62337e-258	DOWN	107.863	108.072	109.394	240.546	248.919	253.696
Zm00001d049267	-1.46045	6.10615e-256	DOWN	12.7271	14.0638	13.3163	31.8327	32.0981	32.2285
Zm00001d007857	-1.23786	3.36439e-255	DOWN	1574.56	1533.92	1452.43	3133.99	3026.14	3213.04
Zm00001d029027	-1.40651	8.42392e-255	DOWN	54.354	59.692	57.3432	135.918	131.26	128.743
Zm00001d033038	-1.53829	9.93965e-255	DOWN	1120.3	974.608	1084.26	2685.68	2623.29	2733.99
Zm00001d015999	-2.28618	6.40966e-251	DOWN	21.8434	25.0795	21.5752	97.1345	94.7835	99.2088
Zm00001d005814	-1.10868	6.21347e-250	DOWN	3059.68	3078.34	2978.62	5580.35	5744.9	5803.84
Zm00001d033344	-1.23752	1.08464e-249	DOWN	128.752	130.702	130.748	274.377	266.659	260.747
Zm00001d042526	-1.00324	1.1251e-248	DOWN	83.6727	79.8975	80.6106	143.03	140.947	142.48
Zm00001d048737	-3.45243	2.61446e-248	DOWN	58.9853	61.1092	46.7356	497.209	575.817	520.521
Zm00001d053713	-1.29836	4.31554e-248	DOWN	145.998	153.223	140.278	311.101	313.328	317.576
Zm00001d024676	-1.25539	4.51568e-248	DOWN	127.637	129.901	129.679	277.963	257.086	270.356
Zm00001d010662	-2.45451	2.19084e-247	DOWN	15.4154	14.2354	16.6631	73.1139	73.2039	74.6902
Zm00001d034935	-1.0591	1.74393e-245	DOWN	150.749	151.346	148.973	270.942	280.25	267.791
Zm00001d046940	-1.24678	3.60321e-245	DOWN	200.818	198.906	192.561	417.425	397.073	410.349
Zm00001d023781	-1.36914	3.4347e-244	DOWN	47.5727	45.2798	45.9932	103.041	104.454	104.986
Zm00001d037774	-1.08658	1.42766e-243	DOWN	2254.11	2234.67	2228.41	4222.14	4031.57	4175.41
Zm00001d052475	-1.19614	4.02568e-243	DOWN	110.11	104.337	105.553	216.895	210.982	211.052
Zm00001d020402	-1.10257	7.29964e-240	DOWN	231.072	224.726	221.727	422.943	420.126	424.637
Zm00001d020732	-1.75937	8.31195e-240	DOWN	191.345	163.639	169.66	520.542	496.904	530.255
Zm00001d006193	-2.75991	1.8571e-239	DOWN	5.11725	4.53395	4.33899	27.5738	27.6801	27.4019
Zm00001d016802	-1.15543	5.35234e-238	DOWN	65.9749	68.9098	66.0981	130.384	127.505	132.175
Zm00001d042454	-1.19333	1.17499e-237	DOWN	370.322	369.087	374.694	759.809	707.745	751.968
Zm00001d019648	-1.00302	2.52441e-237	DOWN	95.9341	92.679	92.8173	162.352	165.094	163.994
Zm00001d007921	-1.23904	1.09274e-236	DOWN	215.257	221.46	216.428	441.868	452.484	448.803
Zm00001d028562	-1.54565	3.76001e-236	DOWN	634.934	674.346	597.367	1536.51	1690.31	1624.57
Zm00001d049995	-2.0941	8.66489e-236	DOWN	7.72486	7.94184	6.77574	28.298	27.7634	27.5003
Zm00001d027729	-1.49754	1.14413e-235	DOWN	612.577	575.299	581.27	1407.63	1477.27	1467.22
Zm00001d003459	-2.15038	4.75296e-235	DOWN	6.5767	6.74585	7.76142	25.7973	28.5836	27.0812
Zm00001d051609	-1.48029	6.66844e-235	DOWN	50.2422	52.127	50.7726	128.856	123.085	120.459
Zm00001d037680	-3.28462	8.30013e-235	DOWN	1.59075	1.602	1.28425	13.3131	11.9438	12.8148
Zm00001d036340	-1.40138	5.92778e-234	DOWN	34.8557	38.0519	35.3098	85.017	79.8961	84.1811
Zm00001d004473	-1.19299	1.55873e-232	DOWN	125.359	120.279	120.755	243.008	242.528	244.331
Zm00001d049610	-1.82214	8.52826e-230	DOWN	40.0615	37.1161	40.8343	118.363	119.587	125.406
Zm00001d018810	-1.07958	9.24323e-229	DOWN	647.575	620.712	618.49	1107.76	1180.59	1185.76
Zm00001d029201	-1.60067	9.78254e-223	DOWN	493.111	451.087	475.341	1247.22	1284.19	1220.39
Zm00001d044194	-2.47702	1.59382e-222	DOWN	1.31636	1.57257	1.76013	7.24834	7.73982	7.52761
Zm00001d018069	-1.14915	2.22083e-222	DOWN	50.401	52.4469	49.0609	99.1627	95.0872	99.3358
Zm00001d018652	-1.65312	1.33214e-221	DOWN	27.5408	25.3218	28.2494	71.4904	75.7032	74.9555
Zm00001d033719	-3.60699	1.55377e-221	DOWN	34.0218	35.5858	43.4505	396.737	375.586	425.05
Zm00001d017766	-1.87684	2.01425e-221	DOWN	8.02131	8.50894	8.06447	25.6502	27.3201	25.7367
Zm00001d014488	-1.37416	6.14746e-221	DOWN	153.805	171.377	175.252	377.151	369.747	382.926
Zm00001d005346	-1.09444	1.53211e-220	DOWN	392.831	394.106	415.088	731.194	749.42	754.761
Zm00001d024409	-1.26304	4.79093e-218	DOWN	61.0351	58.1699	63.036	128.411	126.577	126.016
Zm00001d018214	-2.8335	7.13379e-218	DOWN	6.84847	6.16962	6.32785	39.225	40.5147	40.4445
Zm00001d007394	-1.20939	7.67026e-218	DOWN	25.2808	25.7283	24.7441	52.4183	48.9305	51.2953
Zm00001d047462	-1.38682	4.06366e-217	DOWN	70.8341	79.1129	74.3694	172.266	166.365	172.447
Zm00001d008610	-1.05542	1.02051e-216	DOWN	372.524	383.167	368.349	691.755	667.656	676.311
Zm00001d018623	-1.24561	1.28937e-216	DOWN	25.2509	26.0294	24.5732	51.832	50.8309	54.0445
Zm00001d032933	-2.29082	3.3852e-216	DOWN	5.41548	4.82814	5.60535	21.7521	23.9733	21.8256
Zm00001d016072	-1.2361	5.61838e-216	DOWN	27.9615	28.2332	26.7847	56.0967	56.8085	57.4166
Zm00001d052682	-1.25258	4.30509e-215	DOWN	45.6115	46.5127	44.5282	95.9449	93.1025	94.6903
Zm00001d046766	-2.04694	1.19191e-213	DOWN	4.72844	4.54315	4.18019	15.5887	17.0103	15.8626
Zm00001d029075	-1.44451	1.02863e-212	DOWN	358.773	341.949	390.128	880.834	860.742	844.292
Zm00001d017118	-1.05143	1.62626e-212	DOWN	86.5643	88.0525	86.1514	156.903	156.724	157.277
Zm00001d022107	-1.08446	1.27131e-209	DOWN	670.596	633.257	653.509	1154.52	1233.58	1227.63
Zm00001d015613	-1.21545	2.98859e-209	DOWN	51.3087	46.6879	48.5536	99.1036	97.774	99.6205
Zm00001d052556	-1.32428	1.47289e-208	DOWN	11.2248	11.2667	11.3899	24.7754	25.4277	23.732
Zm00001d047307	-1.44603	8.70276e-206	DOWN	6.834	6.34723	6.62276	15.8614	15.7712	15.3894
Zm00001d019177	-1.46579	1.51079e-205	DOWN	821.104	763.569	725.797	1827.52	1873.5	1861.38
Zm00001d016736	-1.24883	4.20194e-204	DOWN	103.074	112.342	103.536	224.66	212.351	223.512
Zm00001d021645	-1.8307	2.13097e-203	DOWN	2.28535	2.2829	2.09606	7.19662	6.85221	6.62434
Zm00001d035456	-1.72488	2.28839e-202	DOWN	8.11899	7.69894	7.86118	23.287	22.0359	22.8843
Zm00001d049112	-4.94473	1.97613e-200	DOWN	0.431674	0.388373	0.434546	11.1816	11.7524	10.7405
Zm00001d047743	-1.50658	2.59885e-200	DOWN	13.4193	13.9941	13.2411	34.844	32.0155	33.8067
Zm00001d034143	-3.04572	1.017e-199	DOWN	10.7933	8.30659	10.3765	72.9645	65.1137	73.9672
Zm00001d030106	-1.01057	1.948e-199	DOWN	462.478	465.374	468.384	817.033	828.524	805.4
Zm00001d038047	-1.40003	5.29179e-199	DOWN	13.5353	15.0216	14.0387	32.5456	32.5525	32.8416
Zm00001d034705	-1.4536	3.39513e-198	DOWN	27.1965	23.3416	25.2412	60.6515	59.3609	60.8162
Zm00001d002789	-1.60809	4.55139e-198	DOWN	16.9107	15.8697	17.1997	43.3461	45.479	43.8902
Zm00001d027421	-1.37706	1.43101e-196	DOWN	999.064	906.59	907.942	2133.53	2064.02	2170.37
Zm00001d029745	-1.34297	4.35908e-196	DOWN	80.3731	82.2995	74.2445	173.296	174.468	176.046
Zm00001d030891	-1.33567	8.05883e-196	DOWN	175.6	178.064	176.596	387.327	395.87	382.943
Zm00001d037468	-3.39656	1.0138e-195	DOWN	0.387414	0.462524	0.395975	3.69048	3.89403	3.84296
Zm00001d011454	-1.15397	1.03455e-195	DOWN	47.8534	50.7722	49.6687	98.775	91.8341	96.897
Zm00001d032688	-2.32137	1.12214e-195	DOWN	6.8439	8.08297	7.66694	32.2491	33.2475	32.8281
Zm00001d028409	-1.25697	1.44843e-195	DOWN	479.046	494.206	535.747	1053.22	1070.77	1017.24
Zm00001d011513	-1.4704	8.10868e-195	DOWN	28.0056	30.4102	28.938	71.4472	66.5749	72.8423
Zm00001d027768	-1.78609	3.74786e-193	DOWN	369.842	375.496	442.645	1212.57	1208.5	1146.19
Zm00001d015084	-1.20075	2.8342e-192	DOWN	126.753	125.917	128.081	252.022	257.378	253.049
Zm00001d034969	-1.34629	1.95265e-191	DOWN	18.6015	17.5932	17.3056	40.2259	38.2435	40.0724
Zm00001d012083	-1.16087	2.5227e-191	DOWN	1087.03	1090.1	1052.87	2125.44	2095.06	2073.61
Zm00001d019956	-1.48149	6.66701e-190	DOWN	97.0266	104.431	107.524	255.106	252.48	244.003
Zm00001d034192	-1.3493	1.22459e-188	DOWN	116.132	109.672	104.107	238.935	240.825	252.696
Zm00001d043201	-1.32498	6.93167e-187	DOWN	75.5168	78.9189	78.8804	174.456	171.204	163.726
Zm00001d049694	-1.25103	5.72379e-186	DOWN	739.975	737.473	748.739	1581	1531.66	1504.79
Zm00001d011596	-1.10387	5.94018e-186	DOWN	49.3273	49.3172	47.0021	91.9046	89.0627	91.8218
Zm00001d006853	-1.0547	6.49802e-186	DOWN	79.3964	75.829	75.9924	141.291	139.029	138.237
Zm00001d035003	-1.23482	9.16905e-184	DOWN	4603.92	4945.25	4591.32	9133.06	9678.41	10185.3
Zm00001d043167	-1.21884	2.63738e-183	DOWN	372.868	395.699	358.153	752.46	766.259	766.819
Zm00001d049254	-1.1403	8.03643e-183	DOWN	116.728	111.426	117.416	217.398	222.189	223.883
Zm00001d011826	-1.27316	1.68832e-182	DOWN	79.4633	74.9046	73.2869	156.339	155.336	167.672
Zm00001d039181	-1.33896	3.23823e-182	DOWN	31.2604	28.925	29.8383	65.7426	66.8857	65.8087
Zm00001d003276	-1.58987	2.52702e-181	DOWN	24.3386	23.0101	20.5554	60.2196	58.221	59.7707
Zm00001d018796	-1.65404	2.71624e-181	DOWN	21.9545	24.7368	22.9769	64.5699	62.0075	64.4378
Zm00001d003306	-1.37722	3.08891e-181	DOWN	24.2829	23.1348	24.6536	54.996	54.9633	53.1658
Zm00001d034318	-1.33274	1.32653e-180	DOWN	11.7158	11.5143	11.4522	25.0591	25.1669	25.8752
Zm00001d037036	-1.50352	2.09677e-180	DOWN	14.0846	15.8077	15.0179	37.7873	36.9294	36.2371
Zm00001d029505	-1.23882	3.28308e-180	DOWN	54.9848	52.8907	53.3052	112.385	107.988	111.088
Zm00001d027841	-1.03625	7.87793e-179	DOWN	3308	3258.83	3297.14	5633.71	6244.68	5747.79
Zm00001d032024	-1.92198	1.62882e-178	DOWN	4.51271	4.80769	4.08328	14.5432	14.4917	15.2349
Zm00001d008228	-1.39106	1.09759e-177	DOWN	72.1093	75.5254	75.697	167.203	165.337	177.512
Zm00001d031349	-1.0358	1.11593e-177	DOWN	244.662	251.572	240.315	432.379	435.309	447.999
Zm00001d034538	-1.34185	1.17093e-177	DOWN	116.105	120.382	109.309	252.929	250.239	260.656
Zm00001d033717	-1.04236	5.00041e-177	DOWN	95.755	93.2175	100.907	174.029	173.296	172.696
Zm00001d042473	-1.27391	5.3637e-177	DOWN	481.388	429.302	428.123	906.468	966.552	947.985
Zm00001d048856	-1.20706	6.83904e-177	DOWN	22.7452	21.7767	21.6931	44.259	43.9996	44.936
Zm00001d030767	-1.61635	1.49323e-176	DOWN	57.8098	55.5243	58.164	152.223	157.536	148.41
Zm00001d024281	-1.30247	1.97224e-176	DOWN	61.7442	60.0679	57.5816	124.418	130.59	130.531
Zm00001d048479	-1.03755	7.4622e-176	DOWN	210.508	210.116	201.892	365.213	374.283	373.957
Zm00001d030638	-1.19789	4.1717e-175	DOWN	24.8334	25.9642	24.9947	51.0913	50.421	50.0002
Zm00001d012998	-1.04892	6.02241e-175	DOWN	126.355	132.454	126.117	234.768	227.161	232.045
Zm00001d034298	-1.50527	4.69636e-174	DOWN	533.568	584.387	608.536	1492.22	1385.77	1391.35
Zm00001d020775	-1.41266	6.18745e-174	DOWN	54.2882	56.8514	62.0188	135.128	134.024	132.292
Zm00001d015366	-1.03039	1.93619e-173	DOWN	22.2487	22.5999	23.5531	41.0816	41.06	39.5816
Zm00001d034350	-1.05462	1.841e-172	DOWN	72.7627	72.1705	75.6053	135.7	131.509	131.88
Zm00001d025142	-1.21964	9.95152e-172	DOWN	335.82	290.922	305.586	637.301	617.599	636.794
Zm00001d046889	-3.39989	4.31951e-170	DOWN	1.20229	1.25957	1.36365	11.5926	11.583	11.9628
Zm00001d013412	-1.20979	7.60761e-170	DOWN	8.53913	8.39662	8.69034	17.4042	17.1355	17.102
Zm00001d036827	-1.63138	1.97452e-169	DOWN	48.0984	52.2255	47.351	137.833	128.56	132.379
Zm00001d028542	-1.03978	7.36151e-169	DOWN	612.204	659.162	642.052	1170.29	1107.39	1149.72
Zm00001d039070	-1.70585	9.03876e-169	DOWN	8.6826	8.95786	9.1237	25.3691	25.1206	25.5541
Zm00001d032230	-3.22013	9.67394e-169	DOWN	2.35095	2.77321	3.31427	22.1972	23.7416	22.4062
Zm00001d002650	-1.48452	1.08193e-168	DOWN	92.6707	101.428	100.278	245.772	227.973	243.753
Zm00001d030153	-1.72508	3.97251e-168	DOWN	32.9442	28.6281	31.4479	89.1505	90.338	88.4805
Zm00001d031729	-2.57539	1.17597e-167	DOWN	9.92945	8.05415	9.93739	46.4563	50.161	48.322
Zm00001d048524	-1.27071	1.60052e-167	DOWN	34.0508	33.2407	36.4872	72.6107	74.7802	70.7199
Zm00001d047077	-1.57436	1.77096e-167	DOWN	20.5947	21.0668	18.4896	53.8309	51.8872	50.4926
Zm00001d053828	-1.21107	1.94525e-166	DOWN	937.563	1016.4	975.029	2032.77	1953.25	1923.31
Zm00001d044970	-1.6606	4.15762e-166	DOWN	7.43589	8.21601	7.74447	21.8543	20.9722	21.6149
Zm00001d027809	-2.12478	7.6499e-166	DOWN	148.946	153.264	162.553	553.74	579.029	630.981
Zm00001d038274	-1.14674	1.66661e-164	DOWN	127.376	121.484	120.111	231.708	242.687	237.447
Zm00001d050022	-1.23267	9.1661e-164	DOWN	108.024	115.869	108.146	222.832	231.779	225.31
Zm00001d026586	-1.25662	2.08332e-163	DOWN	50.0201	46.1746	48.8882	100.245	103.243	98.5681
Zm00001d010535	-1.02008	3.44585e-162	DOWN	413.079	396.558	403.992	702.122	743.031	699.44
Zm00001d016322	-1.01603	1.16155e-161	DOWN	192.553	183.854	179.836	333.624	319.527	327.16
Zm00001d036698	-1.24326	1.1961e-159	DOWN	76.1358	79.8569	73.4647	153.145	164.02	156.223
Zm00001d022203	-1.97753	1.85204e-159	DOWN	3.99844	3.93404	4.12042	14.2285	12.9667	14.1493
Zm00001d038542	-1.53347	2.24907e-159	DOWN	11.3583	9.9803	9.95614	26.8644	26.704	25.419
Zm00001d002454	-1.36558	2.90959e-159	DOWN	31.7224	29.1898	33.4574	68.4246	71.3365	71.9567
Zm00001d028194	-2.57181	2.95589e-159	DOWN	56.1805	50.159	52.6587	271.257	296.702	256.329
Zm00001d006738	-1.66844	3.58775e-159	DOWN	6.08398	6.45049	5.80689	16.9927	16.5618	17.2527
Zm00001d049525	-1.60106	1.00533e-158	DOWN	20.1589	18.3324	20.6692	51.3777	52.138	52.7768
Zm00001d049650	-1.14374	2.44054e-157	DOWN	930.82	886.647	820.096	1651.3	1684.07	1743.3
Zm00001d043110	-1.09051	6.9138e-157	DOWN	137.189	128.036	130.949	240.658	254.462	240.016
Zm00001d026652	-1.29802	1.05277e-156	DOWN	547.703	558.367	533.389	1185.44	1164.71	1163.14
Zm00001d035098	-2.75612	5.91061e-156	DOWN	4.73503	3.80178	3.35422	23.4562	24.0081	22.6884
Zm00001d035016	-1.62202	8.34418e-156	DOWN	5.40232	4.93743	5.04169	14.0923	13.0434	14.1199
Zm00001d039118	-1.88968	8.85944e-156	DOWN	3.65466	3.77215	3.44946	11.5181	12.068	11.5422
Zm00001d004452	-3.60483	1.36656e-155	DOWN	2.29024	1.3999	1.72783	19.6536	18.9216	18.996
Zm00001d036224	-1.46559	9.43779e-154	DOWN	25.2822	26.4294	25.2126	61.4477	60.6587	62.9686
Zm00001d031484	-1.61829	1.47317e-153	DOWN	11.4867	11.7841	10.482	30.808	28.59	30.9247
Zm00001d002258	-1.10923	1.71346e-153	DOWN	229.483	223.982	209.232	408.867	414.811	422.193
Zm00001d031992	-1.45936	6.68377e-152	DOWN	11.8282	13.0642	11.6587	28.3477	30.0661	29.1722
Zm00001d033061	-1.29133	7.19589e-152	DOWN	45.6746	44.9899	45.1947	95.8126	97.065	96.8212
Zm00001d022504	-1.05486	1.70301e-151	DOWN	1421.96	1303.1	1354.85	2423.21	2452.64	2507.96
Zm00001d026137	-2.97985	5.48528e-151	DOWN	4.93961	4.96121	5.36891	31.9723	36.7313	36.1173
Zm00001d029151	-1.0026	6.22739e-148	DOWN	96.6442	90.8332	89.8604	160.068	160.61	163.498
Zm00001d027363	-1.90285	7.78185e-148	DOWN	172.399	185.724	162.331	560.34	586.896	549.516
Zm00001d051746	-1.18549	9.25044e-148	DOWN	54.9277	51.1866	48.7418	103.574	100.12	103.276
Zm00001d029074	-1.08961	2.38732e-147	DOWN	406.257	405.452	414.696	775.36	766.003	733.147
Zm00001d045661	-1.89875	6.06771e-147	DOWN	168.782	198.894	191.134	597.306	594.442	622.346
Zm00001d003756	-1.29831	6.58217e-147	DOWN	18.0937	17.2465	18.8897	39.4228	39.362	37.4202
Zm00001d040842	-1.10762	1.43959e-146	DOWN	110.57	118.624	115.29	216.546	213.838	216.328
Zm00001d031158	-1.88334	2.06396e-146	DOWN	107.133	110.279	117.12	380.137	326.44	368.255
Zm00001d027481	-2.27839	6.89705e-146	DOWN	180.905	135.226	132.437	636.564	635.634	626.374
Zm00001d031364	-1.09839	6.77288e-145	DOWN	120.404	112.323	114.909	210.603	222.068	215.842
Zm00001d046629	-1.37635	1.94479e-143	DOWN	7.34155	7.05406	6.3711	16.1593	15.575	15.2763
Zm00001d046923	-1.13093	4.36207e-143	DOWN	118.811	109.357	111.57	210.034	215.538	222.563
Zm00001d045026	-2.29888	5.0342e-143	DOWN	5.36751	4.4225	5.2632	21.0253	22.087	21.4157
Zm00001d032183	-1.84526	6.81088e-143	DOWN	24.7093	24.1349	24.6085	81.457	73.7627	74.8458
Zm00001d039448	-1.20869	8.04341e-143	DOWN	14.0364	15.182	16.0413	30.4759	30.5415	30.085
Zm00001d017770	-1.15049	2.044e-142	DOWN	92.3933	98.4788	101.905	187.332	189.451	189.237
Zm00001d034808	-1.27537	1.8468e-140	DOWN	28.6466	26.9027	24.6423	56.2525	56.6043	56.3564
Zm00001d031696	-1.16087	2.78131e-139	DOWN	130.222	121.419	120.749	240.045	241.366	244.13
Zm00001d011152	-1.04417	9.84437e-139	DOWN	1448.44	1394.7	1492.27	2660.55	2680.07	2450.05
Zm00001d046938	-2.51639	1.01647e-138	DOWN	3.51952	4.6087	4.29028	19.6362	20.4745	21.7007
Zm00001d034179	-1.88491	4.73484e-138	DOWN	57.1996	47.9601	50.7063	168.383	165.4	167.717
Zm00001d036135	-1.54302	4.87457e-138	DOWN	4.15646	3.99408	3.92583	9.67226	10.8992	10.0921
Zm00001d033543	-3.94543	7.12684e-138	DOWN	4.33901	2.91622	3.25364	45.8376	47.3517	47.9331
Zm00001d011890	-2.04177	2.50031e-137	DOWN	2.59242	2.74133	2.38103	8.57559	9.71705	9.38732
Zm00001d049179	-1.3153	7.41262e-137	DOWN	70.3754	74.4483	66.0344	153.272	150.656	153.431
Zm00001d035051	-1.37084	8.36105e-137	DOWN	4.15345	4.16359	4.36698	9.51204	9.84432	9.22292
Zm00001d031403	-1.07032	1.5408e-136	DOWN	116.351	117.831	112.617	202.103	214.66	217.641
Zm00001d042533	-1.27621	3.75421e-136	DOWN	21.8428	23.7388	23.9328	46.2557	50.3255	50.0209
Zm00001d048422	-1.01421	4.4629e-136	DOWN	94.7748	94.1651	86.9434	155.683	165.801	164.122
Zm00001d006678	-1.40463	7.42563e-136	DOWN	13.0537	12.3127	11.2914	27.9303	27.8935	28.7711
Zm00001d050666	-1.01445	3.52867e-135	DOWN	366.576	349.276	336.939	620.349	614.816	618.332
Zm00001d009189	-1.67277	8.20806e-135	DOWN	37.345	44.6028	43.4463	112.521	119.902	115.692
Zm00001d051785	-1.11097	1.29665e-134	DOWN	43.2962	42.0206	39.521	76.4348	77.1769	81.3286
Zm00001d039276	-1.01384	2.69325e-134	DOWN	43.1632	41.4044	42.9724	75.8791	72.657	75.8219
Zm00001d049490	-1.1669	2.91899e-134	DOWN	807.813	768.532	762.167	1585.7	1467.3	1523.2
Zm00001d030902	-1.45173	3.13387e-134	DOWN	109.233	96.001	106.264	246.395	251.175	244.794
Zm00001d049081	-2.00247	1.07993e-133	DOWN	13.8233	12.5574	12.7347	43.5752	45.9722	46.9915
Zm00001d011467	-1.50131	2.94924e-133	DOWN	18.476	17.8147	18.7467	46.898	43.2418	45.6076
Zm00001d051088	-1.28641	1.98284e-132	DOWN	16.4822	15.8569	16.8306	35.9377	34.6724	33.9047
Zm00001d042541	-2.68058	5.81265e-132	DOWN	1.66509	1.99044	2.30131	10.826	11.5611	10.8209
Zm00001d013039	-2.003	1.66955e-131	DOWN	69.7718	66.7276	70.7805	214.669	253.12	255.862
Zm00001d027885	-1.27254	1.87627e-129	DOWN	403.716	425.829	392.807	856.979	835.966	880.031
Zm00001d012973	-1.48789	3.76367e-129	DOWN	25.5565	24.5111	29.6333	65.6568	64.9931	63.9688
Zm00001d044130	-1.2057	7.05819e-129	DOWN	87.7343	100.295	89.0419	180.352	184.976	191.531
Zm00001d047210	-1.61281	2.64878e-128	DOWN	5.30291	5.02629	4.56242	12.9239	13.3092	13.4687
Zm00001d051453	-1.00133	2.72494e-128	DOWN	68.5058	63.8102	65.1703	115.209	115.311	113.976
Zm00001d020437	-1.53939	4.66092e-128	DOWN	3.73513	3.56072	3.69486	9.97466	9.06742	8.81111
Zm00001d036788	-2.10957	2.81398e-127	DOWN	7.79701	7.8726	7.9693	27.4588	30.8427	30.5132
Zm00001d037240	-1.54807	3.05698e-127	DOWN	28.4881	33.1849	31.2028	79.2752	78.0019	79.29
Zm00001d002396	-1.03763	3.91474e-127	DOWN	26.5443	26.979	28.1105	46.8051	51.1094	48.0509
Zm00001d021368	-1.13626	4.6439e-127	DOWN	64.6946	66.0427	67.7737	129.121	123.436	127.545
Zm00001d053220	-1.47803	4.94095e-127	DOWN	17.9504	18.3882	18.4319	44.5999	41.3182	46.9459
Zm00001d043780	-1.49051	8.31995e-127	DOWN	16.8334	15.4226	16.1942	39.138	39.3986	40.0666
Zm00001d018467	-1.70638	1.49549e-126	DOWN	83.3099	70.569	66.0448	210.866	199.873	214.98
Zm00001d032896	-1.09167	1.86683e-126	DOWN	106.237	114.948	104.027	204.319	193.942	205.733
Zm00001d039647	-1.12604	2.52737e-125	DOWN	13.0689	12.8084	14.111	25.3695	24.7496	25.8772
Zm00001d037777	-1.21869	2.5499e-125	DOWN	132.421	141.061	145.582	288.57	277.075	283.828
Zm00001d042848	-1.05733	2.57118e-125	DOWN	47.0285	45.7767	42.6428	80.9684	79.978	84.6801
Zm00001d044903	-1.02448	6.58465e-125	DOWN	56.6047	55.5917	55.6435	98.9562	100.385	98.1629
Zm00001d028783	-4.93634	6.63745e-125	DOWN	5.58643	5.78758	6.78401	154.81	160.471	168.015
Zm00001d028868	-1.40697	1.00829e-124	DOWN	226.31	225.255	210.737	501.077	518.3	511.223
Zm00001d022514	-2.1276	1.0906e-124	DOWN	41.4144	47.7002	37.4492	155.244	168.386	158.587
Zm00001d042344	-1.015	1.42832e-124	DOWN	139.448	133.932	130.472	239.527	234.611	237.134
Zm00001d044693	-1.28104	4.82166e-124	DOWN	7.27132	7.78289	7.63699	15.6947	15.8696	16.4564
Zm00001d005030	-5.93471	6.28724e-124	DOWN	7.95874	3.09199	2.46656	240.474	244.953	243.509
Zm00001d051532	-2.28915	6.69055e-124	DOWN	4.24821	3.89613	3.19684	16.0847	15.9626	16.3223
Zm00001d040264	-1.38765	8.5855e-124	DOWN	28.4358	27.9829	26.9549	59.8631	64.9399	65.2178
Zm00001d033338	-1.22355	1.73716e-123	DOWN	75.4203	81.3184	74.6348	159.15	158.108	153.682
Zm00001d048219	-2.13648	3.32528e-123	DOWN	5.63188	5.62424	5.23872	20.5051	20.2767	22.3939
Zm00001d019457	-1.52612	4.15174e-123	DOWN	34.0703	35.9163	32.0422	82.8509	81.454	91.6782
Zm00001d033924	-1.01452	7.62752e-123	DOWN	57.9272	56.5329	53.8314	97.9835	100.408	97.9219
Zm00001d003252	-1.08141	2.85114e-122	DOWN	40.9829	40.8513	43.946	80.3362	76.7638	74.8026
Zm00001d034977	-1.87395	1.82472e-121	DOWN	15.8517	15.5679	14.862	50.057	46.5558	51.2033
Zm00001d044211	-1.16593	9.88618e-120	DOWN	558.826	590.251	609.737	1120.75	1170.46	1145.47
Zm00001d016408	-2.02277	2.31134e-119	DOWN	6.36309	6.59221	6.46267	21.9482	22.7322	24.019
Zm00001d026608	-2.14406	5.78559e-119	DOWN	11.9457	10.9415	12.8193	47.2971	42.3232	47.783
Zm00001d012689	-1.08488	2.22294e-118	DOWN	26.2592	26.2803	25.6075	49.637	45.1682	49.6216
Zm00001d048181	-2.0965	3.24758e-118	DOWN	3.98941	3.59885	4.36882	15.269	14.5614	14.7011
Zm00001d004392	-1.52834	4.66329e-118	DOWN	32.1412	37.0624	35.5706	92.7422	84.1983	86.3921
Zm00001d017767	-1.45063	5.94053e-117	DOWN	5.02654	4.70979	5.21346	11.6859	11.7376	12.1557
Zm00001d031969	-1.20066	1.4479e-116	DOWN	667.54	728.68	767.1	1499	1397.17	1434.56
Zm00001d016066	-2.50064	1.1465e-115	DOWN	2.18652	2.30937	2.39877	11.0383	11.8782	11.0607
Zm00001d049016	-1.01025	1.50038e-115	DOWN	74.667	68.6847	65.4631	125.5	118.453	122.608
Zm00001d016956	-1.28188	5.79639e-115	DOWN	582.646	564.804	671.257	1273.98	1328.07	1248.46
Zm00001d018787	-1.31439	4.25788e-114	DOWN	50.8336	58.3896	50.2831	112.121	117.887	115.706
Zm00001d017097	-1.28748	4.32048e-114	DOWN	4.00082	3.79446	4.04581	8.6298	8.61838	7.94502
Zm00001d028702	-1.17793	4.55358e-114	DOWN	348.324	380.024	346.006	705.264	683.24	729.321
Zm00001d034257	-1.07199	4.66081e-114	DOWN	30.7963	31.6565	30.5547	57.6741	55.195	57.5011
Zm00001d049253	-1.11057	4.94685e-114	DOWN	94.7843	86.131	85.4044	161.024	178.844	161.315
Zm00001d000522	-1.10936	1.24206e-113	DOWN	27.3024	25.6025	25.8626	47.0475	52.0309	48.9854
Zm00001d033922	-1.04174	1.35061e-113	DOWN	26.877	26.6383	26.0512	48.8337	45.5028	48.3951
Zm00001d035092	-1.08545	1.6188e-113	DOWN	17.7543	17.5271	17.5524	32.614	31.7563	33.2962
Zm00001d038606	-1.05934	7.98482e-113	DOWN	21.9309	21.6644	22.1478	39.1674	39.3832	40.7726
Zm00001d003311	-2.51785	3.37539e-112	DOWN	10.759	15.2906	12.898	67.1022	65.6748	61.5343
Zm00001d052118	-1.59678	5.30913e-112	DOWN	4.16258	4.18315	3.78646	10.9025	10.2405	10.8453
Zm00001d039370	-1.38902	1.39707e-110	DOWN	20.5232	22.0639	19.4388	45.5653	47.0252	48.9437
Zm00001d000526	-1.08236	5.87033e-110	DOWN	18.2119	17.2035	18.379	32.2495	34.3478	32.6293
Zm00001d048116	-1.18062	9.43418e-110	DOWN	21.0138	23.1369	21.2157	42.5807	42.8701	43.6414
Zm00001d020685	-1.94058	1.3089e-109	DOWN	8.24772	8.25713	8.02649	27.7629	24.6218	29.6266
Zm00001d015268	-1.80037	2.0535e-109	DOWN	53.0711	42.3136	42.9371	142.02	129.208	148.666
Zm00001d029482	-1.01234	2.3823e-109	DOWN	8.66957	9.18404	9.42946	16.0827	16.5696	15.2987
Zm00001d037361	-1.36634	3.20557e-109	DOWN	539.489	489.767	454.924	1087.24	1092.06	1155.58
Zm00001d006098	-1.46246	3.23818e-109	DOWN	30.17	28.0935	27.4019	65.93	69.9374	69.8301
Zm00001d007424	-1.00136	4.97645e-109	DOWN	68.528	64.6716	67.6052	117.68	120.723	111.93
Zm00001d014659	-1.40009	5.15777e-109	DOWN	13.7142	13.7314	14.4784	31.6383	32.4848	32.2332
Zm00001d010314	-1.25561	2.68293e-108	DOWN	5.26825	5.04292	5.12276	10.4353	10.7784	10.8861
Zm00001d013130	-2.11142	1.50642e-107	DOWN	3.42082	4.31797	3.55132	14.1672	14.0647	14.2745
Zm00001d034764	-1.1919	1.81675e-107	DOWN	24.3715	21.8733	25.2958	47.0817	48.3025	46.9581
Zm00001d033473	-1.00768	2.30428e-107	DOWN	37.5544	37.3014	38.7634	68.4912	63.5636	66.9626
Zm00001d003411	-1.30142	5.64934e-107	DOWN	355.048	375.496	382.625	814.369	761.88	813.271
Zm00001d050889	-1.59018	8.44401e-107	DOWN	19.3208	18.3877	16.2629	44.1145	46.6527	50.8269
Zm00001d015976	-1.15042	2.08578e-106	DOWN	56.5898	54.7344	61.5627	121.104	104.58	108.609
Zm00001d031657	-1.3759	2.21672e-106	DOWN	22.4663	22.353	19.6981	48.2558	47.72	49.9728
Zm00001d017079	-1.29724	1.69666e-105	DOWN	19.8428	18.0095	17.4588	38.8006	40.4014	39.2833
Zm00001d005693	-1.1625	4.33204e-105	DOWN	15.3881	14.0215	13.2413	27.9817	27.8078	27.4412
Zm00001d038155	-1.21082	1.04038e-104	DOWN	39.0996	42.6766	37.4716	81.2617	78.6283	80.6922
Zm00001d023874	-1.03657	1.16781e-104	DOWN	145.05	146.127	147.435	273.883	261.299	249.107
Zm00001d029932	-1.70842	1.11468e-103	DOWN	5.79895	5.13752	4.78537	15.2644	14.9512	14.6031
Zm00001d008209	-1.46483	1.33936e-103	DOWN	20.7059	19.6662	21.5291	51.3341	47.0538	50.4408
Zm00001d018544	-1.15229	8.66674e-103	DOWN	21.5403	22.6749	20.2657	40.4788	43.6468	40.7977
Zm00001d054093	-1.11977	9.77128e-103	DOWN	13.2601	13.24	13.5323	24.5937	25.0633	26.0969
Zm00001d009596	-1.05006	5.32846e-102	DOWN	61.5227	65.47	62.6014	113.139	116.664	112.268
Zm00001d011256	-1.11536	8.30916e-102	DOWN	10.6988	11.1964	11.3682	19.828	20.9718	21.9395
Zm00001d048356	-1.29404	1.59107e-101	DOWN	506.011	479.297	435.857	1045.95	974.155	1018.27
Zm00001d024799	-1.94132	6.9977e-101	DOWN	15.9873	14.9432	16.6126	49.6991	56.2215	53.0561
Zm00001d048710	-2.03799	8.26728e-101	DOWN	12.9163	10.2674	11.0918	40.4878	40.9627	41.2616
Zm00001d015030	-1.06312	1.00757e-100	DOWN	71.3804	65.1389	65.002	121.141	125.014	120.825
Zm00001d004021	-1.26239	1.76015e-100	DOWN	88.0285	87.1133	101.916	199.015	201.385	178.54
Zm00001d048669	-2.68397	3.45068e-100	DOWN	9.20951	10.8133	9.50622	54.8307	55.9245	54.562
Zm00001d043524	-3.07484	3.46493e-100	DOWN	2.31248	3.12357	2.05284	19.4968	18.4506	17.1234
Zm00001d030995	-1.43268	3.72082e-100	DOWN	36.2454	36.2667	40.1124	84.2554	94.4745	86.0008
Zm00001d017215	-1.07877	5.79314e-100	DOWN	12.6618	11.9894	11.6082	21.8191	22.4015	22.5177
Zm00001d020445	-1.48011	8.87193e-100	DOWN	17.4791	15.93	17.0647	42.0045	41.0489	39.677
Zm00001d029251	-1.44854	1.14586e-99	DOWN	46.9881	45.7862	50.9178	107.45	119.896	114.068
Zm00001d043380	-1.12692	1.07313e-98	DOWN	81.177	76.186	76.3678	147.786	152.726	144.4
Zm00001d014701	-1.48546	1.84864e-98	DOWN	10.5509	11.3455	11.9597	27.9882	26.1716	28.3715
Zm00001d004413	-1.29582	2.6788e-98	DOWN	6.18425	6.44804	6.05819	12.9682	13.4236	13.5829
Zm00001d026200	-3.50283	2.22227e-97	DOWN	0.388956	0.546875	0.442816	4.65251	4.39001	4.56295
Zm00001d047760	-1.04578	3.26962e-97	DOWN	64.681	70.9041	63.76	119.495	115.802	123.303
Zm00001d022062	-1.47857	7.06572e-97	DOWN	10.102	10.9041	10.8955	24.0001	24.9043	28.4653
Zm00001d029065	-1.38963	4.15132e-96	DOWN	21.3239	23.0876	21.7064	52.3233	52.7862	45.9484
Zm00001d035212	-1.04529	3.25924e-95	DOWN	50.2765	51.7862	47.6541	84.2915	93.9824	90.9517
Zm00001d050341	-1.3248	1.7849e-94	DOWN	14.6696	15.2285	17.5675	34.4064	34.1414	34.9401
Zm00001d017178	-1.09378	2.29597e-94	DOWN	8.32999	8.92961	9.08463	15.9586	16.146	16.8505
Zm00001d043970	-1.08652	3.08284e-94	DOWN	9.93037	10.5298	10.5664	18.7337	19.1106	19.5314
Zm00001d045742	-1.09523	5.56854e-94	DOWN	116.608	124.507	114.979	223.353	212.655	226.864
Zm00001d046354	-1.11503	8.99024e-94	DOWN	45.5458	51.8839	53.0516	93.7753	92.8036	97.2308
Zm00001d010755	-2.70453	3.69929e-93	DOWN	0.637295	0.674807	0.438172	3.3981	3.16359	3.40088
Zm00001d045138	-1.19969	4.09507e-93	DOWN	34.7286	34.039	33.9352	69.2327	67.9651	68.366
Zm00001d004513	-2.03022	3.11779e-92	DOWN	3.63197	3.6973	3.8928	13.3537	13.9677	12.6171
Zm00001d022032	-1.53288	1.20212e-91	DOWN	23.1904	21.045	20.1681	52.9166	52.7079	56.7645
Zm00001d002052	-1.4786	1.31453e-91	DOWN	23.9658	20.9832	23.9507	51.4531	60.7542	55.0069
Zm00001d033132	-2.18019	1.493e-91	DOWN	13.1054	11.8579	10.7026	48.3953	48.7722	43.9293
Zm00001d047436	-3.35146	3.77482e-91	DOWN	2.37785	1.6081	1.64934	15.8409	16.2404	18.1256
Zm00001d028505	-1.58581	6.90734e-91	DOWN	55.901	43.8066	51.0223	128.977	130.418	134.748
Zm00001d005161	-1.51487	1.6136e-90	DOWN	232.793	246.329	220.581	535.978	623.957	582.278
Zm00001d006159	-1.86446	6.21291e-90	DOWN	9.25898	7.98471	9.42616	28.1912	30.3405	26.1012
Zm00001d017176	-1.15068	1.0199e-89	DOWN	31.336	30.1146	28.6245	57.1608	60.2552	56.905
Zm00001d036877	-2.38256	1.64406e-89	DOWN	2.73314	2.2173	2.08978	11.4235	10.456	10.1788
Zm00001d016898	-1.77156	1.21246e-88	DOWN	5.90185	4.88542	5.19745	15.6801	15.6543	16.2284
Zm00001d021507	-1.00667	1.445e-88	DOWN	4.49919	4.45087	4.39012	7.80487	7.65715	7.8911
Zm00001d042438	-2.11414	1.88051e-88	DOWN	17.7372	17.2717	16.3396	61.6926	61.1487	70.7439
Zm00001d028221	-1.07159	3.29112e-88	DOWN	433.074	494.576	485.679	849.702	842.548	894.507
Zm00001d049138	-1.06619	3.93983e-88	DOWN	3.42726	3.69729	3.73196	6.68908	6.45819	6.6523
Zm00001d039066	-1.36446	6.90314e-88	DOWN	9.79209	8.94713	10.1931	22.1993	21.6495	21.0546
Zm00001d035854	-3.88057	7.89686e-88	DOWN	0.658981	0.823266	0.57665	7.51212	9.38967	9.51281
Zm00001d053103	-1.15159	1.82636e-87	DOWN	54.7544	59.0088	51.6699	105.017	103.305	111.915
Zm00001d012646	-1.36142	9.81572e-87	DOWN	14.9797	14.2073	15.689	34.7109	32.8005	32.947
Zm00001d032046	-2.31838	2.53291e-86	DOWN	1.50226	1.62305	1.68748	7.31783	6.92008	6.67513
Zm00001d037327	-1.49759	2.58736e-86	DOWN	166.802	186.894	191.335	448.533	442.92	448.537
Zm00001d026263	-1.11408	2.5173e-85	DOWN	12.43	11.864	12.7821	24.539	23.0366	22.3703
Zm00001d008440	-1.28035	3.44147e-85	DOWN	14.3152	13.1909	11.9833	27.6473	27.4398	28.5281
Zm00001d018464	-1.34164	4.61699e-85	DOWN	55.7922	44.3747	52.4414	113.859	116.806	106.37
Zm00001d010079	-1.89075	3.26555e-84	DOWN	115.07	96.1953	95.4911	345.257	309.906	336.876
Zm00001d015484	-1.06223	3.77364e-84	DOWN	488.8	507.43	547.929	911.389	966.339	929.878
Zm00001d024702	-1.2986	5.79963e-84	DOWN	23.3406	23.996	22.2533	52.5366	46.8539	49.8374
Zm00001d044267	-1.31204	8.00806e-84	DOWN	7.98369	8.01722	8.35926	17.4059	17.961	17.3196
Zm00001d029892	-1.24487	9.17e-84	DOWN	25.1941	26.8444	26.9612	56.0492	52.5279	54.5237
Zm00001d049883	-1.16517	2.17022e-83	DOWN	29.9882	27.649	30.6451	54.867	55.9087	61.5526
Zm00001d031514	-1.37474	5.19558e-83	DOWN	14.4091	14.1295	12.0644	30.315	29.4076	32.0586
Zm00001d025249	-1.47856	7.38843e-83	DOWN	6.1372	6.69123	5.96228	16.2212	15.2949	14.1585
Zm00001d017069	-1.85393	9.73473e-83	DOWN	1.86214	1.63432	1.6506	5.09396	6.0715	5.05676
Zm00001d030930	-1.75446	1.2656e-82	DOWN	18.8739	21.3753	19.183	55.4965	59.5408	59.6004
Zm00001d026360	-1.91498	4.97812e-82	DOWN	1.58874	1.49631	1.54136	5.23892	4.82173	5.14281
Zm00001d026303	-1.12541	2.67249e-81	DOWN	9.69593	9.64742	10.0114	18.5927	19.2512	17.9585
Zm00001d001784	-1.18718	2.85304e-81	DOWN	29.1038	27.7693	27.7721	59.4426	52.6315	55.9307
Zm00001d043104	-1.10996	7.02744e-81	DOWN	130.888	146.758	140.839	248.786	270.333	267.471
Zm00001d021177	-1.37668	1.78671e-80	DOWN	38.5586	40.6979	48.2622	98.6917	93.886	95.6436
Zm00001d049529	-1.55971	2.29695e-80	DOWN	2.02192	1.82628	1.81896	4.97772	4.92557	4.66664
Zm00001d015651	-1.06318	2.86545e-80	DOWN	13.9324	13.0668	13.2521	23.6334	24.5491	25.0768
Zm00001d043707	-1.05512	3.26711e-80	DOWN	45.3471	46.3519	48.6276	84.3967	84.9773	84.5734
Zm00001d023888	-1.32168	4.3947e-80	DOWN	4.80304	4.94033	5.01585	10.8402	10.1729	11.1138
Zm00001d042540	-2.73965	4.73563e-80	DOWN	1.98095	1.87835	1.32003	9.67416	11.1937	9.35737
Zm00001d028162	-1.11383	1.2819e-79	DOWN	314.427	327.458	349.887	627.218	604.441	637.144
Zm00001d024241	-1.06304	2.27848e-79	DOWN	43.2217	44.3295	42.7398	75.517	79.2057	82.3413
Zm00001d028950	-1.34966	2.4965e-79	DOWN	14.516	13.0712	14.1023	30.542	30.6334	31.3729
Zm00001d032175	-1.1637	3.50221e-79	DOWN	9.83816	9.49232	9.92584	18.5693	18.6879	19.8123
Zm00001d038051	-1.09815	3.68216e-79	DOWN	433.088	448.683	457.723	797.937	888.949	810.962
Zm00001d005193	-1.50292	2.93121e-78	DOWN	12.8212	13.0661	13.3695	32.2707	32.2889	32.3503
Zm00001d026383	-1.53537	3.45189e-78	DOWN	9.45167	8.73286	10.74	23.7221	25.241	24.0169
Zm00001d048702	-1.2534	1.13569e-77	DOWN	13.0745	13.9109	12.9892	26.5487	28.9981	27.4818
Zm00001d008764	-1.28315	1.02231e-76	DOWN	15.4184	14.8035	14.0701	29.9149	30.3708	33.5973
Zm00001d019059	-1.10996	1.14971e-76	DOWN	8.26081	7.44083	7.11752	14.001	14.1884	14.7323
Zm00001d028399	-4.43793	3.00666e-76	DOWN	4.32283	2.68709	2.756	62.8915	65.0338	57.4009
Zm00001d008612	-1.56932	5.02237e-76	DOWN	3.82594	4.47186	4.35968	11.6816	9.48713	11.5433
Zm00001d029242	-1.29117	1.30839e-75	DOWN	23.5947	23.1461	22.5215	46.2726	48.0529	53.2543
Zm00001d030786	-1.0198	1.46474e-75	DOWN	28.4956	32.2794	31.8734	54.8677	53.5687	55.1778
Zm00001d021525	-1.18141	2.84776e-75	DOWN	18.8346	18.3018	17.0483	36.3867	36.4367	34.342
Zm00001d027722	-1.81103	1.02556e-73	DOWN	85.5565	92.0727	102.891	285.704	302.996	268.428
Zm00001d038764	-1.58711	1.60519e-72	DOWN	16.0649	17.5213	16.4829	40.7491	42.2651	47.9098
Zm00001d027518	-1.02009	2.77291e-72	DOWN	488.88	504.037	451.402	852.631	827.367	872.747
Zm00001d014778	-1.61703	3.68459e-72	DOWN	56.4733	55.0406	48.821	144.205	133.057	151.353
Zm00001d028744	-3.49834	3.72326e-72	DOWN	5.24503	3.76193	6.43068	46.0113	53.8045	51.8088
Zm00001d020623	-1.22915	4.5686e-72	DOWN	34.9938	35.5633	31.5176	67.4618	66.2245	74.7846
Zm00001d028219	-1.47576	6.42622e-72	DOWN	91.7881	91.5402	84.2418	219.891	214.798	214.143
Zm00001d032332	-2.54604	1.01419e-71	DOWN	3.70552	3.54327	2.72928	15.9628	17.4997	17.3605
Zm00001d002992	-1.23583	1.0518e-71	DOWN	6.33047	6.43933	6.05019	12.7425	12.8868	12.9932
Zm00001d045877	-1.12023	1.20023e-71	DOWN	9.75301	9.25212	10.0153	18.0097	17.1754	19.7308
Zm00001d035875	-2.7564	1.30057e-70	DOWN	3.79731	4.79461	6.30458	28.0546	30.9697	28.3876
Zm00001d023673	-1.02778	1.95063e-70	DOWN	12.7265	12.3539	11.9643	22.2375	22.0105	21.5908
Zm00001d032552	-1.19994	3.98771e-69	DOWN	49.216	48.9154	47.1229	96.4164	99.077	95.3397
Zm00001d042180	-1.25092	8.12854e-69	DOWN	8.01978	8.28657	8.57799	16.6031	18.6338	16.3564
Zm00001d050156	-1.23228	1.28795e-68	DOWN	23.3001	24.3828	23.7578	48.1513	47.2891	50.7215
Zm00001d008512	-1.10977	2.30509e-68	DOWN	3.53422	3.45896	3.81769	6.82544	6.66772	6.8238
Zm00001d023273	-1.71842	4.36788e-68	DOWN	8.44171	8.58491	9.0689	23.8111	26.6759	24.2955
Zm00001d012673	-1.40666	5.92973e-68	DOWN	59.8945	59.6963	58.0874	126.466	144.102	139.67
Zm00001d012485	-1.25032	7.9136e-68	DOWN	63.4941	58.0307	51.7583	124.253	116.102	119.165
Zm00001d017333	-1.20158	1.51578e-67	DOWN	32.6844	32.9119	30.1045	64.9251	60.8642	66.0277
Zm00001d043405	-1.32522	8.1933e-67	DOWN	35.5309	40.0463	43.0292	88.885	81.6482	88.1785
Zm00001d016863	-1.30825	1.37172e-66	DOWN	12.2648	9.66519	10.7107	22.914	23.8942	23.6254
Zm00001d029077	-1.30957	1.59303e-66	DOWN	94.1934	93.2443	109.816	218.886	215.024	207.678
Zm00001d047238	-1.24676	2.39306e-66	DOWN	10.9051	9.69527	10.9958	22.3637	21.2725	21.6872
Zm00001d029396	-1.21906	2.40672e-66	DOWN	14.3121	12.6821	14.4483	28.7856	27.0346	28.2205
Zm00001d004380	-3.03763	2.82099e-66	DOWN	0.868245	0.792787	0.625476	5.50301	5.76477	5.13714
Zm00001d024027	-1.13462	3.69798e-66	DOWN	285.188	294.77	308.672	587.616	539.312	572.5
Zm00001d032576	-1.47487	6.82348e-66	DOWN	9.40537	9.63475	7.97647	22.4996	20.6785	22.3071
Zm00001d006002	-1.15004	1.14476e-65	DOWN	24.3863	22.5223	22.9103	45.2612	44.6167	45.1471
Zm00001d011746	-1.16317	1.77849e-65	DOWN	27.2649	25.6319	28.329	51.9998	52.6638	53.7277
Zm00001d027451	-1.84981	2.27734e-65	DOWN	79.0117	72.4519	76.0963	241.521	255.361	218.429
Zm00001d028011	-1.21169	4.74274e-65	DOWN	123.46	135.967	134.677	255.693	261.216	277.63
Zm00001d026222	-5.50432	5.31461e-65	DOWN	0.728838	0.107869	0.553176	16.0357	19.9055	19.2132
Zm00001d035570	-4.49517	1.52165e-64	DOWN	0.82323	0.692431	1.35109	19.1216	18.6057	18.4442
Zm00001d035664	-1.21926	2.74685e-64	DOWN	5.63892	5.20195	5.8315	11.2265	10.6496	11.9162
Zm00001d032481	-1.27642	6.85262e-64	DOWN	8.67719	7.50941	8.31915	17.9825	17.7659	16.01
Zm00001d011887	-1.41491	1.327e-63	DOWN	13.0853	13.0327	12.3241	29.1714	29.4656	30.6638
Zm00001d006481	-1.54442	1.33299e-63	DOWN	7.58873	6.99073	7.97851	19.4358	17.7735	20.0741
Zm00001d031496	-1.11109	5.3269e-63	DOWN	14.978	13.7818	14.781	26.339	27.1201	28.4312
Zm00001d031213	-1.06069	9.02863e-63	DOWN	40.7528	38.9364	37.0111	70.2723	68.0056	73.8162
Zm00001d047504	-1.04428	2.88436e-62	DOWN	43.6455	45.8636	47.3715	78.7447	82.9548	84.0476
Zm00001d042673	-1.0523	7.1794e-62	DOWN	15.7502	16.0938	14.3974	27.4497	28.3229	27.8147
Zm00001d034699	-1.50122	9.16536e-62	DOWN	17.2783	17.9477	19.8128	48.3457	45.4545	41.9761
Zm00001d039270	-1.08707	1.31247e-61	DOWN	10.9903	11.1118	9.77695	18.8206	19.7716	20.4214
Zm00001d035759	-1.58359	2.77361e-61	DOWN	4.86994	5.6984	5.5766	14.1158	13.2672	14.7361
Zm00001d051807	-1.20042	2.81691e-61	DOWN	38.0493	36.1242	38.2398	76.9216	75.9694	72.2719
Zm00001d043723	-1.06618	3.07612e-61	DOWN	17.492	15.2382	15.4119	28.7196	30.9541	28.1997
Zm00001d039337	-1.93676	3.51104e-61	DOWN	5.18532	5.5531	6.56223	17.8136	20.7594	19.0361
Zm00001d044982	-3.71927	4.70401e-61	DOWN	0.463752	0.691848	0.354796	6.19879	6.04914	5.13457
Zm00001d044464	-1.6023	5.67454e-61	DOWN	102.137	125.398	125.442	329.05	296.086	308.172
Zm00001d002993	-1.72	7.00453e-61	DOWN	10.5441	9.01699	8.22066	25.2103	28.536	26.0825
Zm00001d053007	-1.20629	7.4873e-61	DOWN	15.2716	14.8312	14.7864	31.4061	28.3937	30.4689
Zm00001d003398	-1.22606	1.72195e-60	DOWN	14.0013	13.2402	15.1555	30.093	28.2428	28.067
Zm00001d033469	-1.12946	2.77962e-60	DOWN	6.12354	5.31254	5.71155	11.1613	10.4477	11.0798
Zm00001d019226	-1.70265	5.33983e-60	DOWN	1.12119	1.10781	0.845275	2.92546	2.72358	3.07874
Zm00001d027322	-1.04553	7.93642e-60	DOWN	300.827	323.281	330.003	544.597	571.16	598.399
Zm00001d046184	-2.81741	4.23965e-59	DOWN	6.98434	4.5663	3.67467	28.2858	32.2855	33.217
Zm00001d042767	-1.67815	7.31252e-59	DOWN	14.5024	14.5045	13.6318	41.019	41.0275	36.9798
Zm00001d043479	-1.25103	9.10785e-59	DOWN	35.1467	36.8146	37.7587	72.6868	75.9997	78.6214
Zm00001d012725	-1.28689	1.11234e-58	DOWN	7.57515	7.94654	7.63011	15.226	17.3712	16.5969
Zm00001d040464	-1.12026	2.71938e-58	DOWN	20.1304	21.4756	22.5717	40.3813	40.6088	40.4924
Zm00001d050918	-2.08101	3.68346e-58	DOWN	15.2003	14.8144	14.8354	52.0866	57.832	55.3699
Zm00001d053911	-1.01237	4.20532e-58	DOWN	6.35473	6.14923	6.5332	11.0121	11.5567	10.8865
Zm00001d012313	-1.47648	4.56372e-58	DOWN	5.90818	6.10286	5.70381	14.5598	14.2174	14.1903
Zm00001d034067	-2.23628	8.28196e-58	DOWN	2.13817	1.82992	2.48929	8.30523	9.06556	9.0902
Zm00001d001779	-2.64488	3.84437e-57	DOWN	0.61795	0.707199	0.397026	2.9565	3.27894	3.17131
Zm00001d017378	-1.38194	6.88341e-57	DOWN	28.5019	24.5234	23.4983	58.2026	56.8168	58.8673
Zm00001d021841	-1.27539	8.4061e-57	DOWN	15.7105	14.2947	16.5775	32.1423	31.5118	34.4873
Zm00001d005174	-2.33035	9.40183e-57	DOWN	9.00969	10.9369	7.83285	42.307	40.3913	39.2137
Zm00001d012178	-1.09043	1.13582e-56	DOWN	2.60876	2.72142	2.95446	4.99215	5.45155	4.91985
Zm00001d030103	-1.08707	1.47838e-56	DOWN	29.1191	27.2086	27.4622	49.7646	52.0021	53.2749
Zm00001d028965	-2.33143	3.10345e-56	DOWN	9.31741	7.75841	10.0855	43.1531	40.8251	35.2019
Zm00001d033634	-1.19661	1.37921e-55	DOWN	9.86429	10.6801	10.0091	20.2151	19.662	21.1151
Zm00001d005881	-1.28568	1.64273e-55	DOWN	15.3506	15.7173	16.6609	33.8751	36.101	31.4226
Zm00001d037982	-1.24344	1.70721e-55	DOWN	18.979	19.433	23.9883	43.3952	43.4087	41.7892
Zm00001d032127	-1.05656	2.10822e-55	DOWN	10.0847	9.93671	10.9352	17.8	18.7901	19.4467
Zm00001d041769	-1.87902	5.08373e-55	DOWN	72.6235	62.1834	65.1877	197.128	203.494	239.724
Zm00001d006065	-2.45737	8.66399e-55	DOWN	6.03442	5.16129	6.18836	30.6254	25.294	27.2977
Zm00001d034035	-1.07753	9.56382e-55	DOWN	11.172	11.3373	9.09468	19.1449	20.1159	18.9093
Zm00001d022590	-2.18017	1.12531e-54	DOWN	7.93252	9.20999	7.41163	29.8468	35.1952	31.9374
Zm00001d029736	-1.14097	8.88079e-54	DOWN	9.48857	9.31973	8.47131	16.7733	17.7046	17.9426
Zm00001d010924	-1.95707	1.71638e-53	DOWN	9.05617	11.5474	8.75929	34.3113	31.39	33.6833
Zm00001d003848	-1.7829	2.89455e-53	DOWN	68.9758	63.2141	66.5971	183.936	197.275	214.175
Zm00001d019926	-1.12726	4.19907e-53	DOWN	7.2565	6.45681	7.06804	12.7709	13.0067	13.7489
Zm00001d041214	-1.18901	5.86481e-53	DOWN	2.30016	2.44121	2.4349	4.85531	4.64417	4.7541
Zm00001d006704	-1.01465	6.38774e-53	DOWN	12.8724	13.3028	13.4228	23.1476	23.019	23.5135
Zm00001d003088	-1.38151	7.95729e-53	DOWN	13.035	11.1743	12.4374	27.4876	25.2712	30.3642
Zm00001d028964	-1.05138	1.04606e-52	DOWN	105.125	90.5649	105.63	181.396	182.618	179.945
Zm00001d052123	-1.036	1.44685e-52	DOWN	19.9332	20.8641	19.286	37.1025	36.1285	34.2022
Zm00001d027320	-1.34747	1.49483e-52	DOWN	140.013	123.025	146.689	300.806	304.014	303.074
Zm00001d036925	-1.03288	3.76358e-52	DOWN	5.81479	4.99243	5.15557	9.9567	9.57891	8.94738
Zm00001d051754	-1.21192	2.39914e-51	DOWN	4.38657	3.72416	3.85974	7.73593	7.93553	8.48238
Zm00001d026577	-1.82833	2.68074e-51	DOWN	7.32338	6.82837	6.48471	22.1508	20.5158	21.246
Zm00001d002951	-1.92599	4.50482e-51	DOWN	2.91235	3.12186	2.5043	8.47647	10.2427	9.55954
Zm00001d038020	-1.49784	1.53778e-50	DOWN	6.06033	5.09915	5.06983	13.9288	12.7674	13.2806
Zm00001d040242	-1.16635	2.03015e-50	DOWN	5.07328	5.13012	5.14255	10.2478	9.65615	10.1045
Zm00001d042144	-1.29502	2.22388e-50	DOWN	4.82046	4.69026	4.88532	9.93155	10.3987	10.4309
Zm00001d009928	-1.03627	3.21329e-50	DOWN	53.5622	55.5567	52.5931	100.166	98.8313	90.2311
Zm00001d022229	-1.5999	3.26223e-50	DOWN	5.19922	4.39149	4.04666	12.2331	12.2654	11.5761
Zm00001d039102	-1.55941	3.47855e-50	DOWN	95.1733	118.526	99.3671	278.543	249.445	275.998
Zm00001d048947	-1.71795	5.4433e-50	DOWN	2.2443	2.85355	2.13543	6.84108	7.00402	6.89911
Zm00001d033529	-1.4501	9.3921e-50	DOWN	3.01548	2.7275	3.07522	6.66388	7.0809	7.22842
Zm00001d023395	-1.43759	1.19232e-49	DOWN	31.3278	25.6532	28.0764	63.0329	68.4919	69.1537
Zm00001d021905	-2.61413	2.15133e-49	DOWN	2.0881	2.05329	1.88031	10.7808	10.7299	10.6378
Zm00001d024268	-1.83678	2.85896e-49	DOWN	5.67838	5.07782	4.69995	16.8827	16.5648	14.7538
Zm00001d033882	-1.73312	5.9928e-49	DOWN	5.9794	6.4052	5.73672	18.2114	15.7252	18.5534
Zm00001d018210	-3.27405	6.33017e-49	DOWN	1.64374	1.39331	1.42904	12.2855	11.5725	13.7873
Zm00001d002532	-1.37838	1.10866e-48	DOWN	4.74607	4.79704	5.25832	11.1672	11.4873	10.8593
Zm00001d008844	-1.33111	1.1899e-48	DOWN	12.1039	10.1761	10.7688	22.2741	25.3209	24.8308
Zm00001d018348	-2.14331	2.96953e-48	DOWN	13.6827	15.3696	11.7962	55.1156	46.0816	56.1352
Zm00001d045556	-1.06884	4.15255e-48	DOWN	26.4086	25.0795	23.1569	44.5035	44.1046	47.8258
Zm00001d012472	-1.14593	4.47406e-48	DOWN	21.9847	22.0938	21.6543	41.9277	41.949	42.8412
Zm00001d028371	-1.26629	9.31154e-48	DOWN	84.0509	76.7962	68.7004	158.938	156.965	165.474
Zm00001d035135	-1.28295	3.67704e-47	DOWN	71.0875	60.9682	59.2496	134.809	132.27	138.548
Zm00001d040570	-1.50581	3.78442e-47	DOWN	1.33425	1.24357	1.2653	3.00589	3.37806	3.12504
Zm00001d014704	-1.56038	9.31989e-47	DOWN	0.898137	0.835852	0.998822	2.28391	2.37102	2.36017
Zm00001d028972	-2.50497	1.18748e-46	DOWN	10.0866	9.0029	12.2018	57.1466	51.2501	46.3475
Zm00001d019111	-6.44272	1.2553e-46	DOWN	0.0550178	0.0569989	0.0233843	3.85211	3.0265	3.45392
Zm00001d024800	-1.59161	1.99326e-46	DOWN	72.0258	78.954	67.0061	184.792	205.815	182.219
Zm00001d051093	-1.58742	3.57342e-46	DOWN	4.0714	4.7101	4.12789	12.1668	11.3821	10.2948
Zm00001d006257	-2.07636	4.6292e-46	DOWN	0.719727	0.67432	1.03077	2.94499	2.86245	3.07769
Zm00001d039203	-1.26513	5.24946e-46	DOWN	13.8331	13.7398	14.1992	29.9574	30.328	27.2418
Zm00001d006397	-3.14918	7.51359e-46	DOWN	0.471199	0.41189	0.531978	3.17996	3.89665	3.83769
Zm00001d008957	-1.30594	8.30915e-46	DOWN	7.38067	7.19893	7.12413	16.5432	14.7138	15.5234
Zm00001d049020	-2.09434	2.44048e-45	DOWN	7.4442	6.71142	5.13246	24.6731	23.0895	24.1612
Zm00001d011311	-1.32783	7.88525e-45	DOWN	19.0828	18.6967	17.6699	40.405	40.7851	40.1402
Zm00001d025819	-1.44914	8.7564e-45	DOWN	87.7535	97.5314	103.248	218.974	235.044	231.541
Zm00001d016019	-1.20983	1.18915e-44	DOWN	14.1719	10.9644	12.172	24.6115	24.7561	25.8225
Zm00001d040210	-5.30844	6.40757e-44	DOWN	0.607365	0.539344	0.553176	22.1896	16.2715	20.3026
Zm00001d014489	-1.19507	8.96791e-44	DOWN	4.4858	4.41696	4.91032	8.94459	9.7902	8.80953
Zm00001d046937	-1.12822	1.41879e-43	DOWN	44.7424	50.6581	49.3978	82.5452	92.2255	100.639
Zm00001d027499	-1.32977	3.17477e-43	DOWN	150.29	124.004	122.54	282.029	290.04	297.421
Zm00001d051615	-1.29545	3.41761e-43	DOWN	6.24298	6.64153	7.1485	14.34	14.0375	14.429
Zm00001d007427	-1.26622	4.7378e-43	DOWN	9.18732	9.2915	9.83971	20.36	20.5616	18.4487
Zm00001d053926	-1.24462	6.23284e-43	DOWN	2.81227	2.49587	2.18313	5.12319	5.2223	5.13746
Zm00001d038209	-1.21642	9.50726e-43	DOWN	20.9973	16.7973	22.1747	42.2214	38.5003	40.6164
Zm00001d049187	-1.24539	6.17454e-42	DOWN	12.5665	16.3203	14.882	28.2453	31.6733	30.4327
Zm00001d026016	-1.87498	6.52194e-42	DOWN	2.75261	3.53535	4.34722	10.9717	12.6104	10.3474
Zm00001d002535	-1.04436	6.84662e-42	DOWN	13.2012	11.4029	11.5886	21.9359	20.8399	22.2772
Zm00001d024037	-1.13462	2.00784e-41	DOWN	25.1996	25.1262	22.4175	44.475	46.3556	48.3249
Zm00001d048688	-1.54493	2.99597e-41	DOWN	17.6872	15.6219	18.1878	44.4688	43.6482	42.7961
Zm00001d031412	-1.09052	3.68464e-41	DOWN	41.832	36.0977	34.6019	70.2843	65.7431	72.8359
Zm00001d021714	-1.31169	3.81225e-41	DOWN	15.4087	13.9521	17.9971	33.1965	34.3882	34.6964
Zm00001d031379	-1.06168	4.21106e-41	DOWN	43.4354	49.1793	42.0003	81.6137	78.6181	84.6091
Zm00001d012325	-1.9612	4.3712e-40	DOWN	2.65813	2.17999	1.91695	7.49163	8.13399	7.31138
Zm00001d005981	-1.64702	6.16902e-40	DOWN	3.20612	3.20414	3.35514	9.97536	7.794	8.88702
Zm00001d040741	-1.25783	7.31295e-40	DOWN	2.29626	2.46217	2.47553	5.14385	4.75681	5.16433
Zm00001d024372	-2.15711	1.40581e-39	DOWN	2.61707	2.56067	1.6994	9.41957	8.48269	8.89699
Zm00001d044785	-1.13638	7.02344e-39	DOWN	34.0985	29.6655	32.2636	61.3193	63.1962	59.4733
Zm00001d044476	-1.07814	1.38152e-38	DOWN	18.5571	18.2554	17.0182	33.0637	34.5916	31.4542
Zm00001d036348	-1.52479	3.45788e-38	DOWN	3.89803	3.69871	3.40647	9.39942	9.24195	8.97483
Zm00001d030285	-1.6006	4.92739e-38	DOWN	11.1778	10.5877	10.7913	29.2574	28.6147	28.1903
Zm00001d036129	-1.87931	7.21522e-38	DOWN	1.03404	0.996537	0.962472	3.65349	3.02316	2.93545
Zm00001d041773	-1.34767	9.37414e-38	DOWN	1.92839	2.00905	2.58436	4.94397	5.07916	4.42593
Zm00001d041700	-2.38167	9.56157e-38	DOWN	0.885873	1.46094	1.45999	6.43182	5.48116	5.34812
Zm00001d018839	-2.45223	1.03824e-37	DOWN	1.68261	1.60261	1.21116	7.15638	6.70106	7.61515
Zm00001d041332	-1.04117	1.40621e-37	DOWN	6.63894	6.40618	5.73169	11.2384	10.8918	11.5516
Zm00001d005246	-1.39818	1.88394e-37	DOWN	8.58988	9.87674	11.6859	22.9662	23.9666	22.2215
Zm00001d048814	-1.21593	2.25531e-37	DOWN	12.85	10.9782	12.4569	26.0268	23.2539	24.1847
Zm00001d010987	-1.09774	4.98645e-37	DOWN	8.96444	8.98699	8.72478	17.1502	15.9215	16.6862
Zm00001d004332	-2.05337	5.20607e-37	DOWN	12.6803	7.96175	9.08461	36.5776	34.8288	36.2753
Zm00001d022044	-1.16135	6.08277e-37	DOWN	2.44536	2.29789	2.54616	4.60214	4.90334	4.69289
Zm00001d007382	-1.94423	7.44575e-37	DOWN	1.87645	1.48866	2.01183	6.1294	6.26999	5.6279
Zm00001d048444	-1.75647	9.19157e-37	DOWN	3.20276	2.86561	2.82861	9.5499	7.88693	8.78317
Zm00001d052002	-1.16703	1.33047e-36	DOWN	9.08834	8.89848	8.06597	16.2632	17.8539	16.874
Zm00001d021839	-1.53917	1.78728e-36	DOWN	11.8549	9.59833	9.95035	24.5711	26.9334	28.0009
Zm00001d003356	-2.00438	2.34535e-36	DOWN	1.02658	0.830581	0.997326	3.02266	3.68738	3.26421
Zm00001d017531	-1.4895	3.72318e-36	DOWN	4.47205	5.41613	4.86344	12.1944	13.0151	10.904
Zm00001d018066	-1.12899	4.45595e-36	DOWN	2.09763	2.06127	1.98614	4.30572	3.63945	3.77711
Zm00001d037243	-1.33088	5.94768e-36	DOWN	8.92646	8.35983	8.54283	17.6043	18.5076	20.4396
Zm00001d026149	-2.97683	8.64841e-36	DOWN	0.707372	0.922839	0.779476	4.61562	5.54094	6.3297
Zm00001d044987	-1.83553	1.109e-35	DOWN	16.6429	15.5702	16.6126	45.2852	44.2416	61.9787
Zm00001d031303	-1.22754	1.24351e-35	DOWN	25.6187	30.08	25.6438	55.2833	56.7856	53.9631
Zm00001d016690	-1.1385	1.28521e-35	DOWN	13.4309	11.0216	10.961	22.8986	23.4176	21.6872
Zm00001d017706	-2.08595	1.94679e-35	DOWN	4.75783	3.03635	3.84223	14.3199	12.5708	16.1473
Zm00001d043165	-1.47373	3.10207e-35	DOWN	21.8158	23.6917	25.7227	64.2743	57.6192	50.6029
Zm00001d015198	-1.12912	1.00774e-34	DOWN	33.9362	38.4396	38.8645	64.7161	71.2627	75.6779
Zm00001d003495	-1.05442	1.07074e-34	DOWN	34.7244	32.4115	38.0921	65.1791	65.5329	59.7044
Zm00001d052827	-1.38359	1.27972e-34	DOWN	3.14351	3.62017	4.04107	8.10298	8.20226	8.22267
Zm00001d038728	-1.53468	2.06374e-34	DOWN	1.4687	1.47735	1.51524	3.56191	3.7987	3.89049
Zm00001d011133	-2.27612	3.51954e-34	DOWN	0.869557	1.15826	1.17146	3.93576	4.33559	5.18421
Zm00001d043144	-1.62189	1.07315e-32	DOWN	5.33456	5.41229	6.48931	15.012	14.4886	16.6222
Zm00001d025435	-1.70246	1.45458e-32	DOWN	1.55967	1.60445	1.51722	3.80766	4.60017	4.84761
Zm00001d007319	-1.06646	1.71853e-32	DOWN	18.6976	15.5224	14.2977	27.2101	31.3272	30.0341
Zm00001d020272	-1.74945	1.92858e-32	DOWN	0.875736	0.641569	0.830837	2.28937	2.36568	2.22527
Zm00001d009582	-1.20467	3.32551e-32	DOWN	15.7469	15.6321	13.9852	30.3467	29.5304	31.253
Zm00001d053843	-2.75581	4.07109e-32	DOWN	0.526258	1.18128	0.745586	4.88492	4.86598	4.67197
Zm00001d004440	-1.06548	4.15196e-32	DOWN	2.25612	2.34843	2.57909	4.55141	4.19419	4.34792
Zm00001d048341	-1.68158	7.27491e-32	DOWN	10.6079	13.3382	14.5473	37.7173	35.7059	34.0649
Zm00001d033624	-1.92408	8.78886e-32	DOWN	3.14899	2.92254	4.11284	12.7136	10.4233	10.5147
Zm00001d054006	-1.00993	9.22141e-32	DOWN	10.6768	12.0688	11.0304	19.8973	18.8771	20.4722
Zm00001d038657	-1.00419	1.00342e-31	DOWN	2.21215	2.09408	2.14778	3.82085	3.91802	3.5482
Zm00001d040463	-1.09388	1.11e-31	DOWN	228.185	220.121	219.384	389.555	388.047	463.639
Zm00001d018247	-1.83655	1.26541e-31	DOWN	2.84027	2.42194	1.97331	7.69825	7.19295	7.66846
Zm00001d005458	-1.16665	1.46499e-31	DOWN	4.24353	4.03848	4.35178	8.28929	9.21235	7.22794
Zm00001d018665	-1.3661	1.81267e-31	DOWN	1.55489	1.84734	1.62946	3.98863	3.75266	3.56858
Zm00001d038352	-1.44268	2.84306e-31	DOWN	0.808788	0.934221	0.992754	2.19782	2.21312	2.06475
Zm00001d038126	-1.27728	3.07657e-31	DOWN	2.38174	2.28836	1.72473	4.62177	4.3352	4.56809
Zm00001d037271	-1.64846	6.0779e-31	DOWN	8.75942	6.37987	8.06655	22.5672	20.5196	20.3499
Zm00001d038668	-1.3741	7.56306e-31	DOWN	7.54609	6.34805	7.12025	15.6445	17.2332	14.6138
Zm00001d037921	-3.09434	7.82497e-31	DOWN	0.771844	0.690595	0.894703	5.38338	6.83522	5.30603
Zm00001d009775	-3.4685	1.11892e-30	DOWN	1.05827	0.822279	1.12449	8.87097	10.1986	9.87734
Zm00001d053327	-1.62747	3.15129e-30	DOWN	4.96358	4.25174	4.0956	10.2433	13.376	12.212
Zm00001d012224	-1.09948	4.18693e-30	DOWN	24.0734	24.5222	25.5798	44.1005	48.8304	45.4766
Zm00001d011970	-1.0268	5.60757e-30	DOWN	8.3375	7.28973	8.11338	14.7694	14.0017	13.4021
Zm00001d043191	-1.24141	5.65522e-30	DOWN	10.4914	10.3458	12.7994	23.0985	23.1562	22.9522
Zm00001d010899	-1.12095	6.19852e-30	DOWN	6.97578	6.85585	6.53084	12.5146	13.8086	12.2842
Zm00001d038948	-2.18475	6.79967e-30	DOWN	3.17565	2.64279	3.04247	11.9528	11.8782	11.2902
Zm00001d012261	-2.1646	1.04068e-29	DOWN	0.701402	0.765936	0.564006	2.73642	2.17251	3.02928
Zm00001d015215	-1.07169	1.41825e-29	DOWN	12.4255	10.7527	11.277	21.3009	21.2001	20.6345
Zm00001d039190	-1.24428	2.04779e-29	DOWN	3.62219	3.4948	3.56974	7.62125	6.94258	7.49566
Zm00001d053433	-1.41339	2.09259e-29	DOWN	2.79045	3.44228	2.70524	6.88285	6.83346	7.03235
Zm00001d019985	-1.2249	2.11987e-29	DOWN	8.98232	8.9734	7.00098	17.5019	16.7625	16.6417
Zm00001d011904	-1.34999	3.07428e-29	DOWN	1.34828	1.05216	1.22334	2.41316	2.62242	3.00214
Zm00001d016943	-2.45114	8.18685e-29	DOWN	38.7697	36.4181	30.9132	194.608	124.107	186.885
Zm00001d018917	-2.66993	9.75664e-29	DOWN	0.453714	0.606518	0.388795	2.46205	2.57698	2.99312
Zm00001d049582	-1.21514	9.817e-29	DOWN	7.55563	6.74623	6.52311	14.4073	13.4908	14.2554
Zm00001d045053	-1.34032	1.39123e-28	DOWN	10.0476	10.8408	10.9529	24.3789	22.9428	22.9271
Zm00001d034838	-1.0227	1.74975e-28	DOWN	10.1037	9.82813	11.5861	17.5899	19.4336	18.6992
Zm00001d024786	-1.80186	2.57571e-28	DOWN	1.90414	1.36572	1.40074	4.75232	4.16186	5.28158
Zm00001d032363	-1.51084	2.84555e-28	DOWN	10.0335	7.75485	10.9998	21.8431	24.6125	24.8945
Zm00001d013425	-1.34374	3.6875e-28	DOWN	1.36996	1.4798	1.12844	3.0237	2.71073	3.07083
Zm00001d041511	-1.1566	3.70291e-28	DOWN	13.312	15.2083	13.9513	26.6342	28.8781	26.9723
Zm00001d008746	-5.49926	4.94623e-28	DOWN	0.220071	0	0.087691	3.25178	4.70025	4.3174
Zm00001d035579	-1.09708	5.21961e-28	DOWN	5.41758	6.08037	6.25285	10.2275	11.7589	11.0614
Zm00001d000523	-1.02376	5.52766e-28	DOWN	9.99265	9.57373	8.85613	16.509	17.6891	16.1919
Zm00001d010845	-1.48797	5.55113e-28	DOWN	7.29857	5.02167	6.06807	13.6467	14.4534	16.7993
Zm00001d026199	-1.74961	7.01938e-28	DOWN	3.63779	3.18633	3.09235	9.8107	10.1641	9.12238
Zm00001d007208	-1.2342	8.96736e-28	DOWN	2.51338	1.92586	2.21199	4.66102	4.14907	4.82112
Zm00001d031892	-2.08978	9.8507e-28	DOWN	2.77127	2.15329	2.42504	8.9864	9.2986	8.99338
Zm00001d016938	-1.65157	2.27753e-27	DOWN	3.45378	3.8709	3.403	9.45718	9.65	10.2438
Zm00001d031734	-1.31657	3.59554e-27	DOWN	1.41196	1.40128	1.74569	3.20222	3.16893	3.50193
Zm00001d010957	-1.23474	4.88072e-27	DOWN	1.14662	1.19652	1.09477	2.5971	2.35891	2.10622
Zm00001d003314	-1.36233	5.0465e-27	DOWN	5.04677	6.43506	6.65903	14.3091	13.4916	12.8187
Zm00001d002256	-1.13849	5.99627e-27	DOWN	5.02652	4.51215	5.03994	9.51075	8.53127	9.90281
Zm00001d033539	-1.41025	7.90523e-27	DOWN	3.27175	2.92806	2.70937	7.1581	7.40943	6.10719
Zm00001d033323	-9.1482	1.09188e-26	DOWN	0.00779892	0.0161595	0	3.98011	3.65637	4.29515
Zm00001d034671	-1.14338	1.17837e-26	DOWN	121.039	121.512	116.658	210.044	261.8	219.559
Zm00001d048819	-1.83838	1.32961e-26	DOWN	2.75325	2.96003	2.34595	9.94911	7.03586	8.17774
Zm00001d044197	-1.021	1.63356e-26	DOWN	175.998	161.661	139.389	275.151	294.811	274.447
Zm00001d022144	-1.09167	2.09462e-26	DOWN	101.015	98.4603	116.864	183.434	201.767	201.266
Zm00001d021241	-1.05751	2.15197e-26	DOWN	12.9711	11.0593	13.7568	22.8783	25.3736	20.2844
Zm00001d045036	-1.18782	2.73628e-26	DOWN	17.4093	15.1399	16.4733	33.1481	31.9729	32.2124
Zm00001d006624	-1.16431	3.1672e-26	DOWN	19.8064	20.3676	21.9812	37.3538	42.264	41.5866
Zm00001d049946	-1.25648	7.38292e-26	DOWN	2.32284	2.1371	1.93404	4.1179	4.813	4.38593
Zm00001d002798	-1.08025	8.80945e-26	DOWN	9.86246	8.59869	9.908	17.0622	16.2801	18.8595
Zm00001d002163	-1.29064	1.11267e-25	DOWN	5.78926	6.42906	4.95072	12.6871	13.4263	10.5607
Zm00001d013967	-1.1911	1.65865e-25	DOWN	9.30209	10.9916	9.48723	19.1077	20.6671	19.4727
Zm00001d018641	-1.32232	1.97443e-25	DOWN	9.243	9.11982	8.6262	19.3439	19.4124	20.049
Zm00001d012900	-3.796	2.10966e-25	DOWN	0.317133	0.782268	0.657911	5.83601	8.33877	7.06729
Zm00001d035916	-1.05052	4.69116e-25	DOWN	160.377	203.771	160.052	290.819	324.018	331.001
Zm00001d044399	-2.40319	5.33662e-25	DOWN	1.10613	0.976879	1.34876	4.34882	3.94843	7.45116
Zm00001d003358	-3.45086	5.37998e-25	DOWN	0.197414	0.332348	0.445755	2.72065	2.98228	3.52082
Zm00001d008634	-1.13307	6.3223e-25	DOWN	112.298	94.7448	93.2448	196.427	191.959	186.128
Zm00001d010068	-1.64925	1.06007e-24	DOWN	1.35093	1.21899	1.23867	3.08337	4.06349	3.26428
Zm00001d020793	-2.38696	1.60701e-24	DOWN	1.90525	1.85774	3.09625	9.55384	10.0416	11.5131
Zm00001d049186	-1.59301	2.73724e-24	DOWN	2.04902	1.29656	2.12509	4.8113	4.61466	4.93668
Zm00001d046157	-1.26265	4.18388e-24	DOWN	79.4017	65.5411	84.7134	144.546	166.794	167.937
Zm00001d005002	-2.50415	4.3483e-24	DOWN	2.03617	2.34388	2.72452	10.9717	12.8854	11.1903
Zm00001d049162	-1.12285	4.7102e-24	DOWN	10.322	9.16098	9.39593	18.9548	16.954	18.9006
Zm00001d052327	-12.1628	4.80437e-24	DOWN	0	0	0	11.023	11.2679	11.6052
Zm00001d018632	-1.10721	4.81857e-24	DOWN	98.4895	101.349	103.243	208.436	187.947	173.169
Zm00001d020557	-1.56316	4.84653e-24	DOWN	40.7886	46.7235	52.1501	139.083	104.684	115.762
Zm00001d049851	-3.13755	5.06807e-24	DOWN	5.71574	4.52824	5.71616	37.451	40.6336	44.1335
Zm00001d039640	-2.58661	5.36325e-24	DOWN	0.699504	0.595282	0.982188	3.54941	4.55485	3.77829
Zm00001d037023	-1.43226	5.42567e-24	DOWN	2.12216	2.00109	2.01191	4.36197	5.52079	4.54479
Zm00001d013874	-8.68822	5.95738e-24	DOWN	0	0.017575	0.0360514	6.17016	5.49663	7.19668
Zm00001d046745	-1.30063	6.59633e-24	DOWN	2.54753	2.40524	2.94698	6.26185	5.54362	5.15671
Zm00001d044452	-2.12945	8.32641e-24	DOWN	1.88685	2.12115	2.04758	7.80278	6.77575	8.47729
Zm00001d038718	-4.36708	1.09145e-23	DOWN	0.370151	0.191739	0.117994	5.13278	3.8564	3.37999
Zm00001d042747	-1.13592	1.23886e-23	DOWN	89.2043	80.3918	90.2056	175.267	158.926	163.391
Zm00001d013529	-1.59207	1.91512e-23	DOWN	1.17151	1.21369	0.955077	2.81234	3.03029	2.93951
Zm00001d029258	-3.25334	2.09215e-23	DOWN	0.843059	0.811029	1.02379	8.48723	5.7092	8.01906
Zm00001d048344	-1.21553	2.68912e-23	DOWN	18.5659	14.6807	16.5211	34.9717	30.347	35.3817
Zm00001d034082	-1.10991	2.9154e-23	DOWN	1.97183	2.27572	1.77445	3.81809	3.73394	3.78169
Zm00001d020748	-1.04552	3.13856e-23	DOWN	7.15283	8.56825	7.76669	14.4562	13.2508	14.5216
Zm00001d042092	-1.26064	3.39183e-23	DOWN	1.37445	1.29132	1.23137	2.63434	2.67441	2.8262
Zm00001d047907	-5.24479	4.04419e-23	DOWN	0.108313	0	0.460362	5.6015	6.43216	6.43908
Zm00001d015779	-1.22404	4.40214e-23	DOWN	6.25738	6.28625	6.51463	12.5362	12.8738	13.3468
Zm00001d027525	-1.70006	4.72409e-23	DOWN	35.1511	33.6684	28.1893	79.1529	100.883	94.628
Zm00001d029078	-3.83057	4.90006e-23	DOWN	1.64679	1.02365	1.39987	16.4716	16.8139	17.2305
Zm00001d004439	-1.95489	7.18697e-23	DOWN	1.09424	1.3778	0.858616	3.71204	3.59546	3.95512
Zm00001d036875	-1.05153	7.90978e-23	DOWN	1.78547	2.34603	1.88177	3.7618	3.65483	3.45185
Zm00001d027597	-1.09048	9.52896e-23	DOWN	97.4602	113.998	98.214	174.024	194.233	205.74
Zm00001d042653	-1.57526	1.68308e-22	DOWN	1.48157	2.00088	1.58834	4.30017	4.98904	3.88802
Zm00001d031420	-1.25824	1.72631e-22	DOWN	23.7237	28.716	23.9221	57.5065	50.6939	51.1181
Zm00001d053528	-1.10405	2.05798e-22	DOWN	99.4485	99.6402	88.2914	163.231	193.246	181.72
Zm00001d033136	-2.01534	2.44591e-22	DOWN	7.12688	5.36982	4.41229	20.1342	20.2196	19.2725
Zm00001d049687	-1.04862	2.57166e-22	DOWN	114.315	116.689	97.8892	202.924	189.507	200.839
Zm00001d034713	-1.91268	2.71137e-22	DOWN	25.1892	16.2678	29.5463	75.8523	80.7749	75.9241
Zm00001d005583	-1.09363	4.56909e-22	DOWN	13.2119	12.5181	15.5047	28.5605	24.2625	23.8613
Zm00001d025237	-1.29356	5.59753e-22	DOWN	3.68597	2.85542	3.91662	7.56758	8.02639	6.7436
Zm00001d016621	-2.75133	8.24279e-22	DOWN	0.823067	1.30413	1.02891	6.32846	6.65831	5.52628
Zm00001d036784	-1.34072	1.01597e-21	DOWN	5.92588	3.9448	5.46607	11.3213	11.9799	10.5536
Zm00001d029339	-1.06917	1.10908e-21	DOWN	14.2694	18.1838	15.5014	28.2405	27.7857	31.5688
Zm00001d040014	-2.60748	1.44398e-21	DOWN	0.816454	0.888144	1.56158	6.07837	5.40143	5.78566
Zm00001d030114	-7.23723	1.84346e-21	DOWN	0	0.113482	0.0387974	6.18362	6.50493	7.1197
Zm00001d035542	-1.57602	2.97077e-21	DOWN	2.67159	2.54184	2.57806	6.75482	6.53243	6.94933
Zm00001d026448	-1.4007	3.13228e-21	DOWN	1.70174	1.55195	1.60448	3.54154	4.05781	3.57931
Zm00001d023950	-1.19416	4.42244e-21	DOWN	6.80309	5.7585	4.74319	11.2451	12.208	11.1048
Zm00001d040117	-1.22269	4.48488e-21	DOWN	2.08146	1.99917	2.30387	3.95537	4.55173	4.45468
Zm00001d029814	-1.46404	4.62776e-21	DOWN	4.40564	2.90672	3.35085	7.72214	8.86595	9.04284
Zm00001d002934	-1.10512	4.98121e-21	DOWN	7.76299	7.41881	8.14777	13.6495	15.4824	14.5571
Zm00001d048113	-1.3736	5.80978e-21	DOWN	3.42019	4.2336	3.84661	7.7749	10.1115	8.06972
Zm00001d026282	-1.24526	5.87144e-21	DOWN	57.0377	66.3061	59.1975	132.675	120.576	123.963
Zm00001d049113	-1.41547	7.17637e-21	DOWN	0.816369	0.632885	0.743533	1.69799	1.74735	1.6534
Zm00001d026737	-1.21982	8.07106e-21	DOWN	2.22163	1.74227	2.6334	4.38631	4.39866	4.57997
Zm00001d051472	-2.0774	9.10839e-21	DOWN	2.23276	1.82618	1.87301	8.77098	6.20319	6.89294
Zm00001d045395	-1.33855	9.17366e-21	DOWN	2.63212	2.64728	2.96015	6.00527	6.10505	6.03066
Zm00001d023305	-1.32461	9.42876e-21	DOWN	1.38771	1.6538	1.39745	3.12366	3.06166	3.49404
Zm00001d051872	-1.30802	1.26789e-20	DOWN	6.08864	5.0919	6.04094	12.1316	12.1901	12.8039
Zm00001d010791	-1.10043	1.34289e-20	DOWN	4.16847	3.92918	4.39301	7.74771	8.29423	7.29622
Zm00001d015772	-1.72587	1.36711e-20	DOWN	21.8212	30.7312	28.621	78.2823	73.8864	81.4023
Zm00001d026266	-1.09237	1.37453e-20	DOWN	6.50243	6.70951	7.54755	13.802	13.0321	11.7491
Zm00001d005688	-1.61346	1.47038e-20	DOWN	1.94324	1.9918	1.71338	4.58193	5.38447	5.09289
Zm00001d037221	-1.3095	1.49581e-20	DOWN	2.14843	2.63048	1.84475	5.04422	5.008	4.28322
Zm00001d002700	-1.08108	1.76399e-20	DOWN	6.07656	6.72865	7.5286	11.6603	12.7386	13.0107
Zm00001d021135	-1.31523	2.08909e-20	DOWN	3.83087	4.01103	5.75946	9.35697	9.36229	10.6796
Zm00001d032084	-1.41239	2.0959e-20	DOWN	2.75706	2.76978	3.2625	6.19623	6.46298	7.66876
Zm00001d039116	-1.1499	2.39647e-20	DOWN	2.13374	1.86362	2.19609	3.79555	4.12705	4.04095
Zm00001d024821	-2.344	2.41569e-20	DOWN	12.7764	9.40481	10.3605	53.5015	48.34	42.5344
Zm00001d003381	-1.17945	3.02117e-20	DOWN	9.61954	8.6481	7.77172	16.491	16.524	18.3756
Zm00001d035783	-1.10244	3.48026e-20	DOWN	1.94394	1.94508	1.81842	3.53145	3.47933	3.66648
Zm00001d025955	-4.12979	3.57308e-20	DOWN	0.186573	0.579873	0.0991241	4.18823	5.10248	3.94861
Zm00001d002596	-1.29455	4.28426e-20	DOWN	55.1401	52.9456	50.7309	108.532	123.652	107.455
Zm00001d034022	-1.25537	4.30718e-20	DOWN	9.52276	8.15214	8.52098	18.913	16.7617	18.8309
Zm00001d008933	-1.85858	5.76752e-20	DOWN	3.28978	3.66547	3.89138	11.9937	10.7997	11.454
Zm00001d038924	-2.71835	7.66874e-20	DOWN	0.322771	0.355293	0.835988	3.04958	3.08955	2.4945
Zm00001d017429	-2.34148	8.51056e-20	DOWN	1.5933	1.59742	1.47455	7.53597	6.74698	6.35541
Zm00001d003797	-2.31498	1.13009e-19	DOWN	2.52165	1.14948	1.98279	7.62396	7.67134	9.21046
Zm00001d035243	-1.2644	1.18751e-19	DOWN	1.65224	1.62528	1.32116	2.92128	3.24281	3.46067
Zm00001d043849	-1.11307	1.24045e-19	DOWN	6.70462	7.74514	6.99809	12.7122	13.0431	14.6171
Zm00001d004137	-9.50216	1.29893e-19	DOWN	0.0167528	0.0173561	0	7.08346	7.88915	6.88394
Zm00001d015053	-2.12258	1.31567e-19	DOWN	7.02028	6.39527	3.72979	19.3981	24.0859	21.7597
Zm00001d028770	-3.15267	1.48736e-19	DOWN	5.06676	4.08271	2.09371	29.1148	33.4323	25.1681
Zm00001d046188	-2.02908	1.58103e-19	DOWN	3.31614	3.50426	2.95987	9.42296	12.5068	12.8063
Zm00001d046242	-1.38312	1.94218e-19	DOWN	3.66449	2.87609	2.49473	7.57295	7.32165	5.70373
Zm00001d011976	-10.9008	2.19903e-19	DOWN	0	0	0	6.02309	6.37652	6.15643
Zm00001d046538	-1.39801	7.43665e-19	DOWN	2.34269	2.80044	3.12757	6.62273	6.86324	5.50418
Zm00001d001711	-1.1432	8.06792e-19	DOWN	9.50898	7.32538	8.95668	16.9049	14.7333	17.9571
Zm00001d009547	-10.7152	9.94958e-19	DOWN	0	0	0	4.13899	4.28539	3.88444
Zm00001d020932	-1.18007	1.19159e-18	DOWN	14.378	16.3397	13.6408	27.0148	32.2521	28.3291
Zm00001d048568	-9.21171	1.8327e-18	DOWN	0	0.156259	0	26.5722	27.1065	26.7563
Zm00001d010802	-1.26264	2.5096e-18	DOWN	1.91242	1.71795	1.80059	3.54944	4.06056	3.74175
Zm00001d047632	-1.06412	2.5207e-18	DOWN	91.1157	81.5084	109.322	174.262	181.45	157.665
Zm00001d005591	-1.49039	2.89068e-18	DOWN	0.883874	0.94237	0.7477	1.97024	2.12781	2.20385
Zm00001d007854	-1.56384	3.72607e-18	DOWN	2.52575	3.94204	3.24148	7.86677	8.3386	8.76741
Zm00001d025911	-10.5628	3.8384e-18	DOWN	0	0	0	3.00789	3.72864	2.73293
Zm00001d002500	-1.27121	6.08806e-18	DOWN	1.77101	1.7462	1.64823	3.76215	3.42301	3.68279
Zm00001d019060	-2.53946	6.28397e-18	DOWN	10.1411	6.43933	5.56167	36.4389	38.1721	37.962
Zm00001d004310	-1.38132	6.61854e-18	DOWN	5.09639	5.2399	5.49736	10.1371	14.1591	11.6049
Zm00001d035934	-1.13058	6.72245e-18	DOWN	3.0426	3.19806	2.88772	6.26182	5.98591	5.19809
Zm00001d019125	-1.50415	7.40872e-18	DOWN	2.92761	2.90257	2.84321	7.65698	7.31372	6.49763
Zm00001d016006	-1.44503	1.05346e-17	DOWN	2.80917	1.83604	2.46409	6.19303	5.67666	5.02128
Zm00001d034359	-1.13549	1.08516e-17	DOWN	7.75076	6.12321	7.14519	13.1139	13.2004	13.9032
Zm00001d043870	-1.53557	1.10125e-17	DOWN	2.12939	1.92741	1.90539	5.57944	4.57712	4.92504
Zm00001d046147	-1.90313	1.17179e-17	DOWN	1.76098	1.22395	1.06586	3.82576	5.27176	4.13453
Zm00001d052340	-1.0881	1.23947e-17	DOWN	75.0102	67.8206	68.4731	135.25	124.683	131.671
Zm00001d006879	-2.19307	2.79826e-17	DOWN	0.690043	0.466867	0.448913	2.25691	1.65792	2.49149
Zm00001d030086	-2.30192	3.26035e-17	DOWN	0.791607	0.661379	0.624074	3.07658	2.89987	2.96328
Zm00001d032916	-1.12	3.38018e-17	DOWN	65.2267	58.1705	74.31	127.257	125.053	121.847
Zm00001d011297	-1.14505	3.38188e-17	DOWN	1.38885	1.22999	1.4837	2.74981	2.47385	2.67762
Zm00001d015798	-1.12865	3.42692e-17	DOWN	1.93581	1.7733	1.87291	3.35832	3.54536	3.7214
Zm00001d024637	-1.25604	4.0801e-17	DOWN	10.0866	8.49046	10.7178	18.7016	19.7038	22.4265
Zm00001d014532	-1.01681	5.87678e-17	DOWN	5.74193	5.84308	4.4947	8.61173	9.61047	10.1315
Zm00001d005657	-1.20265	6.24105e-17	DOWN	6.41181	6.59749	6.72035	13.4849	12.4968	13.5668
Zm00001d039650	-1.39274	6.45647e-17	DOWN	2.24455	1.92919	1.67834	4.83781	4.55569	4.03274
Zm00001d012045	-1.29266	6.96069e-17	DOWN	3.15754	3.0655	2.8276	5.6881	6.06211	7.53686
Zm00001d047065	-1.05757	7.23386e-17	DOWN	8.0807	6.98821	9.27764	15.2559	14.84	14.0372
Zm00001d046934	-1.16607	8.78953e-17	DOWN	6.89414	6.45249	6.95096	13.624	11.8758	14.1585
Zm00001d021336	-1.44393	1.01523e-16	DOWN	2.96974	5.0967	4.14368	8.79663	9.6258	10.4716
Zm00001d014596	-2.84877	1.95026e-16	DOWN	0.748696	1.46513	1.41431	8.22615	7.28025	7.20062
Zm00001d045047	-2.16189	2.88135e-16	DOWN	2.49295	1.97102	2.3004	6.78555	10.2524	9.29782
Zm00001d017438	-1.22367	6.78983e-16	DOWN	3.90539	3.58689	4.03205	7.20932	8.33962	7.87737
Zm00001d009952	-1.02938	7.92798e-16	DOWN	3.94398	3.55763	3.37791	6.60825	6.30521	6.45185
Zm00001d049313	-1.14412	8.63202e-16	DOWN	6.51871	5.31095	6.59039	11.6894	13.3852	10.4144
Zm00001d027757	-1.52608	8.74181e-16	DOWN	24.8621	31.1799	33.7176	65.0694	71.9135	87.4371
Zm00001d024961	-1.52581	9.07168e-16	DOWN	0.658468	0.691652	0.855156	1.75672	2.01043	1.75719
Zm00001d020017	-1.03527	9.40653e-16	DOWN	68.3126	66.6496	72.9397	126.645	130.596	114.184
Zm00001d050404	-1.00344	1.12561e-15	DOWN	2.81353	3.18848	2.83096	4.99918	5.76682	4.67514
Zm00001d015219	-1.35124	1.15001e-15	DOWN	4.22318	3.90646	5.96991	10.4574	10.4498	10.3654
Zm00001d010066	-1.05934	1.16668e-15	DOWN	1.51516	1.71335	1.15223	2.46504	2.698	2.79761
Zm00001d044534	-1.39967	1.23725e-15	DOWN	54.9584	39.9916	35.4556	91.0971	116.22	93.0381
Zm00001d049960	-1.24019	2.08704e-15	DOWN	2.46652	2.80917	2.29109	4.51158	5.10544	5.93522
Zm00001d039911	-1.01532	2.42182e-15	DOWN	6.02282	4.83072	4.50044	8.41351	9.55397	9.09219
Zm00001d033066	-1.64819	2.49487e-15	DOWN	1.41391	2.04187	1.36581	5.16212	4.08444	3.95316
Zm00001d014038	-1.03734	2.95802e-15	DOWN	6.162	5.97855	4.72882	9.8943	10.5724	9.74541
Zm00001d044434	-1.45793	3.04958e-15	DOWN	5.51939	4.56447	3.90985	10.1806	10.7441	12.5723
[truncated: 265 more rows]

## Sheet: S6
Table S6. List of the up- or down-regulated genes in Drought/Water conditions under WT genotype
Gene_ID	FoldChange	p_value	change	FPKM_Drought_rep1	FPKM_Drought_rep2	FPKM_Drought_rep3	FPKM_Water_rep1	FPKM_Water_rep2	FPKM_Water_rep3
Zm00001d031657	3.90446	0	UP	48.2558	47.72	49.9728	3.29337	3.27115	3.5297
Zm00001d004342	4.46173	0	UP	52.2345	48.4336	51.3881	2.72731	2.3701	2.06757
Zm00001d046170	2.4295	0	UP	3806.23	3742	3806.77	757.982	679.532	749.167
Zm00001d002000	2.94314	3.54478e-293	UP	1199.4	1176.52	1200.82	167.309	162.871	151.379
Zm00001d048705	3.17192	6.58531e-285	UP	160.28	173.95	169.122	18.931	19.3169	19.5671
Zm00001d009589	3.42242	1.3158e-236	UP	726.694	721.524	730.018	64.8555	78.0911	67.0097
Zm00001d017766	3.12179	3.33238e-233	UP	25.6502	27.3201	25.7367	3.21116	2.82615	3.35764
Zm00001d037894	4.28055	5.80335e-215	UP	1180.41	1050.3	1155	56.72	71.4097	51.4575
Zm00001d048709	3.24515	1.1707e-213	UP	117.129	124.109	122.407	12.3098	14.629	12.6739
Zm00001d004689	4.16368	2.5281e-209	UP	169.778	163.531	159.449	7.78325	11.2524	9.24372
Zm00001d033543	2.48171	1.41631e-201	UP	45.8376	47.3517	47.9331	8.87718	8.19441	9.14733
Zm00001d024886	2.81447	7.0241e-199	UP	197.551	197.138	213.91	30.6961	30.8708	27.9776
Zm00001d040979	2.57447	2.87042e-183	UP	218.545	239.779	232.051	38.3948	41.0819	40.4385
Zm00001d052532	3.17694	2.04564e-181	UP	116.847	122.91	120.887	14.5629	13.1585	13.6789
Zm00001d009146	3.02048	6.99977e-164	UP	29.3002	30.1163	27.7055	3.35074	3.98948	3.73161
Zm00001d039914	2.85382	5.16006e-162	UP	35.3842	34.4169	37.5886	5.14975	5.45385	4.75245
Zm00001d004348	2.27318	2.76886e-155	UP	114.94	115.668	112.133	25.2187	25.1329	23.0355
Zm00001d048710	4.76167	9.38319e-152	UP	40.4878	40.9627	41.2616	1.20625	2.01129	1.36902
Zm00001d043538	2.66969	1.6663e-148	UP	669.798	664.538	655.196	102.801	119.4	100.889
Zm00001d018090	3.52516	2.58941e-147	UP	2.84572	2.80752	2.68616	0.276029	0.239904	0.236778
Zm00001d006193	2.69602	4.24388e-146	UP	27.5738	27.6801	27.4019	4.88075	4.01587	4.37261
Zm00001d034564	2.18936	1.17781e-139	UP	54.9196	53.8602	56.2707	12.4929	12.0147	13.011
Zm00001d048625	2.53589	6.23742e-138	UP	40.2355	37.8483	40.2351	6.26089	7.44954	7.38553
Zm00001d038358	2.67643	3.95982e-136	UP	15.5919	15.6548	16.0485	2.59752	2.36948	2.71494
Zm00001d019057	2.72848	1.61797e-131	UP	7.21112	7.77568	7.66736	1.08152	1.21905	1.22977
Zm00001d048703	2.42469	9.18326e-131	UP	399.055	412.258	427.722	83.7356	82.9309	72.1453
Zm00001d024037	3.56716	1.69153e-130	UP	44.475	46.3556	48.3249	3.44994	4.61849	3.97734
Zm00001d027809	2.59847	2.04365e-126	UP	553.74	579.029	630.981	95.6264	99.8941	105.992
Zm00001d051194	6.79334	7.88608e-123	UP	14.1057	12.6793	12.6272	0.219561	0.0615417	0.107188
Zm00001d017274	2.15254	1.55319e-121	UP	16.3962	15.5295	15.602	3.85871	3.57448	3.65051
Zm00001d048702	2.9298	1.26283e-119	UP	26.5487	28.9981	27.4818	3.11509	3.98563	4.13486
Zm00001d027332	2.90663	6.57615e-118	UP	1491.47	1482.85	1209.98	187.118	211.49	177.52
Zm00001d032495	2.66656	2.73783e-114	UP	311.064	312.658	337.828	47.907	59.3897	49.0775
Zm00001d004442	2.67927	2.16298e-107	UP	110.763	102.708	107.39	19.0616	16.6221	16.3391
Zm00001d047743	2.11939	1.15639e-101	UP	34.844	32.0155	33.8067	7.70188	8.57538	7.67063
Zm00001d009567	3.85085	9.12838e-101	UP	10.1809	11.5717	10.2684	0.604977	0.90438	0.756697
Zm00001d030557	1.36398	1.18074e-100	UP	943.19	925.714	913.128	374.391	367.899	377.711
Zm00001d042540	4.32303	1.68084e-98	UP	9.67416	11.1937	9.35737	0.479387	0.601973	0.465983
Zm00001d037513	3.84096	7.27105e-98	UP	16.9168	16.45	18.9548	0.892623	1.63007	1.21487
Zm00001d044686	2.90569	3.82028e-96	UP	273.361	243.128	270.043	32.3571	43.4304	32.4574
Zm00001d021784	2.44179	4.6092e-91	UP	123.623	115.743	117.564	22.4054	25.7007	19.7282
Zm00001d049995	1.6207	3.00507e-90	UP	28.298	27.7634	27.5003	9.81274	9.08204	9.27732
Zm00001d037680	2.6786	2.24416e-88	UP	13.3131	11.9438	12.8148	1.94897	2.34447	1.83245
Zm00001d020614	3.02135	5.85437e-86	UP	16.1064	15.7594	16.3403	2.21594	1.84833	2.1183
Zm00001d022630	2.5781	6.43555e-85	UP	138.403	134.106	137.651	21.9966	28.054	20.7991
Zm00001d032331	1.36986	7.05919e-85	UP	511.494	480.507	495.104	203.171	194.714	198.436
Zm00001d031749	1.46512	8.55749e-85	UP	152.91	154.648	154.023	59.5644	57.129	56.5331
Zm00001d026599	1.97692	7.07326e-84	UP	2417.2	2314.95	2380.81	602.129	686.078	579.626
Zm00001d024531	2.92793	1.04585e-83	UP	8.27532	7.83475	8.03705	1.15816	1.02197	1.11684
Zm00001d024281	1.47037	2.74227e-82	UP	124.418	130.59	130.531	49.8543	47.1022	47.2551
Zm00001d009028	1.19947	4.40731e-81	UP	223.924	218.838	219.209	103.343	93.7155	101.921
Zm00001d024027	1.92872	3.20092e-80	UP	587.616	539.312	572.5	167.042	137.313	159.768
Zm00001d003252	1.54756	3.4437e-78	UP	80.3362	76.7638	74.8026	27.4173	25.0778	29.8455
Zm00001d015239	1.96698	6.39612e-77	UP	164.351	153.901	157.345	42.8145	35.8352	47.8672
Zm00001d030995	1.82642	7.36532e-77	UP	84.2554	94.4745	86.0008	26.2862	25.9953	25.0072
Zm00001d046938	1.97909	2.22029e-74	UP	19.6362	20.4745	21.7007	5.48939	5.00296	5.79143
Zm00001d038891	5.99436	4.57454e-74	UP	7.87799	8.54854	8.24094	0.116425	0.116029	0.168408
Zm00001d043158	2.53745	7.46741e-71	UP	62.3589	67.4127	64.6669	11.4997	11.1065	12.1112
Zm00001d033338	1.37943	6.0357e-70	UP	159.15	158.108	153.682	62.948	62.4729	62.0406
Zm00001d048634	1.84009	1.34225e-68	UP	196.658	201.718	190.903	57.1776	61.4425	51.4843
Zm00001d023273	2.23182	1.37401e-68	UP	23.8111	26.6759	24.2955	5.77835	4.87547	5.90723
Zm00001d002871	1.38148	1.84488e-68	UP	72.4889	66.6368	67.822	27.8089	25.6511	28.947
Zm00001d024014	2.8306	1.36437e-66	UP	22.5711	25.445	23.3916	3.87992	3.92359	2.5598
Zm00001d013319	1.62153	2.6489e-63	UP	42.0213	41.1483	40.2044	13.3866	13.0052	15.1825
Zm00001d004452	2.61961	3.31146e-63	UP	19.6536	18.9216	18.996	2.43287	3.44136	3.76886
Zm00001d012391	3.24951	6.92066e-63	UP	19.4898	19.5844	18.1854	2.04241	1.60488	2.63616
Zm00001d011285	1.86527	6.7366e-62	UP	1125.65	1109.95	1142.36	301.093	362.081	294.658
Zm00001d002333	1.42764	1.44501e-61	UP	9.74961	9.48762	10.0742	3.84477	3.63346	3.82075
Zm00001d031253	1.17413	2.04232e-61	UP	371.434	392.911	380.494	183.145	162.056	181.274
Zm00001d038170	1.44238	2.29316e-61	UP	39.0571	38.8206	40.2356	14.9102	15.7079	14.3511
Zm00001d027999	1.21895	2.9757e-61	UP	149.84	157.664	144.835	67.4198	64.1566	69.9064
Zm00001d042541	1.81242	8.33102e-61	UP	10.826	11.5611	10.8209	3.15214	3.26071	3.37059
Zm00001d021304	1.97022	1.63732e-60	UP	8.17687	7.61741	8.11195	2.13357	2.01392	2.17972
Zm00001d024980	2.60579	2.44346e-60	UP	181.89	180.333	190.222	35.5136	21.5516	37.6131
Zm00001d048737	1.68353	8.02286e-60	UP	497.209	575.817	520.521	177.979	158.938	178.127
Zm00001d017767	1.66194	1.46783e-59	UP	11.6859	11.7376	12.1557	3.50525	4.01972	4.10189
Zm00001d049510	1.27996	7.2655e-58	UP	8.91706	8.55223	8.75385	3.81474	3.64174	3.73568
Zm00001d030348	1.54413	1.00569e-57	UP	145.842	142.59	147.822	48.1356	54.5135	52.0143
Zm00001d009877	1.1397	2.60569e-57	UP	387.519	403.172	401.255	194.839	183.021	182.767
Zm00001d044099	1.20919	5.11128e-56	UP	379.905	369.138	373.43	167.047	172.676	162.881
Zm00001d031729	1.60508	1.33585e-55	UP	46.4563	50.161	48.322	15.7378	16.6919	16.8635
Zm00001d026603	1.00218	1.55661e-55	UP	892.618	902.262	879.129	474.04	430.429	480.514
Zm00001d009399	4.24018	2.69807e-55	UP	4.26521	4.36068	3.61929	0.254779	0.268849	0.143078
Zm00001d033344	1.1609	2.43112e-54	UP	274.377	266.659	260.747	126.521	113.105	132.584
Zm00001d033132	1.92256	2.65214e-54	UP	48.3953	48.7722	43.9293	14.3158	11.7752	12.5948
Zm00001d028574	1.94695	3.26772e-54	UP	433.052	447.841	446.417	113.095	136.947	105.181
Zm00001d017547	1.97173	5.94846e-54	UP	68.5624	64.1016	67.7905	15.7682	20.4563	16.5008
Zm00001d002052	2.63943	6.28544e-54	UP	51.4531	60.7542	55.0069	8.87905	11.505	7.2261
Zm00001d053880	1.42601	2.5218e-53	UP	208.795	201.694	211.64	77.503	83.9889	77.9765
Zm00001d044763	1.58026	1.90301e-52	UP	26.0872	27.4645	26.6109	8.97405	9.70396	9.03389
Zm00001d020957	1.18351	9.05725e-52	UP	77.0321	78.7635	77.4039	35.9614	35.538	34.8388
Zm00001d024314	1.89663	1.49882e-51	UP	102.404	98.7634	99.6465	23.9642	31.0316	28.3108
Zm00001d023781	1.14518	2.18379e-50	UP	103.041	104.454	104.986	51.8901	44.3707	50.4306
Zm00001d025923	1.84861	2.29951e-50	UP	347.76	320.165	329.082	91.786	104.2	89.6596
Zm00001d035337	1.09024	2.57646e-50	UP	2910.1	2932.62	2912.81	1405.59	1439.57	1413.22
Zm00001d012211	1.57336	2.88216e-50	UP	10.5371	10.0708	9.53083	3.77016	3.17744	3.57259
Zm00001d006900	2.41278	8.85735e-49	UP	131.998	133.943	143.758	27.651	27.6501	24.3224
Zm00001d029366	1.42076	1.05866e-48	UP	44.7247	46.121	46.5516	16.4381	19.0479	17.5823
Zm00001d010672	1.04357	2.967e-48	UP	843.679	861.127	858.477	426.782	431.842	429.333
Zm00001d011970	1.6871	5.74454e-48	UP	14.7694	14.0017	13.4021	4.41947	4.57497	4.54844
Zm00001d037492	1.95636	6.60667e-48	UP	34.2409	36.8038	34.6814	9.21701	8.52225	10.5473
Zm00001d008983	1.47077	8.68518e-48	UP	19.5174	20.7775	20.9294	7.7452	6.62104	8.59847
Zm00001d037240	1.37563	8.79408e-48	UP	79.2752	78.0019	79.29	29.9352	33.0983	31.2323
Zm00001d032230	1.53353	1.501e-46	UP	22.1972	23.7416	22.4062	7.79014	8.12799	8.51472
Zm00001d042695	1.18622	2.32022e-46	UP	51.4471	52.5474	51.6044	23.4474	21.6078	25.9269
Zm00001d026405	1.04219	4.40169e-46	UP	69.809	68.6581	66.1448	35.6979	33.3506	33.9295
Zm00001d012036	1.04062	4.94739e-46	UP	557.397	542.814	543.281	287.497	249.296	292.63
Zm00001d032155	1.50289	5.41646e-46	UP	7.8382	7.60489	7.85278	3.08389	2.77718	2.66359
Zm00001d040126	4.41052	1.66372e-45	UP	3.43502	3.3404	3.75014	0.157705	0.144072	0.212911
Zm00001d002353	1.23397	4.39669e-45	UP	105.218	103.285	101.878	43.9955	47.6898	44.8164
Zm00001d048181	1.53189	4.99079e-45	UP	15.269	14.5614	14.7011	5.19231	5.584	5.13861
Zm00001d016542	1.23428	1.2526e-44	UP	180.346	181.359	183.422	80.3895	83.8615	75.4936
Zm00001d047765	1.44816	2.89326e-44	UP	157.919	149.71	154.648	55.0577	64.4112	55.6422
Zm00001d033981	1.04239	9.83954e-44	UP	94.5309	99.8053	97.8362	49.6761	49.1194	48.1391
Zm00001d024522	3.71272	1.82124e-43	UP	6.33729	4.90201	6.31037	0.429948	0.441876	0.513079
Zm00001d042346	1.03684	1.96343e-43	UP	33.5239	34.107	33.2965	16.5492	16.839	17.569
Zm00001d018883	2.47329	3.03256e-43	UP	42.0892	51.0175	43.0032	8.5857	9.1542	7.56105
Zm00001d018839	3.10489	3.67378e-43	UP	7.15638	6.70106	7.61515	0.774972	0.764614	1.04925
Zm00001d014744	1.11353	3.86819e-43	UP	107.706	114.363	116.18	53.6122	54.3102	53.9958
Zm00001d018744	2.72147	7.07438e-43	UP	14.7402	14.1117	13.055	1.97507	2.70649	1.82129
Zm00001d037468	1.39938	1.06218e-42	UP	3.69048	3.89403	3.84296	1.51299	1.38604	1.59841
Zm00001d038209	1.5047	1.26815e-42	UP	42.2214	38.5003	40.6164	13.9355	13.7054	16.7096
Zm00001d047340	1.21152	5.64438e-42	UP	18.817	18.6953	18.4858	8.14962	8.16144	8.73797
Zm00001d009071	2.31262	1.12561e-41	UP	3.48028	3.84448	3.39791	0.680066	0.888154	0.648598
Zm00001d004513	1.54503	1.1854e-41	UP	13.3537	13.9677	12.6171	5.06845	4.32769	4.82154
Zm00001d013003	1.63288	2.23422e-41	UP	4.50855	4.26177	4.05795	1.50438	1.45075	1.32612
Zm00001d003457	1.54547	2.96657e-41	UP	27.3149	28.61	26.8697	9.28405	10.9431	9.05901
Zm00001d043477	4.59529	4.04977e-41	UP	8.28604	9.65905	7.61257	0.452553	0.270609	0.392768
Zm00001d052827	1.6978	5.66479e-41	UP	8.10298	8.20226	8.22267	2.53267	2.46815	2.83804
Zm00001d041214	1.30533	1.42098e-40	UP	4.85531	4.64417	4.7541	2.07914	1.88627	2.01877
Zm00001d015477	2.10618	6.03435e-40	UP	8.6815	8.3833	8.01004	2.5538	1.81194	1.69888
Zm00001d021450	1.42919	1.69673e-39	UP	86.0796	92.9686	85.2155	30.6634	36.3954	34.3388
Zm00001d022155	1.32229	1.77636e-39	UP	23.5143	22.3208	24.5635	10.3794	8.99997	9.86273
Zm00001d022181	1.78744	2.3589e-39	UP	22.9926	25.7632	26.351	8.11266	7.58769	6.85661
Zm00001d007341	3.06779	2.47611e-39	UP	2.34089	2.19093	2.01863	0.214861	0.378847	0.200821
Zm00001d012518	1.11633	3.05721e-39	UP	58.5133	62.1453	54.5642	28.2206	25.6605	29.9931
Zm00001d005775	4.36335	3.44402e-39	UP	4.10292	4.10078	3.82153	0.302833	0.156706	0.16174
Zm00001d026586	1.11518	3.6392e-39	UP	100.245	103.243	98.5681	52.4723	43.3297	49.002
Zm00001d042598	1.21337	5.15972e-39	UP	644.693	574.475	619.467	278.814	257.486	286.311
Zm00001d028282	1.55511	1.41756e-38	UP	371.8	383.611	400.926	137.558	148.842	120.192
Zm00001d051609	1.04856	1.45217e-38	UP	128.856	123.085	120.459	64.3985	56.2021	66.3208
Zm00001d052525	1.50105	4.74947e-38	UP	21.3765	19.7933	18.7755	7.61563	6.67162	7.6993
Zm00001d013741	1.06323	5.37764e-38	UP	177.044	183.394	180.242	92.9468	80.0004	95.8127
Zm00001d034257	1.07047	6.04757e-38	UP	57.6741	55.195	57.5011	28.7139	28.2788	27.0183
Zm00001d037653	1.58168	6.1405e-38	UP	46.2706	44.349	46.5266	18.434	14.5913	14.6056
Zm00001d027363	1.33311	7.0573e-38	UP	560.34	586.896	549.516	226.439	247.454	222.145
Zm00001d021291	1.35507	1.18693e-37	UP	266.768	278.543	265.792	120.37	90.6096	118.825
Zm00001d013573	1.44221	2.18036e-37	UP	22.6333	22.0775	22.5647	8.86562	9.14189	7.58885
Zm00001d050748	1.59405	2.35258e-37	UP	218.261	198.018	219.371	71.3695	72.0578	74.5887
Zm00001d040173	3.20566	2.61124e-37	UP	15.1182	16.6291	16.7635	1.44332	2.38474	1.51636
Zm00001d026223	2.87547	8.11723e-37	UP	5.60492	6.01077	4.83883	0.556582	0.832035	0.908141
Zm00001d040697	1.1289	9.83461e-37	UP	38.8017	39.1066	37.0988	18.7795	18.5415	17.1146
Zm00001d034049	1.7027	1.08661e-36	UP	35.4412	32.9532	34.6814	10.6394	9.44082	12.8385
Zm00001d010411	1.31737	1.50418e-36	UP	13.1714	13.1775	13.0118	5.25206	5.4421	5.65163
Zm00001d022229	1.58277	1.62311e-36	UP	12.2331	12.2654	11.5761	4.12307	4.42476	3.89026
Zm00001d008209	1.23936	1.84465e-36	UP	51.3341	47.0538	50.4408	22.1907	22.2576	20.802
Zm00001d021763	1.19204	2.90993e-36	UP	5642.94	5891.53	5636.73	2568.9	2785.12	2418.65
Zm00001d020974	1.64634	3.49005e-36	UP	21.8171	20.3416	21.7504	6.22839	7.84661	6.97493
Zm00001d002350	2.05466	1.53819e-35	UP	220.497	184.838	201.873	54.9233	38.5043	59.1734
Zm00001d006511	1.91171	2.003e-35	UP	5.98842	5.56165	6.19256	1.76298	1.71405	1.40353
Zm00001d015852	1.20598	3.70381e-35	UP	37.6812	35.236	37.1472	16.5753	17.1708	15.612
Zm00001d001820	1.95797	4.36366e-35	UP	5.58036	4.96314	5.79122	1.58244	1.23467	1.56614
Zm00001d021906	1.0843	4.4651e-35	UP	1585.16	1568.72	1593.29	774.28	814.759	727.451
Zm00001d050918	1.71297	6.40508e-35	UP	52.0866	57.832	55.3699	18.6484	16.6303	17.0777
Zm00001d034713	2.72283	9.22487e-35	UP	75.8523	80.7749	75.9241	10.4625	13.9647	11.6748
Zm00001d028330	2.29461	2.45042e-34	UP	92.7411	86.6727	104.494	17.124	15.8418	27.2872
Zm00001d033451	1.49166	3.89716e-34	UP	34.4322	37.8078	38.9344	14.9841	12.0466	14.1218
Zm00001d033136	1.52959	3.95099e-34	UP	20.1342	20.2196	19.2725	5.98769	7.24125	8.13075
Zm00001d020402	1.16991	4.79314e-34	UP	422.943	420.126	424.637	187.695	210.394	184.512
Zm00001d003671	1.59752	5.20615e-34	UP	10.5113	11.4144	10.8579	3.96513	4.04573	3.1864
Zm00001d050694	2.31274	5.52317e-34	UP	4.56208	4.26881	4.73249	1.17799	0.844795	0.828951
Zm00001d002163	1.79063	2.00284e-33	UP	12.6871	13.4263	10.5607	3.41958	3.50387	4.04882
Zm00001d045206	2.38931	2.00284e-33	UP	12.0201	11.9604	10.4152	2.95752	1.73119	2.1957
Zm00001d029365	1.34439	8.34527e-33	UP	164.448	164.44	167.093	63.5052	74.6105	63.595
Zm00001d025055	1.20589	1.43964e-32	UP	59.5318	58.3473	57.7766	24.6069	27.7466	26.3466
Zm00001d029339	1.65129	1.50338e-32	UP	28.2405	27.7857	31.5688	8.48798	9.73057	10.6206
Zm00001d051161	2.6131	2.14986e-32	UP	2.06448	2.32665	3.00926	0.408133	0.457588	0.383734
Zm00001d009568	1.9734	2.16156e-32	UP	9.95225	9.80811	11.2953	2.64744	2.80944	2.72319
Zm00001d019223	2.09025	2.43646e-32	UP	4.58584	4.39099	4.56528	0.993655	1.10125	1.1895
Zm00001d028998	1.82465	3.51994e-32	UP	159.22	147.29	163.332	43.5043	50.9804	42.2367
Zm00001d044516	1.09181	4.69527e-32	UP	143.112	133.795	140.659	62.9487	70.7041	69.0613
Zm00001d005250	1.78794	4.7125e-32	UP	258.566	248.754	264.643	78.4077	60.0214	94.6775
Zm00001d012159	1.74007	6.13361e-32	UP	42.0819	43.8274	43.0047	16.5364	11.2963	12.4108
Zm00001d050055	2.28939	7.12484e-32	UP	9.11703	11.7838	10.5937	1.94447	2.56191	2.11664
Zm00001d044765	1.17725	9.09266e-32	UP	36.6162	35.4503	33.1705	14.7343	16.3607	17.0504
Zm00001d027581	1.50411	1.02945e-31	UP	402.549	400.079	439.389	141.285	169.589	141.03
Zm00001d019317	1.4509	1.20296e-31	UP	13.6256	13.0172	13.2696	5.01431	4.54078	5.60723
Zm00001d048356	1.03378	1.26578e-31	UP	1045.95	974.155	1018.27	499.255	527.889	508.627
Zm00001d030821	1.97316	1.34434e-31	UP	36.3384	36.8203	32.9361	10.267	9.2438	8.50566
Zm00001d035854	2.08889	1.39521e-31	UP	7.51212	9.38967	9.51281	2.56807	1.78712	2.13274
Zm00001d013039	1.26688	4.46413e-31	UP	214.669	253.12	255.862	99.9434	111.293	99.8315
Zm00001d024885	4.05505	6.39863e-31	UP	100.637	78.772	106.299	2.65147	10.4754	3.9449
Zm00001d015743	2.81827	7.69016e-31	UP	70.2749	62.3705	65.6557	12.3309	8.65811	8.43177
Zm00001d015569	1.20379	1.27602e-30	UP	344.454	349.443	336.72	170.245	126.966	168.03
Zm00001d010698	1.82366	3.30296e-30	UP	18.4635	19.3837	20.9146	5.5946	6.55832	4.96031
Zm00001d016255	1.308	3.49373e-30	UP	155.389	161.187	141.995	61.683	66.6402	63.072
Zm00001d043524	1.62457	3.69829e-30	UP	19.4968	18.4506	17.1234	6.45302	6.57269	5.42642
Zm00001d020748	1.41354	3.74373e-30	UP	14.4562	13.2508	14.5216	5.61701	4.99995	5.84996
Zm00001d023343	1.29192	3.76358e-30	UP	67.8426	63.3214	67.8107	25.7161	31.4562	26.7949
Zm00001d017486	1.72167	4.00246e-30	UP	7.79487	9.5913	8.50851	2.76723	2.67296	2.69725
Zm00001d024372	1.9647	5.88713e-30	UP	9.41957	8.48269	8.89699	2.18662	2.68949	2.18601
Zm00001d032776	5.48632	6.79859e-30	UP	5.08264	6.44533	6.84388	0	0.287052	0.0999922
Zm00001d028814	1.3163	8.98642e-30	UP	216.044	235.706	210.647	92.5114	91.0911	91.8447
Zm00001d019149	1.30473	1.34878e-29	UP	65.41	68.9169	67.6537	32.4527	24.0505	28.5966
Zm00001d028241	1.10529	1.92704e-29	UP	267.983	255.6	267.606	130.82	127.827	122.209
Zm00001d028744	1.8358	2.03873e-29	UP	46.0113	53.8045	51.8088	13.8255	15.386	14.6655
Zm00001d049732	1.41554	2.26184e-29	UP	1044.83	961.46	1059.51	359.463	453.014	373.917
Zm00001d018641	1.67883	2.56638e-29	UP	19.3439	19.4124	20.049	5.97709	6.63873	6.35102
Zm00001d003306	1.27707	3.55471e-29	UP	54.996	54.9633	53.1658	22.0591	26.0013	21.4524
Zm00001d003949	1.58939	2.91595e-28	UP	8.83199	8.22013	8.31974	2.95854	2.61961	3.18
Zm00001d007918	1.12837	3.26056e-28	UP	69.1807	70.4874	67.8225	30.8111	31.7263	35.779
Zm00001d021905	1.96147	4.84922e-28	UP	10.7808	10.7299	10.6378	2.95106	3.08203	2.49103
Zm00001d006398	1.25371	1.26492e-27	UP	24.1206	26.0933	25.8947	10.4009	12.3237	10.2459
Zm00001d034107	1.12537	1.41018e-27	UP	74.8608	68.9435	74.709	34.199	36.7338	32.6461
Zm00001d013672	2.19958	1.80925e-27	UP	7.1286	6.44262	6.99705	1.60684	1.60137	1.42362
Zm00001d041578	2.00196	2.53697e-27	UP	7.26397	6.37894	7.94934	2.34821	1.72973	1.53588
Zm00001d003848	1.50985	2.57045e-27	UP	183.936	197.275	214.175	75.3774	75.0267	66.077
Zm00001d041455	1.13562	3.94078e-27	UP	32.0731	30.7113	35.1284	16.7393	13.9996	15.5686
Zm00001d015999	1.21333	5.35864e-27	UP	97.1345	94.7835	99.2088	48.5715	35.6639	46.4336
Zm00001d053202	1.03882	6.17365e-27	UP	44.4026	46.8197	47.9146	23.0112	24.5576	22.4926
Zm00001d037540	1.62479	7.17621e-27	UP	21.471	18.8672	21.8943	7.13575	7.55595	6.1562
Zm00001d015459	1.20431	8.62402e-27	UP	22.2281	23.6836	23.3116	11.2546	10.2058	9.69345
Zm00001d040656	3.86524	1.32294e-26	UP	7.72615	5.93969	6.71596	0.250462	0.748831	0.391274
Zm00001d044228	1.34388	1.48127e-26	UP	461.627	536.34	536.676	210.738	232.488	181.442
Zm00001d032332	1.12472	4.3647e-26	UP	15.9628	17.4997	17.3605	8.61761	8.28046	7.22818
Zm00001d037103	1.3314	4.53049e-26	UP	130.354	128.651	133.185	50.8115	62.311	47.7617
Zm00001d006065	1.69329	5.22593e-26	UP	30.6254	25.294	27.2977	9.77804	8.44681	8.48629
Zm00001d047532	1.47244	5.5453e-26	UP	154.271	164.058	161.351	52.7181	71.3338	54.2288
Zm00001d034022	2.07636	9.55995e-26	UP	18.913	16.7617	18.8309	4.46538	5.34879	3.47799
Zm00001d047582	1.04801	1.09715e-25	UP	30.4768	29.1594	29.6528	13.8949	15.838	14.9101
Zm00001d003767	1.48983	2.52661e-25	UP	522.48	533.878	536.907	178.496	237.32	169.21
Zm00001d022391	2.40439	3.19548e-25	UP	85.5605	80.4994	93.3663	20.833	11.0417	19.7245
Zm00001d020609	1.64019	3.36354e-25	UP	43.8083	54.8924	51.8314	19.4099	15.3184	15.5282
Zm00001d018467	1.24575	3.39445e-25	UP	210.866	199.873	214.98	84.7798	102.78	84.8942
Zm00001d011454	1.10291	3.39445e-25	UP	98.775	91.8341	96.897	44.0878	50.9177	43.3536
Zm00001d044730	1.47381	3.96236e-25	UP	7.34633	7.58408	8.4016	2.96207	3.10185	2.62296
Zm00001d031696	1.09023	4.57547e-25	UP	240.045	241.366	244.13	114.799	128.663	108.736
Zm00001d029251	1.04514	5.9124e-25	UP	107.45	119.896	114.068	61.8957	50.3975	59.6876
Zm00001d047203	1.70797	6.22511e-25	UP	14.6733	13.7328	14.4495	4.23968	5.48769	3.76934
Zm00001d040731	1.71792	7.90827e-25	UP	18.8059	17.319	17.1214	7.17977	4.41296	5.30431
Zm00001d040509	2.62445	1.34743e-24	UP	2.88423	2.77242	3.37489	0.307804	0.488894	0.712375
Zm00001d030993	1.46323	2.6517e-24	UP	55.8712	55.2876	47.1584	19.3195	20.397	19.5967
Zm00001d027451	1.28148	3.87801e-24	UP	241.521	255.361	218.429	94.8583	103.913	105.325
Zm00001d042279	1.09483	4.89085e-24	UP	17.6144	17.8619	15.3299	8.24864	8.29185	8.0734
Zm00001d010690	1.22029	5.32278e-24	UP	26.2398	28.4899	26.7523	10.513	13.0371	12.574
Zm00001d029025	3.17391	6.21063e-24	UP	16.6346	15.0558	14.8838	0.841096	2.51471	1.82495
Zm00001d005036	1.0213	6.21063e-24	UP	11.6325	11.6002	12.1618	6.16822	6.15517	5.73048
Zm00001d037636	1.33264	7.75874e-24	UP	8.30658	7.25603	7.27142	3.39301	2.55444	3.49115
Zm00001d038020	1.13718	1.08703e-23	UP	13.9288	12.7674	13.2806	5.92795	6.31752	6.5555
Zm00001d036788	1.26759	1.69434e-23	UP	27.4588	30.8427	30.5132	13.26	10.5241	14.6246
Zm00001d003925	1.38562	1.9508e-23	UP	6.80652	6.41557	6.12598	2.50053	2.36341	2.81425
Zm00001d047814	1.56359	3.24778e-23	UP	9.29377	8.68672	9.02273	2.85252	3.57645	2.97481
Zm00001d044529	1.76418	3.59573e-23	UP	6.5701	8.26549	7.34328	2.03838	2.53379	2.15368
Zm00001d013725	1.55357	4.07477e-23	UP	18.1482	19.497	19.8825	5.88319	6.33957	8.08447
Zm00001d020557	1.87056	4.85161e-23	UP	139.083	104.684	115.762	38.2569	27.4626	36.819
Zm00001d047276	1.79268	5.22077e-23	UP	2.12819	2.39965	2.38458	0.814318	0.628727	0.636843
Zm00001d047907	4.40369	6.16294e-23	UP	5.6015	6.43216	6.43908	0.371155	0.416129	0.107374
Zm00001d039674	1.20713	6.47043e-23	UP	23.2976	22.146	23.6184	10.4641	11.4408	8.99718
Zm00001d035767	1.27494	6.66652e-23	UP	7.55908	7.16716	7.7125	2.70433	3.51124	3.35974
Zm00001d033790	1.62074	7.01092e-23	UP	143.496	191.232	146.027	54.602	55.2012	51.9453
Zm00001d034533	1.79841	7.24477e-23	UP	26.3985	27.414	26.8972	6.65227	9.64494	7.51245
Zm00001d017422	1.77318	7.57122e-23	UP	2.35231	2.65715	2.49179	0.549242	0.86704	0.842775
Zm00001d007185	1.74017	8.2834e-23	UP	10.4713	11.6404	11.4432	2.65875	3.93273	3.7406
Zm00001d048998	1.13232	9.5939e-23	UP	715.391	689.457	707.209	319.156	375.827	300.334
Zm00001d018429	1.03199	1.22289e-22	UP	33.7614	33.0427	34.1352	16.544	18.7027	15.7745
Zm00001d002391	1.36066	2.2153e-22	UP	4.05633	3.30499	3.70372	1.46274	1.37637	1.63038
Zm00001d042867	1.00906	2.27074e-22	UP	43.6961	46.1993	44.4461	22.4382	25.0294	21.5294
Zm00001d018846	3.4321	2.27074e-22	UP	8.87342	10.0473	9.48503	0.374675	1.40025	0.845462
Zm00001d030824	2.62943	2.87544e-22	UP	26.4199	27.9813	22.3388	3.98945	2.77626	6.20847
Zm00001d039840	1.01916	3.43338e-22	UP	277.835	279.582	298.217	143.988	147.951	145.159
Zm00001d037651	1.45143	5.26335e-22	UP	7.19513	6.74434	6.05155	2.76147	2.32206	2.50703
Zm00001d024403	1.88438	6.17817e-22	UP	19.3025	16.769	21.0751	4.30596	6.92606	4.67139
Zm00001d012241	1.0197	6.90958e-22	UP	19.851	20.9214	21.3789	9.86935	10.8529	10.9946
Zm00001d048669	1.48172	8.11571e-22	UP	54.8307	55.9245	54.562	21.7401	22.6896	16.6943
Zm00001d018210	1.81231	9.31692e-22	UP	12.2855	11.5725	13.7873	3.75508	3.69978	3.65403
Zm00001d049640	1.69778	9.63938e-22	UP	128.651	100.543	124.777	34.0033	39.1011	39.5645
Zm00001d027589	2.24698	1.04766e-21	UP	66.1849	58.2806	58.1877	13.8255	14.8026	11.0262
Zm00001d016066	1.35978	1.20764e-21	UP	11.0383	11.8782	11.0607	4.41119	5.20027	4.03957
Zm00001d020589	1.62687	1.76095e-21	UP	15.6339	14.8881	13.6168	4.60122	6.08387	4.01864
Zm00001d032114	1.7821	2.12019e-21	UP	3.62517	4.34193	4.86411	1.05649	1.34336	1.45443
Zm00001d031430	1.65266	2.22992e-21	UP	30.5554	24.8028	34.2212	9.24247	9.30619	11.0047
Zm00001d051532	1.00332	2.26155e-21	UP	16.0847	15.9626	16.3223	8.73441	8.50255	7.74623
Zm00001d010586	1.21487	2.38128e-21	UP	20.376	19.4042	19.2092	8.02129	9.73804	8.45339
Zm00001d020332	1.094	2.55883e-21	UP	20.0413	22.7752	19.0806	9.79592	10.5559	9.62569
Zm00001d049081	1.02163	2.57323e-21	UP	43.5752	45.9722	46.9915	24.112	20.1154	25.7195
Zm00001d007327	1.45601	2.72192e-21	UP	4.78166	5.66029	4.79045	1.77109	1.88821	2.08524
Zm00001d022005	2.20328	2.78123e-21	UP	2.22332	2.43105	2.8523	0.759893	0.449299	0.502012
Zm00001d045026	1.32137	3.07739e-21	UP	21.0253	22.087	21.4157	9.81364	6.85849	10.2492
Zm00001d012707	1.61868	3.92054e-21	UP	8.08063	11.0165	9.1377	3.39213	3.11169	3.03322
Zm00001d010056	1.01668	4.1316e-21	UP	64.5511	66.3223	64.5441	35.0231	27.7189	37.728
Zm00001d034643	1.6587	4.45452e-21	UP	16.8084	15.6179	14.0662	4.85917	5.44798	4.86991
Zm00001d013367	1.03432	5.17257e-21	UP	15.3251	15.5455	15.5824	7.3484	8.69195	7.39216
Zm00001d030498	2.19983	7.05052e-21	UP	8.94689	7.78879	8.1645	2.48498	1.68854	1.49008
Zm00001d019507	1.45221	7.90198e-21	UP	28.6982	29.7354	28.3222	11.5766	7.89508	13.5909
Zm00001d002396	1.24094	1.01344e-20	UP	46.8051	51.1094	48.0509	23.5645	16.2973	24.4565
Zm00001d017271	1.05809	1.19754e-20	UP	42.0543	44.853	41.7785	19.7956	22.39	21.6801
Zm00001d039685	1.10316	1.33188e-20	UP	36.8609	37.5652	34.1992	16.2756	17.4411	18.5808
Zm00001d005688	1.98116	1.9195e-20	UP	4.58193	5.38447	5.09289	1.53486	1.39432	1.02468
Zm00001d044452	2.12686	2.0782e-20	UP	7.80278	6.77575	8.47729	1.60495	1.74802	2.10929
Zm00001d048201	1.0241	2.39494e-20	UP	5.87713	5.68967	5.97997	3.08968	2.58651	3.29685
Zm00001d008905	1.08449	2.60705e-20	UP	244.62	229.406	252.657	117.422	121.458	115.717
Zm00001d032301	1.06436	2.768e-20	UP	5.09498	4.39807	5.11742	2.47872	2.18921	2.58905
Zm00001d021435	1.1096	2.95613e-20	UP	3633.32	3638.27	3628.22	1649.57	1999.47	1567.38
Zm00001d033882	1.19965	3.38568e-20	UP	18.2114	15.7252	18.5534	8.15606	7.63269	7.91305
Zm00001d006098	1.17766	3.47354e-20	UP	65.93	69.9374	69.8301	36.8407	25.2367	32.6147
Zm00001d044078	1.38052	3.49299e-20	UP	27.3306	28.0945	27.3937	8.80311	12.9243	11.0662
Zm00001d039040	1.00717	4.25375e-20	UP	2151.61	2104.56	2178.09	1053.87	1234.69	1019.58
Zm00001d006101	2.06712	6.04971e-20	UP	12.6706	14.4607	11.2792	2.37187	3.26578	3.79203
Zm00001d021946	1.16903	6.38262e-20	UP	5.94149	6.0882	5.52584	2.68558	2.68944	2.70417
Zm00001d032481	1.44879	7.52193e-20	UP	17.9825	17.7659	16.01	6.42183	7.80495	5.3086
Zm00001d039754	1.60821	9.01726e-20	UP	8.25119	8.35612	8.01878	2.80857	2.34917	3.25005
Zm00001d034032	1.37906	1.0098e-19	UP	5.25105	4.91025	5.12972	1.77673	1.83696	2.48384
Zm00001d010578	1.68685	1.16757e-19	UP	3.91952	4.0418	4.0345	1.39831	1.14821	1.33323
Zm00001d027755	1.09772	1.31428e-19	UP	1066.11	1082.01	1180.82	511.739	602.566	492.468
Zm00001d028180	1.82208	1.40984e-19	UP	24.4266	28.8238	27.2554	8.04137	6.95954	8.6932
Zm00001d033917	1.02721	2.43346e-19	UP	7.81785	8.33575	7.32714	4.41056	3.38002	4.19084
Zm00001d023530	1.00881	2.64285e-19	UP	65.7241	68.1277	70.3524	35.8737	29.5008	40.196
Zm00001d039116	1.35153	3.42179e-19	UP	3.79555	4.12705	4.04095	1.8689	1.39691	1.62201
Zm00001d015126	1.42869	3.80692e-19	UP	18.6392	15.201	18.2567	6.33767	7.08809	6.55976
Zm00001d045047	2.836	6.67226e-19	UP	6.78555	10.2524	9.29782	1.42376	0.952172	1.49582
Zm00001d032933	1.32489	8.01237e-19	UP	21.7521	23.9733	21.8256	10.4615	6.86162	10.7906
Zm00001d049742	1.15746	1.45957e-18	UP	259.534	245.733	271.024	140.871	105.573	115.775
Zm00001d027456	1.24045	1.56219e-18	UP	1569.89	1504.49	1631.02	650.951	813.792	589.62
Zm00001d043361	1.2551	1.96209e-18	UP	20.3998	22.8081	24.2652	9.79565	10.5347	8.89616
Zm00001d010755	1.45195	2.66843e-18	UP	3.3981	3.16359	3.40088	1.42376	0.912165	1.46795
Zm00001d042978	1.20188	3.83659e-18	UP	15.4798	15.5966	14.4825	6.75636	6.92042	6.8049
Zm00001d015618	1.0495	4.02566e-18	UP	13.3343	15.0099	14.8669	7.60324	7.59832	6.39828
Zm00001d034082	1.03097	5.57353e-18	UP	3.81809	3.73394	3.78169	2.06887	1.78217	1.91017
Zm00001d014467	4.02182	8.60449e-18	UP	3.08428	2.90151	2.81884	0.163133	0.1829	0.212373
Zm00001d006682	1.00622	9.93055e-18	UP	242.132	232.978	254.727	119.245	116.773	140.989
Zm00001d006601	1.27168	1.16112e-17	UP	29.9669	26.9189	26.5827	11.2247	13.4238	10.9774
Zm00001d034516	1.1255	1.29176e-17	UP	6.11777	6.20947	6.45581	2.92405	2.73478	3.27957
Zm00001d029314	1.56771	1.41289e-17	UP	5.63412	4.40106	5.44147	1.56683	1.90308	1.91614
Zm00001d037982	1.23386	1.4174e-17	UP	43.3952	43.4087	41.7892	20.2879	14.243	22.4622
Zm00001d003015	2.30483	1.44051e-17	UP	2.78984	2.40106	2.86936	0.706257	0.431911	0.575806
Zm00001d015053	2.22531	1.78933e-17	UP	19.3981	24.0859	21.7597	3.17987	5.68363	5.39958
Zm00001d028599	4.4941	1.97964e-17	UP	17.7701	26.7972	31.661	2.30425	1.07644	0.24998
Zm00001d032088	3.06205	2.22232e-17	UP	2.58047	2.53034	2.41059	0.24123	0.270461	0.418724
Zm00001d017279	1.50674	2.61869e-17	UP	6.76118	7.00579	7.42938	2.51104	2.80428	2.38443
Zm00001d028317	1.58162	2.77125e-17	UP	46.3105	41.7387	41.1876	13.6308	13.5359	17.5761
Zm00001d048444	1.57206	2.91073e-17	UP	9.5499	7.88693	8.78317	2.35176	3.48013	3.23686
Zm00001d020560	2.31292	5.54609e-17	UP	10.2351	8.04143	10.6788	2.73839	1.79719	1.56509
Zm00001d029579	2.62426	6.50689e-17	UP	3.27189	2.79914	3.46827	0.720242	0.444719	0.462025
Zm00001d018473	1.11929	7.65453e-17	UP	19.8744	20.0795	17.7778	9.63125	8.22729	9.74562
Zm00001d018973	1.16324	1.14154e-16	UP	34.2271	35.407	33.7023	13.2671	17.7295	16.5932
Zm00001d039337	1.05286	1.18661e-16	UP	17.8136	20.7594	19.0361	9.64957	8.60534	10.5984
Zm00001d030285	1.17458	1.61783e-16	UP	29.2574	28.6147	28.1903	15.1752	11.8335	12.6639
Zm00001d030822	2.03419	1.64696e-16	UP	9.80735	7.99077	8.80009	3.0115	1.80075	1.99588
Zm00001d034699	1.09606	2.00418e-16	UP	48.3457	45.4545	41.9761	22.1312	18.2156	25.7155
Zm00001d032079	1.21822	2.76698e-16	UP	8.65067	8.57163	8.95336	4.36025	3.60319	3.73722
Zm00001d004380	1.68071	3.87394e-16	UP	5.50301	5.76477	5.13714	1.27749	2.17357	1.79439
Zm00001d042654	1.65467	4.31223e-16	UP	3.25405	3.74165	3.41606	1.16099	1.2149	1.04121
Zm00001d042507	1.11396	4.47494e-16	UP	173.815	157.477	180.559	92.0577	71.3289	82.8228
Zm00001d024734	2.20326	5.11415e-16	UP	5.68668	5.60104	7.25664	1.49081	1.84391	0.800964
Zm00001d040056	1.19002	5.48556e-16	UP	169.294	166.738	150.629	72.1999	63.4385	85.9933
Zm00001d029814	1.78592	5.94924e-16	UP	7.72214	8.86595	9.04284	2.91342	3.0091	1.74699
Zm00001d024386	1.65048	6.00392e-16	UP	14.0765	17.8374	17.1528	3.96732	6.49985	5.59956
Zm00001d022590	1.30722	8.11427e-16	UP	29.8468	35.1952	31.9374	15.3877	13.8369	11.3889
Zm00001d025900	1.45699	8.62659e-16	UP	5.08762	6.28775	5.56518	1.81915	2.37593	2.1605
Zm00001d017429	2.16757	9.63847e-16	UP	7.53597	6.74698	6.35541	1.76121	1.71134	1.27379
Zm00001d047840	2.17539	1.0734e-15	UP	2.90462	3.63246	3.61786	0.633575	1.01478	0.648067
Zm00001d020929	5.89547	1.26944e-15	UP	7.39901	6.57014	5.22442	0.154908	0.173678	0
Zm00001d017453	1.57384	1.45403e-15	UP	3.81607	3.47012	3.00341	1.38483	0.989594	1.2283
Zm00001d032576	1.11022	1.53808e-15	UP	22.4996	20.6785	22.3071	10.0001	12.0374	9.25418
Zm00001d027763	1.98792	1.59488e-15	UP	58.7484	45.6702	62.2328	13.4518	16.199	13.6206
Zm00001d005174	1.24702	1.78103e-15	UP	42.307	40.3913	39.2137	19.3349	18.803	14.9763
Zm00001d046322	1.28483	2.01351e-15	UP	4.80811	5.08277	5.15445	2.20432	2.25394	1.92842
Zm00001d028565	3.70169	2.98111e-15	UP	17.631	21.7928	18.3315	1.61074	2.40789	0.465983
Zm00001d050106	2.79269	3.03343e-15	UP	4.44401	3.87124	2.2947	0.506777	0.473488	0.604764
Zm00001d028576	1.38145	3.83478e-15	UP	71.675	61.1839	69.9313	33.7957	23.8572	23.4056
Zm00001d012394	1.22189	4.18799e-15	UP	5.24262	6.60357	5.88365	2.73893	2.52968	2.61935
Zm00001d012263	1.20628	4.52958e-15	UP	12.2873	12.0649	12.4505	6.50819	4.99602	5.09884
Zm00001d012571	2.32183	8.35613e-15	UP	7.37583	8.93606	9.12458	1.48246	1.20441	2.62916
Zm00001d045849	2.56999	9.08154e-15	UP	45.6071	31.7852	45.7369	10.2271	5.09615	6.57483
Zm00001d040508	2.4652	9.83102e-15	UP	1.9095	2.31705	1.91758	0.328961	0.532744	0.269642
Zm00001d001928	1.70658	9.84442e-15	UP	23.6658	24.4803	23.7022	8.54841	4.60473	9.90596
Zm00001d018247	1.24448	1.19061e-14	UP	7.69825	7.19295	7.66846	2.84496	3.48815	3.48709
Zm00001d011643	1.47212	1.55333e-14	UP	4.17171	4.05373	4.69299	1.60362	1.59246	1.63036
Zm00001d048348	2.29773	1.62523e-14	UP	36.1842	38.3495	43.5289	5.68172	8.77671	10.191
Zm00001d010791	1.29002	1.71044e-14	UP	7.74771	8.29423	7.29622	3.16123	3.82142	2.84523
Zm00001d023724	1.02957	1.92741e-14	UP	39.0962	35.9077	34.3441	19.9181	16.1138	19.6595
Zm00001d038913	1.73287	2.13652e-14	UP	64.3257	59.3031	62.8552	23.1671	20.1091	14.9177
Zm00001d012574	1.30656	2.8912e-14	UP	2.52121	2.76119	2.46611	1.17361	1.06577	1.00904
Zm00001d029835	1.59614	3.77244e-14	UP	12.5292	14.0178	12.1298	3.39466	5.07467	4.66035
Zm00001d044153	1.42564	3.80147e-14	UP	4.24023	4.87963	3.87223	1.97507	1.62738	1.41721
Zm00001d020018	1.14377	4.16372e-14	UP	22.0302	21.5917	20.6399	11.1699	7.43493	11.7219
Zm00001d032084	2.19954	4.29626e-14	UP	6.19623	6.46298	7.66876	1.76547	1.99723	0.786824
Zm00001d038728	1.17898	5.14724e-14	UP	3.56191	3.7987	3.89049	2.06773	1.4872	1.62527
Zm00001d028803	2.53203	6.39456e-14	UP	17.1794	13.3146	15.7793	3.93009	2.93755	1.46181
Zm00001d039465	3.68924	6.51278e-14	UP	20.0786	23.5167	20.848	2.24197	1.11717	1.94579
Zm00001d040210	1.71077	6.81422e-14	UP	22.1896	16.2715	20.3026	5.05449	7.18556	6.19306
Zm00001d040220	1.38602	8.23227e-14	UP	22.6879	21.3271	22.299	7.17956	9.35487	9.59925
Zm00001d044943	3.57794	8.54229e-14	UP	6.98299	6.78288	4.97156	0.523694	0.548008	0.545412
Zm00001d022144	1.00403	1.04397e-13	UP	183.434	201.767	201.266	116.749	94.4082	92.7335
Zm00001d048136	1.18144	1.07137e-13	UP	13.8456	15.9198	12.6298	5.70447	7.60158	5.95522
Zm00001d015054	2.43003	1.07929e-13	UP	6.34375	6.37527	5.56465	1.22893	1.03339	1.26657
Zm00001d003088	1.12285	1.37496e-13	UP	27.4876	25.2712	30.3642	11.4637	15.3201	12.5864
Zm00001d020708	1.86338	1.43069e-13	UP	3.22411	4.00156	2.54729	0.94585	0.797227	1.04795
Zm00001d042940	1.1102	1.89413e-13	UP	3.97188	4.01713	4.06253	1.78016	2.256	1.71606
Zm00001d044982	1.61121	1.90433e-13	UP	6.19879	6.04914	5.13457	1.97053	1.37785	2.5929
Zm00001d039786	1.09658	2.00549e-13	UP	180.765	202.048	207.004	86.1898	114.744	83.5252
Zm00001d005241	1.12917	2.03847e-13	UP	30.8502	33.475	38.5862	17.0934	14.0916	17.8168
Zm00001d017706	1.3429	2.06609e-13	UP	14.3199	12.5708	16.1473	6.56494	6.10933	4.90528
Zm00001d016037	1.13086	2.68136e-13	UP	5.87048	5.77122	5.26901	2.81464	2.09539	3.13656
Zm00001d009674	1.28514	2.83776e-13	UP	129.395	114.516	136.601	64.2699	52.5072	45.4018
Zm00001d002951	1.20506	3.56524e-13	UP	8.47647	10.2427	9.55954	3.59579	4.88667	4.15545
Zm00001d051788	1.38877	4.80405e-13	UP	2.90736	3.21442	2.93471	1.20484	1.3058	1.05874
Zm00001d048819	1.55064	5.43652e-13	UP	9.94911	7.03586	8.17774	2.31414	2.90501	3.65637
Zm00001d033539	1.02796	6.29276e-13	UP	7.1581	7.40943	6.10719	3.52656	3.44899	3.51749
Zm00001d046136	1.58062	6.77398e-13	UP	3.41823	4.39478	3.4459	1.65521	1.30497	0.944575
Zm00001d035256	1.145	7.77963e-13	UP	6.00053	6.17811	6.40006	2.43234	3.20684	3.01992
Zm00001d014055	1.02608	1.04464e-12	UP	1.74595	2.00689	1.91819	0.896054	1.02392	0.95683
Zm00001d004957	1.70421	1.12512e-12	UP	28.4193	26.7602	22.1613	10.5152	8.15066	5.97136
Zm00001d003016	2.79813	1.20706e-12	UP	2.3448	3.06226	3.35147	0.125118	0.623461	0.524846
Zm00001d026055	1.22719	1.22894e-12	UP	5.76402	5.40304	5.35153	2.317	2.69579	2.25753
Zm00001d034732	2.34676	1.56093e-12	UP	1.93218	2.06058	1.41484	0.242717	0.376792	0.469916
Zm00001d007630	1.05517	1.84744e-12	UP	14.9898	16.3178	15.0192	7.98354	6.14152	9.10361
Zm00001d028089	1.35795	1.87093e-12	UP	46.8167	44.2306	39.6943	16.7144	15.1152	21.1327
Zm00001d028172	3.39126	1.98828e-12	UP	25.7206	18.0932	15.7679	1.20222	3.14509	1.30425
Zm00001d051787	1.77113	2.20198e-12	UP	50.0621	59.8995	54.0475	14.2096	20.6677	14.3322
Zm00001d042551	2.03985	2.27929e-12	UP	4.21764	4.27098	3.3951	0.928428	0.844813	1.22618
Zm00001d044120	1.26871	2.4193e-12	UP	2.87354	2.87989	3.15804	1.02637	1.49531	1.28332
Zm00001d006683	1.31098	2.4541e-12	UP	79.8701	83.3689	78.3529	40.3244	30.1405	30.9976
Zm00001d015330	1.69383	2.50897e-12	UP	6.38882	4.81424	5.44493	1.53617	1.94312	1.81182
Zm00001d044399	2.09009	2.52452e-12	UP	4.34882	3.94843	7.45116	1.11847	1.64103	1.04261
Zm00001d021532	1.34414	2.59026e-12	UP	10.553	12.6104	10.0335	4.71955	4.39916	4.43339
Zm00001d015036	1.02762	3.26571e-12	UP	18.2897	16.4693	19.1154	7.97548	9.59249	9.73277
Zm00001d032233	1.62719	3.35378e-12	UP	3.23557	4.18012	3.30468	1.20333	1.10993	1.28879
Zm00001d050218	1.48777	3.44851e-12	UP	6.38602	5.74515	5.83901	1.98073	2.10231	2.54421
Zm00001d026548	1.02163	3.48509e-12	UP	38.6559	34.6696	36.1982	19.6027	14.4436	22.1654
Zm00001d045685	1.54967	3.84148e-12	UP	3.77929	4.01337	3.91483	1.3895	1.03858	1.74861
Zm00001d026068	1.41212	3.91739e-12	UP	6.96065	7.46868	7.81244	2.63343	3.26009	2.71407
Zm00001d040014	1.86256	4.93672e-12	UP	6.07837	5.40143	5.78566	1.16573	2.02147	1.65923
Zm00001d019925	8.84279	5.37552e-12	UP	32.483	21.0174	27.8233	0	0	0
Zm00001d042125	1.26003	6.38008e-12	UP	3.72434	3.32876	3.93752	1.41185	1.82187	1.49121
Zm00001d037794	1.05227	7.41433e-12	UP	125.891	130.596	114.815	57.9535	66.25	60.4884
Zm00001d025229	3.43706	8.07508e-12	UP	4.28012	3.84318	5.26312	0.351124	0.393671	0.533292
Zm00001d034373	1.16529	9.67136e-12	UP	3.51054	3.66234	3.89063	1.83281	1.86881	1.39759
Zm00001d034461	2.07879	9.67136e-12	UP	31.7779	33.0358	31.4583	9.34682	6.40409	8.11204
Zm00001d026737	1.03738	1.08696e-11	UP	4.38631	4.39866	4.57997	2.6084	1.79095	2.39542
Zm00001d037271	1.17656	1.13145e-11	UP	22.5672	20.5196	20.3499	9.5202	7.70508	11.9991
Zm00001d014723	1.13787	1.30648e-11	UP	7.62314	8.18773	7.2651	3.51496	2.88324	4.52116
Zm00001d047923	1.14929	1.46513e-11	UP	2.50311	2.60966	2.59844	1.18093	1.00468	1.43322
Zm00001d048061	1.20523	1.65905e-11	UP	2.01822	2.13514	2.51937	1.09015	1.01065	0.90213
Zm00001d012307	1.18645	1.9132e-11	UP	19.3252	15.3432	17.1343	8.44692	7.23101	7.9576
Zm00001d044170	1.69758	2.31972e-11	UP	82.163	70.7585	67.1596	29.9553	14.6396	26.6646
Zm00001d039400	1.49886	2.45677e-11	UP	6.19161	7.24006	6.77952	2.35513	1.78208	3.33097
Zm00001d022264	1.49991	2.67984e-11	UP	3.75669	3.32979	3.88246	1.11425	1.81911	1.0434
Zm00001d010924	1.02911	3.03824e-11	UP	34.3113	31.39	33.6833	17.4394	18.6852	14.1572
Zm00001d022478	1.85776	3.51755e-11	UP	4.96613	4.05994	4.04362	1.34883	1.04179	1.36575
Zm00001d013130	1.15539	4.87401e-11	UP	14.1672	14.0647	14.2745	7.38059	4.5431	8.0037
Zm00001d012045	1.15083	5.6171e-11	UP	5.6881	6.06211	7.53686	2.9942	2.96707	3.05144
Zm00001d002695	1.11634	7.42798e-11	UP	221.251	200.73	203.45	90.9075	80.1229	129.195
Zm00001d030958	1.78862	8.48136e-11	UP	4.91678	4.16014	4.90592	1.56784	1.13637	1.52565
Zm00001d040059	1.31031	1.07816e-10	UP	109.688	98.8385	112.953	32.8823	45.2456	55.7794
Zm00001d038718	2.49032	1.07816e-10	UP	5.13278	3.8564	3.37999	0.380519	1.13767	0.697193
Zm00001d048469	2.14227	1.1035e-10	UP	1.50571	1.72521	1.23006	0.270205	0.417394	0.343947
Zm00001d051043	1.10406	1.13392e-10	UP	32.5298	38.8292	33.5729	19.3623	17.7435	13.409
Zm00001d011745	1.41545	1.22181e-10	UP	2.30614	2.42702	2.51194	1.21395	0.687397	0.947154
Zm00001d028770	2.96303	1.35446e-10	UP	29.1148	33.4323	25.1681	2.57219	1.44194	7.81334
Zm00001d046344	1.38774	1.39877e-10	UP	18.5869	15.0284	15.2828	6.19905	7.55988	5.4509
Zm00001d047694	1.66291	1.54616e-10	UP	2.52776	2.69273	2.67281	1.2358	0.692773	0.685235
Zm00001d051496	2.58978	1.99033e-10	UP	2.75626	4.44305	4.05642	0.286539	0.785303	0.828951
Zm00001d017597	1.28419	1.99938e-10	UP	7.83106	7.60348	6.95801	3.78914	2.13504	3.69332
Zm00001d020371	1.01505	2.07316e-10	UP	7.24279	7.26291	7.13732	4.48498	3.03979	3.64508
Zm00001d044864	1.05155	2.1559e-10	UP	12.9065	13.6765	15.0026	8.2668	6.83953	5.71502
Zm00001d036533	1.03381	2.17562e-10	UP	11.4306	10.2904	10.2149	6.60506	4.247	5.41204
Zm00001d039919	3.05042	2.86053e-10	UP	4.60088	3.72111	4.22775	0.634613	0.406578	0.550776
Zm00001d025834	1.7841	2.87787e-10	UP	47.8687	79.463	85.4806	27.651	16.9872	20.0532
Zm00001d038181	1.63143	3.82816e-10	UP	5.74858	5.346	6.86581	1.9911	2.59919	1.36298
Zm00001d039650	1.11303	5.13512e-10	UP	4.83781	4.55569	4.03274	1.88012	2.2286	2.29103
Zm00001d015153	1.33771	6.10162e-10	UP	7.61577	8.19678	8.10027	3.06136	3.80139	2.8712
Zm00001d039936	1.21905	6.59518e-10	UP	10.7093	11.4721	10.1229	4.18169	5.96045	4.10753
Zm00001d028751	8.06604	8.38195e-10	UP	9.42645	9.34106	12.7923	0	0	0
Zm00001d009121	1.36778	9.15389e-10	UP	3.36166	3.11698	3.72386	1.60126	1.43039	1.06771
Zm00001d028815	1.01644	9.41468e-10	UP	34.5078	33.7207	33.9668	16.4989	17.8131	17.8991
Zm00001d033229	1.34096	1.04195e-09	UP	16.1345	13.1166	17.1591	6.08033	7.86312	4.90014
Zm00001d028806	1.09715	1.08796e-09	UP	55.7944	48.34	48.6108	22.0824	21.9595	29.9976
Zm00001d017540	1.00392	1.38552e-09	UP	6.88661	7.56338	7.45659	3.38938	4.45405	3.4068
Zm00001d024414	4.72126	1.67474e-09	UP	1.21197	1.80149	1.23354	0	0.147627	0
Zm00001d009775	1.74899	1.76425e-09	UP	8.87097	10.1986	9.87734	3.09752	3.83991	1.90149
Zm00001d015772	1.34352	1.88612e-09	UP	78.2823	73.8864	81.4023	24.9249	27.9451	42.5882
Zm00001d044812	1.14343	1.91508e-09	UP	3.39566	3.98083	3.17097	1.44992	1.83908	1.62699
Zm00001d027341	1.37385	2.19139e-09	UP	49.0809	58.2806	51.9644	17.5621	20.3884	25.6196
Zm00001d052748	1.06901	2.30453e-09	UP	28.1151	23.5709	28.1909	13.8686	10.4304	15.4007
Zm00001d003068	1.42747	2.35934e-09	UP	9.00849	6.8213	8.74065	3.77208	3.4814	2.192
Zm00001d032138	1.7471	2.46264e-09	UP	4.12027	4.48086	2.83444	1.01761	1.12781	1.37045
Zm00001d012414	1.99619	3.00348e-09	UP	3.726	5.51706	4.55726	0.921701	1.42091	1.19991
Zm00001d038698	1.72018	3.07395e-09	UP	4.19949	4.12649	4.07667	1.55305	1.53936	0.791147
Zm00001d010652	1.81109	3.39347e-09	UP	3.05521	1.75029	1.94802	0.767576	0.669345	0.555145
Zm00001d038125	1.37622	3.55228e-09	UP	4.45264	5.7558	5.60526	2.2182	2.20113	1.89197
Zm00001d042683	3.57588	3.69528e-09	UP	1.53363	2.60478	2.03838	0	0.203289	0.314729
Zm00001d008734	1.05	6.33095e-09	UP	8.52274	8.86299	9.68474	3.49985	5.21568	4.75434
Zm00001d053843	1.41533	6.34826e-09	UP	4.88492	4.86598	4.67197	1.40259	2.45242	1.67378
Zm00001d032036	1.77188	6.3959e-09	UP	7.94879	5.88487	9.56865	2.82655	2.61791	1.6532
Zm00001d004389	2.53233	7.45981e-09	UP	13.1658	8.94934	6.56122	1.9326	2.0001	1.1612
Zm00001d051478	2.82174	9.36327e-09	UP	17.5096	20.2531	18.1418	1.67582	4.07092	2.18165
Zm00001d053171	1.03885	9.64842e-09	UP	12.1887	12.4445	10.6546	6.12446	5.52953	6.15741
Zm00001d027268	1.52746	9.802e-09	UP	54.2763	50.4417	47.6294	25.3783	13.0235	17.0946
Zm00001d033066	1.20234	9.81652e-09	UP	5.16212	4.08444	3.95316	2.25123	1.73755	1.97507
Zm00001d041443	1.42026	1.01653e-08	UP	7.22685	9.41984	7.82334	3.06493	2.6893	3.75874
Zm00001d018819	2.18211	1.06059e-08	UP	3.26771	2.95184	3.96319	1.1898	0.675881	0.495658
Zm00001d050577	7.66909	1.0883e-08	UP	0.483408	0.311369	0.437344	0	0	0
Zm00001d007869	1.00869	1.34082e-08	UP	34.0663	38.8321	36.2753	17.9951	21.8159	16.094
Zm00001d034635	1.00866	1.47875e-08	UP	9.9363	10.6544	10.2718	5.17556	6.49439	4.12633
Zm00001d042862	1.12334	2.26663e-08	UP	2.36167	2.67523	2.51579	1.05712	1.53381	0.971438
Zm00001d005851	1.40736	2.63483e-08	UP	100.506	83.0186	104.257	46.8531	22.6771	44.3299
Zm00001d031228	2.57156	2.79247e-08	UP	3.26265	2.34265	2.54835	0.655755	0.530989	0.237136
Zm00001d019060	2.11101	3.59873e-08	UP	36.4389	38.1721	37.962	6.35226	5.02729	15.8906
Zm00001d028588	1.18472	3.92093e-08	UP	49.2553	45.1484	50.6007	19.1168	22.4538	24.2944
Zm00001d045302	3.93912	4.23483e-08	UP	2.0039	2.54328	3.22495	0	0.231571	0.268886
Zm00001d047141	2.01048	6.78249e-08	UP	6.80525	3.92752	3.76152	1.0976	0.788845	1.86856
Zm00001d010521	1.5702	7.38408e-08	UP	1.76225	2.40461	2.04454	0.684232	0.887479	0.576374
Zm00001d041844	7.26252	1.05424e-07	UP	1.3188	1.53853	1.40465	0	0	0
Zm00001d044015	7.30491	1.08445e-07	UP	1.02079	0.89315	1.47554	0	0	0
Zm00001d001786	1.38127	1.0996e-07	UP	35.9224	40.9839	36.7779	15.3617	16.362	13.3323
Zm00001d014447	1.30362	1.93141e-07	UP	3.7276	4.61443	4.01993	1.8537	1.7608	1.5753
Zm00001d036175	1.0158	2.20192e-07	UP	17.624	14.7534	19.038	9.03628	8.91549	8.3915
Zm00001d007173	1.12639	2.33911e-07	UP	4.29817	5.86315	5.43791	2.55083	2.38963	2.47951
Zm00001d029209	1.66201	2.42385e-07	UP	11.7726	10.5401	10.9976	5.08999	3.29039	2.62666
Zm00001d017961	1.07811	2.53211e-07	UP	7.45391	8.1539	7.18765	4.80887	2.76491	3.71877
Zm00001d008933	1.0001	4.3118e-07	UP	11.9937	10.7997	11.454	6.4519	5.88236	5.41496
Zm00001d018603	1.15778	5.16393e-07	UP	4.58584	5.20994	4.45929	2.46652	1.64954	2.56318
Zm00001d043443	2.47145	5.78806e-07	UP	2.82521	3.65928	3.18665	1.1727	0.322933	0.374971
Zm00001d031734	1.05009	5.99302e-07	UP	3.20222	3.16893	3.50193	1.23597	2.1124	1.55016
Zm00001d028170	1.59553	6.45024e-07	UP	23.4171	27.6356	21.5564	7.64815	10.5537	6.38248
Zm00001d036775	1.85323	6.78081e-07	UP	2.77754	2.33379	2.85708	1.27933	0.565049	0.479458
Zm00001d012387	1.11518	7.02449e-07	UP	2.47715	2.18516	3.00923	0.990404	1.36051	1.30096
Zm00001d029738	1.38189	7.40386e-07	UP	1.73764	1.97449	1.97092	0.548402	1.00318	0.676356
Zm00001d014745	1.09882	8.62155e-07	UP	7.54241	7.10664	6.66454	3.09115	4.14621	2.9768
Zm00001d029099	2.22063	1.05268e-06	UP	26.0142	17.8839	20.0956	3.51922	4.8851	5.67228
Zm00001d053965	1.52224	1.06851e-06	UP	46.85	32.7189	39.829	13.4518	18.7127	10.3776
Zm00001d009693	1.37876	1.31701e-06	UP	3.92344	4.62382	5.62861	1.74099	2.0285	1.86652
Zm00001d034453	2.05758	1.38001e-06	UP	2.54341	2.24656	2.20587	0.464723	0.833657	0.40333
Zm00001d007045	2.05257	1.69032e-06	UP	3.45949	6.26834	3.70304	1.13191	0.846048	1.4034
Zm00001d047685	1.0894	1.74046e-06	UP	5.25461	6.62631	5.99639	2.84831	3.46854	2.33315
Zm00001d040517	1.66607	2.16391e-06	UP	4.52651	3.21671	3.19217	1.48222	0.80226	1.33076
Zm00001d032613	1.7194	2.22275e-06	UP	5.45417	3.88013	4.9731	1.30892	1.34524	1.84601
Zm00001d039226	1.0353	2.24934e-06	UP	3.22506	2.60067	3.14304	1.37435	1.62521	1.51323
Zm00001d043318	1.94317	2.41164e-06	UP	2.34171	3.59531	3.38044	0.588319	0.79153	1.12332
Zm00001d005394	1.24354	2.51106e-06	UP	4.53432	4.77024	5.47626	1.96768	2.36092	2.11219
Zm00001d050333	1.07799	2.68224e-06	UP	2.89395	2.71463	2.76133	1.62626	0.809238	1.71415
Zm00001d043549	1.13175	3.20043e-06	UP	4.62679	6.34274	5.58521	3.08605	2.52196	2.24982
Zm00001d029539	1.42088	3.55415e-06	UP	2.28011	2.01955	2.44412	0.746629	1.11613	0.715028
Zm00001d029195	2.00681	3.83879e-06	UP	6.30345	4.76903	5.10762	0.603295	1.65342	1.83258
Zm00001d028829	2.6968	3.88969e-06	UP	4.76928	7.7344	6.90785	0.36868	1.65342	0.959925
Zm00001d018280	1.27475	6.31662e-06	UP	32.0381	37.6585	29.0193	12.121	13.5897	16.4371
Zm00001d012144	1.02086	6.66414e-06	UP	6.16223	6.17385	7.87526	3.12034	3.37286	3.83303
Zm00001d046970	1.09936	6.70682e-06	UP	2.36689	2.96051	2.70289	1.38751	1.29636	1.20421
Zm00001d053569	1.38938	7.10992e-06	UP	3.26663	2.68715	2.97903	0.967996	1.22685	1.31497
Zm00001d051468	1.86643	7.23392e-06	UP	5.46773	7.03274	4.1329	0.974876	2.18601	1.46142
Zm00001d035981	1.02254	8.55727e-06	UP	2.98853	3.09357	2.93217	1.44987	1.66426	1.46056
Zm00001d032981	1.09716	9.14555e-06	UP	6.1584	6.99141	5.62651	3.17958	3.22536	2.66098
Zm00001d041792	1.21674	9.14555e-06	UP	37.3149	30.7487	38.4821	16.2876	17.5534	13.4784
Zm00001d031892	1.08045	9.37191e-06	UP	8.9864	9.2986	8.99338	3.44474	5.84542	3.91888
Zm00001d002851	1.19725	9.93101e-06	UP	2.9337	2.57587	2.71352	1.48962	1.06702	1.18509
Zm00001d028725	3.20682	1.02726e-05	UP	5.87928	5.38907	4.92012	0.236333	0.706589	0.820449
Zm00001d026131	2.27049	1.13609e-05	UP	21.4844	26.2573	18.6102	2.65147	8.77671	2.30119
Zm00001d035396	1.72869	1.17083e-05	UP	3.89193	5.14373	7.4229	1.81915	1.83562	1.49988
Zm00001d011762	1.0458	1.20082e-05	UP	44.619	54.1908	44.8077	28.772	19.2713	24.6467
Zm00001d022390	1.29184	1.21831e-05	UP	4.44688	4.81489	4.20983	2.09477	2.44255	1.11506
Zm00001d021221	1.18687	1.5882e-05	UP	8.48093	7.56274	8.79939	3.04663	5.30385	2.8115
Zm00001d043932	1.63014	1.72064e-05	UP	3.06899	3.39511	4.56095	0.957151	1.70906	0.969155
Zm00001d048774	1.24961	1.73254e-05	UP	4.42661	5.4003	3.33133	2.04822	1.31565	2.41648
Zm00001d034769	1.56482	1.74303e-05	UP	4.60843	3.16814	4.36703	1.0897	1.42536	1.71415
Zm00001d046488	1.11726	1.84347e-05	UP	4.64438	3.82785	3.49475	2.19639	1.72964	1.80411
Zm00001d028708	1.36762	2.38362e-05	UP	8.79923	9.47382	10.1689	3.78973	4.51123	3.04545
Zm00001d018220	1.00206	2.62037e-05	UP	16.4081	16.274	17.8858	7.61037	11.2503	7.04532
Zm00001d008569	1.42543	2.7288e-05	UP	2.65902	2.36666	1.93497	1.0069	0.8105	0.873881
Zm00001d037258	1.0802	2.84162e-05	UP	4.51962	2.77703	3.4082	1.94655	1.71609	1.5811
Zm00001d015969	2.39085	3.08791e-05	UP	24.84	17.5145	23.6658	4.6085	7.46335	0.666614
Zm00001d028118	2.20672	3.22124e-05	UP	11.5114	8.23538	13.3928	1.12861	2.10895	4.16294
Zm00001d019704	1.83213	4.26552e-05	UP	1.52057	1.42697	1.2725	0.509361	0.43511	0.284188
Zm00001d019259	1.00904	4.27954e-05	UP	7.66188	5.16057	5.31373	3.31812	3.08426	2.91669
Zm00001d029184	1.42233	4.31343e-05	UP	34.8292	25.8594	20.1114	8.0503	9.94144	13.0623
Zm00001d038911	1.25245	4.90543e-05	UP	2.09666	1.89551	2.35549	0.808172	1.07869	0.851708
Zm00001d039935	1.23183	5.17817e-05	UP	3.56182	3.07439	3.99915	1.19314	2.14035	1.2944
Zm00001d007450	1.31631	5.20446e-05	UP	28.2689	37.6585	32.1735	12.121	9.62607	19.3957
Zm00001d028062	1.78918	6.16244e-05	UP	14.6283	24.5824	14.282	6.65024	6.01719	3.34151
Zm00001d022669	1.18004	7.42607e-05	UP	28.6615	31.8764	33.8996	12.2893	12.0562	18.9985
Zm00001d027816	1.48113	7.76851e-05	UP	18.3434	19.6162	20.1479	8.83296	7.46335	5.33292
Zm00001d020064	1.08027	8.24628e-05	UP	16.6389	19.0458	18.0677	6.68845	12.3763	6.93751
Zm00001d037665	1.13525	8.59368e-05	UP	3.40895	3.86869	2.73959	1.87603	1.74771	1.08546
Zm00001d012013	1.01185	8.60512e-05	UP	6.47044	5.35511	5.62511	2.84086	2.87838	3.23262
Zm00001d027375	1.46988	9.72314e-05	UP	19.3349	18.0636	31.4276	9.34156	7.54093	9.08037
Zm00001d035468	1.31251	0.000103761	UP	3.45233	2.56322	3.90029	0.832653	1.58185	1.68619
Zm00001d001303	1.54459	0.000136568	UP	21.5659	17.3819	14.9359	4.48395	7.54093	6.81028
Zm00001d014596	1.20922	0.000146043	UP	8.22615	7.28025	7.20062	2.56556	4.40344	3.05131
Zm00001d053631	1.54239	0.000150566	UP	22.2907	15.0048	19.5285	8.75032	3.92425	7.89812
Zm00001d040028	1.33442	0.000150837	UP	3.05723	3.22979	2.81864	1.14562	1.55689	0.994272
Zm00001d041515	1.20506	0.000154324	UP	5.65538	3.70658	5.64006	2.1791	1.36464	3.27131
Zm00001d004279	1.14028	0.000160811	UP	6.25342	6.05046	7.84982	2.4439	4.01873	2.90886
Zm00001d026344	1.13233	0.000185315	UP	6.42802	9.77218	8.2658	4.33278	2.64971	4.71758
Zm00001d038833	1.69009	0.000231438	UP	4.0634	5.32085	5.34362	1.40005	0.959262	2.43019
Zm00001d039866	1.1583	0.000292016	UP	36.5611	45.2593	38.7975	13.6361	26.047	15.4508
Zm00001d046131	1.20625	0.000311089	UP	3.67063	3.90291	3.34211	2.0362	0.816122	2.12577
zma-MIR168a	1.31532	0.000338068	UP	2.59985	2.92919	2.62897	0.97976	1.34259	1.03929
Zm00001d028167	1.0629	0.000341697	UP	23.763	24.0745	20.0607	15.5013	7.51554	11.09
Zm00001d028973	2.44932	0.000381019	UP	3.17481	3.23344	4.1329	0.886251	0.397456	0.76917
Zm00001d030509	1.72326	0.000395285	UP	2.76732	3.40626	4.10236	0.476742	1.06902	1.65504
Zm00001d031437	1.54478	0.000430139	UP	4.90653	5.02653	5.39424	1.0635	2.81833	1.42646
Zm00001d004171	1.51509	0.000488036	UP	0.791231	1.30546	1.07599	0.596355	0.312022	0.258786
Zm00001d043414	1.0104	0.000489299	UP	2.43804	3.83102	2.9147	1.78188	1.5697	1.38079
Zm00001d024364	1.14741	0.000535996	UP	4.34946	4.24681	3.00685	1.8529	2.20172	1.31948
Zm00001d010397	1.90582	0.000567434	UP	22.3095	11.9288	10.2684	5.23127	5.02729	1.94579
Zm00001d048138	1.02638	0.000571028	UP	5.19376	8.21313	5.83948	3.90461	2.05486	3.94205
Zm00001d029946	1.48256	0.000576229	UP	3.18883	4.09213	3.65979	0.915597	1.43716	1.66874
Zm00001d027308	2.39256	0.000594284	UP	11.5266	4.08987	10.5796	1.86831	1.39647	1.94579
Zm00001d028185	1.28579	0.000609991	UP	15.1807	12.6974	11.2749	4.00463	7.83949	4.46862
Zm00001d021613	1.23764	0.000657876	UP	4.75118	3.39788	3.6702	0.996906	2.11776	2.00364
Zm00001d036792	1.34709	0.000815268	UP	4.15139	4.07073	4.60523	1.64936	2.17555	1.34726
Zm00001d053311	3.06292	0.000819769	UP	14.6998	8.29179	4.7314	3.03025	0.566239	0
Zm00001d002905	1.54595	0.000884409	UP	2.88872	2.31688	2.35701	0.943473	1.08492	0.629872
Zm00001d035361	1.69171	0.000910735	UP	11.6845	11.4012	14.8251	2.65147	5.94551	3.28741
Zm00001d017387	2.48646	0.000942701	UP	7.47322	7.47285	3.97983	0.682741	1.53094	1.18509
Zm00001d047916	1.64134	0.000977601	UP	2.70323	4.6017	3.7165	1.94042	0.87022	0.926243
Zm00001d020882	1.07566	0.00098526	UP	7.77261	5.69963	6.82979	4.37417	3.38624	2.23711
Zm00001d038087	1.04437	0.00111637	UP	3.10776	3.82134	3.04478	2.28521	1.11025	1.68582
Zm00001d043293	1.21051	0.00111823	UP	5.02449	7.74902	5.87334	2.24414	3.89392	2.08679
Zm00001d051166	1.2218	0.00113105	UP	29.808	18.2151	26.2242	7.2968	12.0562	13.3323
Zm00001d039997	1.20938	0.00119776	UP	23.7459	20.7295	20.8182	14.0149	6.51175	9.20476
Zm00001d023700	2.06639	0.00124568	UP	0.939538	0.943219	1.04835	0.179844	0.369667	0.156085
Zm00001d004015	1.18416	0.00124665	UP	3.84505	3.75079	2.59782	1.2053	2.25225	1.10761
Zm00001d027582	1.19401	0.00142982	UP	26.3843	19.3475	32.8044	7.9544	14.4391	12.8209
Zm00001d008285	1.27146	0.00143006	UP	1.71969	1.87655	1.57619	0.658358	0.861156	0.678518
Zm00001d018705	1.04788	0.00167113	UP	3.58269	4.40051	3.89766	2.08823	1.9376	1.93735
Zm00001d053817	2.53686	0.00173169	UP	5.27686	7.60081	5.67768	1.51512	0.28312	1.64371
Zm00001d001916	1.10983	0.00177729	UP	2.07305	1.9693	2.1449	0.909075	0.764423	1.31497
Zm00001d017677	1.75617	0.00179242	UP	9.79988	9.32826	10.0937	4.54537	1.69872	2.95867
Zm00001d041853	2.28874	0.00190183	UP	2.35843	1.92159	2.63156	0.526686	0.688925	0.228554
Zm00001d046372	1.55002	0.00195922	UP	10.9306	10.7102	12.6171	5.30293	4.24679	2.62993
Zm00001d008173	2.50425	0.00220638	UP	1.95268	1.30172	1.63411	0	0.533361	0.309653
Zm00001d027337	1.93909	0.00255064	UP	11.1548	6.81645	11.2019	0.747325	2.79294	4.21589
Zm00001d032655	1.17114	0.00291219	UP	18.2194	20.4493	15.247	9.34156	9.49599	5.83738
Zm00001d041518	2.17644	0.00324357	UP	2.94498	2.05596	2.96603	0.585025	1.01602	0.194135
Zm00001d017077	1.01158	0.00324517	UP	6.0307	9.78892	8.51652	3.53529	4.34117	4.60238
Zm00001d012774	3.38628	0.00444277	UP	4.20369	4.90405	3.83769	0	1.14821	0
Zm00001d029405	1.02487	0.00523215	UP	1.71256	2.99999	3.15296	1.07086	1.37213	1.56004
Zm00001d013492	1.18323	0.00540582	UP	3.58434	2.31916	2.60257	1.95994	0.831461	1.14934
Zm00001d052605	1.68033	0.00556405	UP	2.75151	2.33526	1.96149	0.716878	1.07166	0.44441
Zm00001d014471	1.03858	0.00572761	UP	3.59103	3.02472	2.51785	2.14576	0.710795	1.81996
Zm00001d023601	1.3319	0.00585155	UP	4.47399	2.46057	3.13567	0.843019	2.2264	0.975533
Zm00001d047468	1.27335	0.00585947	UP	1.958	3.35333	2.24225	1.70877	0.812776	0.763985
Zm00001d016273	1.357	0.00659678	UP	13.1921	9.67375	12.3016	3.03025	4.52992	6.57483
Zm00001d034745	1.16469	0.00720951	UP	4.72072	5.81069	7.56251	3.11752	3.34331	1.88221
Zm00001d032164	1.18117	0.00757207	UP	3.41995	2.51734	4.16292	0.781102	2.21857	1.5366
Zm00001d028169	1.44711	0.00775653	UP	11.2098	10.2752	13.3609	3.41371	7.1444	2.37018
Zm00001d038282	2.0338	0.00846551	UP	6.40761	4.14589	6.30854	1.51512	0.849359	1.97245
Zm00001d002727	1.01231	0.00889161	UP	2.94005	1.5525	2.8883	1.0598	1.6323	1.05915
Zm00001d046178	1.80122	0.00947503	UP	5.65378	7.25531	8.51652	0.757562	2.8312	2.62993
Zm00001d038049	-4.52869	0	DOWN	62.6591	64.6488	64.6307	1515.92	1569.38	1502.06
Zm00001d038751	-3.52437	0	DOWN	5.37178	5.40301	5.19965	64.1055	62.5044	63.8333
Zm00001d021666	-3.00828	0	DOWN	49.1531	48.8991	44.4204	399.651	384.901	403.192
Zm00001d003247	-2.86893	2.66814e-277	DOWN	164.053	151.706	161.357	1182.49	1238.19	1188.07
Zm00001d028750	-2.95131	1.40852e-274	DOWN	470.554	412.724	438.473	3539.1	3554.5	3493.56
Zm00001d005546	-2.81815	6.91636e-191	DOWN	6.53929	6.87841	6.6088	51.5673	43.6975	51.4245
Zm00001d013907	-3.87675	5.4261e-189	DOWN	16.4196	18.3313	16.6986	246.634	303.228	230.304
Zm00001d044285	-2.01192	3.35046e-180	DOWN	242.207	224.5	235.509	984.997	937.008	1014.7
Zm00001d048736	-1.71691	2.4753e-179	DOWN	446.539	448.05	444.617	1538.91	1455.08	1571.06
Zm00001d017966	-1.92295	3.425e-171	DOWN	55.7325	59.4295	54.3677	226.676	211.13	228.799
Zm00001d031300	-2.27558	4.89123e-165	DOWN	30.4511	31.18	30.2569	147.402	151.92	161.695
Zm00001d038954	-2.40064	3.9391e-148	DOWN	12.7524	12.7544	11.9074	72.3472	64.0322	68.433
Zm00001d008273	-1.98675	3.43077e-131	DOWN	15.0717	15.0345	15.0131	61.1983	63.4204	60.5137
Zm00001d010814	-3.19523	9.91469e-131	DOWN	3.40419	3.43316	3.69132	30.2061	38.2465	31.179
Zm00001d023617	-4.15519	4.05763e-127	DOWN	1.50669	1.3153	1.7112	30.7874	25.2217	28.1282
Zm00001d028999	-1.94642	9.33568e-127	DOWN	597.851	609.463	651.439	2439.73	2519.26	2461.79
Zm00001d046234	-3.54926	6.43748e-126	DOWN	1.83434	1.70295	2.22389	23.4916	24.3067	22.2341
Zm00001d020170	-1.89924	2.18306e-124	DOWN	90.7316	97.0992	92.3205	380.443	322.226	382.415
Zm00001d044495	-1.44701	3.91683e-123	DOWN	104.812	105.59	105.169	299.797	292.278	299.561
Zm00001d042572	-4.36748	1.03051e-122	DOWN	0.371005	0.315338	0.344348	6.71108	8.5174	6.70112
Zm00001d035445	-1.63476	1.47839e-118	DOWN	115.184	113.117	109.784	367.473	354.582	365.82
Zm00001d008399	-2.79597	5.98739e-115	DOWN	4.96543	6.2629	5.34014	39.4867	41.9057	37.7062
Zm00001d020910	-3.15675	1.17288e-113	DOWN	2.24701	2.44501	2.29291	21.372	23.7712	19.2314
Zm00001d028303	-2.29	1.66738e-113	DOWN	137.575	151.588	140.316	761.555	733.92	679.697
Zm00001d021288	-2.05403	8.43698e-112	DOWN	42.0298	41.7073	42.7183	179.322	191.855	172.132
Zm00001d013261	-1.88058	1.40491e-110	DOWN	241.42	258.882	256.95	931.028	1006.84	948.255
Zm00001d005392	-1.93635	2.0875e-110	DOWN	122.019	112.834	118.065	455.971	481.572	460.591
Zm00001d052211	-1.71415	3.46e-109	DOWN	38.7151	37.8717	38.5614	129.614	126.722	135.297
Zm00001d025566	-3.76418	2.37459e-108	DOWN	8.90455	9.87613	7.45183	101.387	137.852	128.301
Zm00001d032781	-1.77901	6.42654e-108	DOWN	35.9677	35.1478	33.2313	126.752	118.782	125.558
Zm00001d053143	-2.17146	1.91421e-107	DOWN	13.6399	15.8375	15.1771	66.4236	72.6124	69.2314
Zm00001d052209	-2.54257	1.32701e-103	DOWN	7.66242	7.41373	7.643	46.9406	47.0038	43.0684
Zm00001d034757	-1.50172	2.42493e-99	DOWN	6.9025	6.76206	6.8423	19.8478	19.6962	20.6378
Zm00001d039081	-1.8483	3.80506e-99	DOWN	12.4029	12.8588	12.1681	49.191	41.7764	48.9677
Zm00001d009010	-2.49317	1.70171e-98	DOWN	4.82871	4.35101	4.89243	25.5367	30.6454	25.694
Zm00001d046357	-1.27792	2.91587e-97	DOWN	167.982	163.651	167.251	429.338	395.715	429.625
Zm00001d014717	-2.12912	3.61761e-97	DOWN	7.58867	6.86618	7.31347	34.6376	30.7442	33.3924
Zm00001d031893	-3.25615	3.86148e-97	DOWN	1.41696	1.15303	1.64559	13.1934	14.9008	13.6574
Zm00001d009687	-2.60942	1.59125e-96	DOWN	12.1645	13.4334	12.119	82.7784	83.1931	72.1459
Zm00001d039098	-3.58671	1.98347e-96	DOWN	4.00658	2.52209	3.91849	43.8535	45.6141	40.3758
Zm00001d052837	-1.98018	3.56078e-96	DOWN	25.2551	27.0317	27.47	108.142	114.723	102.774
Zm00001d031303	-2.11005	4.26514e-96	DOWN	55.2833	56.7856	53.9631	265.314	212.256	267.292
Zm00001d008529	-1.40496	5.66881e-93	DOWN	522.45	519.949	504.259	1407.8	1423.02	1411.43
Zm00001d032869	-1.86862	1.63861e-91	DOWN	32.6391	30.8255	30.0169	114.369	121.354	117.474
Zm00001d035558	-3.60754	1.98115e-90	DOWN	3.15459	2.0348	2.93327	33.4924	38.5052	30.1887
Zm00001d031013	-1.96981	2.87255e-90	DOWN	251.465	261.083	249.992	1088.01	867.716	1149.38
Zm00001d026377	-2.28875	5.7574e-90	DOWN	9.90964	10.0175	11.1161	52.7594	54.6652	49.7126
Zm00001d034076	-1.47733	8.74126e-90	DOWN	53.2842	54.9066	56.4112	165.117	145.487	165.109
Zm00001d051664	-1.6918	3.24103e-89	DOWN	49.1704	47.4993	51.3398	168.057	165.189	162.21
Zm00001d027656	-1.36807	2.35303e-88	DOWN	1845.89	1836.76	1804	5080.28	4496.13	5120.49
Zm00001d006211	-2.40817	3.02186e-88	DOWN	36.5925	38.7864	39.8746	198.562	239.629	193.864
Zm00001d009594	-1.53119	6.28001e-88	DOWN	16.8672	16.4692	16.8418	50.129	46.897	53.4453
Zm00001d045499	-1.56792	2.96068e-87	DOWN	68.7666	65.3432	66.8286	207.91	207.403	201.621
Zm00001d046909	-1.49794	1.3597e-86	DOWN	80.5855	83.8407	83.7448	239.909	247.355	238.564
Zm00001d002035	-3.1484	6.61768e-86	DOWN	3.52351	3.6289	4.43957	32.4651	39.5215	34.5297
Zm00001d037229	-1.96825	2.45941e-83	DOWN	174.941	199.276	175.397	739.75	674.381	818.602
Zm00001d003690	-1.67916	1.50937e-82	DOWN	310.581	329.253	354.855	1127.63	1041.03	1138.1
Zm00001d016558	-3.04827	1.82837e-82	DOWN	0.860069	0.834344	0.569806	6.4896	6.63263	6.16987
Zm00001d032631	-4.08251	4.10899e-82	DOWN	3.07375	1.86316	2.73825	38.3627	53.8851	41.64
Zm00001d008340	-1.44032	5.0883e-82	DOWN	43.9477	47.4893	47.1488	130.629	128.804	130.323
Zm00001d036370	-2.22382	1.69469e-81	DOWN	26.7185	25.6164	27.137	124.847	142.306	116.488
Zm00001d001984	-2.25514	8.3132e-80	DOWN	260.074	204.185	221.114	1093.54	1199.58	1089.12
Zm00001d027652	-1.96319	2.35767e-79	DOWN	2060.95	2115.05	2089.94	8210.05	9292.16	7752.06
Zm00001d012510	-1.8945	2.63397e-79	DOWN	20.8582	24.8141	23.8515	92.9134	83.3006	92.2508
Zm00001d023669	-1.9848	4.70082e-79	DOWN	41.4076	40.4666	43.5656	165.557	186.213	161.693
Zm00001d026635	-1.41573	5.11126e-79	DOWN	38.5822	38.0274	36.3813	106.764	98.6081	107.192
Zm00001d002065	-1.39881	2.75802e-77	DOWN	1744	1777.12	1772.18	4744.45	4965.46	4740.76
Zm00001d026458	-1.1947	9.98378e-77	DOWN	506.923	508.277	507.023	1216.17	1195.08	1198.8
Zm00001d039099	-1.97184	3.32554e-76	DOWN	11.9817	13.8089	11.9867	49.5365	50.8338	53.1363
Zm00001d023294	-1.58356	7.33203e-76	DOWN	9.64496	10.0524	9.66934	30.8655	29.9351	30.4033
Zm00001d044747	-2.11462	1.45291e-75	DOWN	33.5072	33.8725	33.0552	139.735	170.111	139.461
Zm00001d026300	-3.12812	3.21704e-75	DOWN	1.70901	1.46208	1.38252	13.3961	14.0566	13.589
Zm00001d045298	-1.82351	1.98288e-74	DOWN	52.825	52.4629	50.2166	187.713	205.314	176.037
Zm00001d044951	-2.0651	2.488e-74	DOWN	10.2018	11.4937	11.4219	47.9563	51.2304	44.2125
Zm00001d048644	-4.26978	2.60191e-74	DOWN	0.329585	0.185161	0.160151	4.33783	4.38431	4.54369
Zm00001d029164	-2.35206	9.44662e-74	DOWN	45.9626	39.8375	46.8373	231.263	236.74	233.436
Zm00001d039513	-1.70674	9.72674e-73	DOWN	12.9592	12.7296	13.7815	45.7119	45.2124	42.5392
Zm00001d015658	-1.94598	1.78267e-71	DOWN	22.988	25.2209	22.1405	99.4373	81.9644	100.146
Zm00001d016160	-2.57227	8.20066e-71	DOWN	1.09766	1.05281	0.894909	6.91418	5.1	6.79527
Zm00001d026632	-2.23851	2.30209e-70	DOWN	57.9488	54.9168	58.7089	262.365	324.545	249.03
Zm00001d025707	-3.61528	7.27929e-70	DOWN	0.772512	0.728926	0.817609	10.4119	10.3253	8.69957
Zm00001d009987	-1.50728	7.68226e-70	DOWN	7.24823	7.81159	7.6465	22.4387	20.0432	24.5537
Zm00001d005818	-1.24435	1.15602e-69	DOWN	1448.05	1410.39	1403.02	3552.88	3190.43	3735.35
Zm00001d042293	-1.76933	1.33699e-69	DOWN	22.9758	20.8891	21.8293	76.548	81.1296	73.9739
Zm00001d012091	-2.30242	1.47895e-69	DOWN	7.48544	8.11037	8.73244	42.6396	45.2895	36.2088
Zm00001d034521	-2.27903	2.37087e-69	DOWN	35.0777	30.3093	32.0481	155.234	182.686	150.374
Zm00001d033496	-1.44019	5.46105e-68	DOWN	88.0482	89.8164	86.9495	258.062	250.203	235.862
Zm00001d020351	-2.11537	7.27906e-68	DOWN	6.82855	5.6839	6.87003	29.9721	29.3987	27.611
Zm00001d052253	-2.06546	2.96415e-67	DOWN	4.09921	4.58801	3.58693	18.9785	16.4434	17.8261
Zm00001d032669	-1.73826	3.08659e-67	DOWN	4.48601	4.53902	4.48938	16.6013	14.6684	15.5111
Zm00001d018487	-1.12126	4.75408e-67	DOWN	148.901	151.369	151.037	345.893	332.083	339.52
Zm00001d043382	-1.24193	9.74906e-67	DOWN	334.851	345.461	318.882	808.716	803.144	836.835
Zm00001d023694	-1.23588	5.43402e-66	DOWN	386.151	410.432	382.588	956.993	956.133	963.959
Zm00001d029853	-1.72352	4.74629e-65	DOWN	212.235	213.378	209.482	721.877	783.043	663.607
Zm00001d006590	-1.82205	4.63372e-64	DOWN	12.6111	11.5191	11.8452	45.3317	43.389	42.9966
Zm00001d023462	-2.43735	1.37853e-63	DOWN	2.70942	2.24239	2.70766	14.8565	13.8905	14.2704
Zm00001d008974	-1.81352	7.51756e-63	DOWN	0.883093	0.968901	0.862193	3.14644	3.37896	3.34695
Zm00001d029397	-2.09261	1.65534e-62	DOWN	2.59824	2.68891	3.16635	12.526	12.8971	11.9677
Zm00001d044662	-2.9369	2.81324e-62	DOWN	2.54397	1.59548	2.0309	15.5411	18.2037	14.9623
Zm00001d037318	-1.46506	3.5053e-62	DOWN	122.671	124.645	117.689	345.958	362.642	334.085
Zm00001d048334	-1.30637	5.03757e-61	DOWN	35.5614	36.2926	37.5607	91.5481	94.8011	93.9476
Zm00001d005190	-1.32379	3.44881e-60	DOWN	8.77251	9.17277	8.78629	24.218	22.1042	23.067
Zm00001d011486	-1.64027	5.1871e-60	DOWN	11.3173	10.3352	9.78787	33.8027	31.2544	36.5476
Zm00001d005682	-1.97301	7.22407e-60	DOWN	10.9355	12.0356	11.5459	42.737	49.9029	47.5518
Zm00001d025574	-1.4684	1.36933e-59	DOWN	44.0377	46.3321	46.0333	127.186	137.238	126.164
Zm00001d031971	-3.05194	2.24366e-59	DOWN	29.3742	31.3557	37.962	277.257	331.801	237.711
Zm00001d043674	-1.98319	2.55667e-59	DOWN	9.5154	10.5128	10.2641	39.4859	46.0642	38.2297
Zm00001d052136	-2.10599	4.12796e-59	DOWN	6.34706	6.5119	6.2248	26.6887	32.4946	25.6297
Zm00001d043515	-1.57744	5.49811e-59	DOWN	72.7121	76.7134	69.3368	209.598	238.375	227.444
Zm00001d043104	-1.24772	8.20524e-59	DOWN	248.786	270.333	267.471	657.316	598.186	683.171
Zm00001d021572	-1.51488	1.0831e-58	DOWN	3.63594	3.7629	3.69812	10.8024	11.5407	10.4677
Zm00001d032870	-1.66355	3.96098e-58	DOWN	19.0087	18.4692	16.1859	59.5046	56.8274	59.643
Zm00001d038325	-2.51371	5.11438e-58	DOWN	2.83431	2.71475	3.65114	17.5699	18.6345	18.3875
Zm00001d015205	-1.27236	7.40346e-58	DOWN	536.748	546.177	534.248	1420.7	1195.29	1440.81
Zm00001d037631	-1.96316	7.84056e-58	DOWN	303.409	269.591	294.361	1149.38	1297.04	1047.81
Zm00001d007783	-1.32686	1.59284e-57	DOWN	13.2182	12.8734	13.5007	35.9071	31.1826	36.0372
Zm00001d027624	-1.16354	3.09907e-57	DOWN	959.635	1001.58	949.434	2275.34	2237.21	2242.02
Zm00001d040670	-1.29949	3.77316e-57	DOWN	40.7681	42.5392	37.878	100.627	100.755	107.692
Zm00001d027353	-1.84857	5.01113e-57	DOWN	402.315	492.829	456.789	1586.94	1825.46	1623.44
Zm00001d014664	-1.13943	5.54161e-57	DOWN	42.5252	44.9733	43.5116	102.795	94.4401	102.122
Zm00001d052060	-1.01634	7.19332e-57	DOWN	251.917	261.389	250.328	545.312	511.464	544.78
Zm00001d028720	-1.8143	8.47613e-57	DOWN	266.571	248.412	251.307	869.966	1030.72	883.802
Zm00001d003265	-1.00165	1.44758e-56	DOWN	44.3943	45.1951	44.3898	95.9435	89.4005	92.7536
Zm00001d022424	-1.73207	1.58103e-56	DOWN	13.6963	11.7009	11.8309	42.0182	45.4028	40.4421
Zm00001d037858	-1.43218	2.95618e-56	DOWN	40.3918	37.955	39.0476	112.801	94.8688	121.499
Zm00001d039575	-1.79994	4.80464e-56	DOWN	87.9583	89.4994	95.0961	315.575	367.432	297.669
Zm00001d043651	-3.33876	6.10096e-56	DOWN	0.759385	0.835281	0.804962	8.44539	8.95539	7.72709
Zm00001d009603	-1.28193	1.62862e-55	DOWN	36.7676	36.6495	35.3643	94.6902	83.0811	96.7862
Zm00001d027593	-1.2573	3.44303e-55	DOWN	892.897	924.867	877.802	2272.78	2255.81	2143.44
Zm00001d039052	-1.49552	8.21389e-54	DOWN	9.19737	9.4431	9.18036	28.9161	23.6975	28.8941
Zm00001d021459	-2.25633	4.46128e-53	DOWN	18.6952	17.7237	18.484	79.5819	108.095	82.9086
Zm00001d028456	-1.26632	5.40271e-53	DOWN	358.621	383.399	374.61	945.711	935.606	900.837
Zm00001d013830	-2.02891	6.67136e-53	DOWN	2.49871	2.4693	2.09106	9.70091	10.7041	9.33024
Zm00001d049113	-1.97609	6.82655e-53	DOWN	1.69799	1.74735	1.6534	6.83822	7.57201	6.31471
Zm00001d033747	-2.1866	6.92922e-53	DOWN	6.7058	6.69954	5.99779	27.9541	35.3923	27.758
Zm00001d002884	-1.51807	1.69912e-52	DOWN	15.5135	15.1927	14.2936	44.0029	46.213	43.082
Zm00001d051525	-2.01841	2.25268e-52	DOWN	1.06398	1.083	1.27866	4.82401	4.97178	4.59676
Zm00001d045927	-1.61081	3.11977e-52	DOWN	36.018	35.9047	40.9354	125.294	109.295	123.657
Zm00001d031777	-1.61042	5.43848e-52	DOWN	17.6656	17.6488	20.6065	56.2918	59.8314	60.8821
Zm00001d014191	-1.54866	9.26242e-52	DOWN	7.51647	8.86939	7.77026	24.2673	23.1714	25.8669
Zm00001d026042	-1.74853	5.33491e-51	DOWN	11.1982	10.7352	10.9886	36.3187	43.1065	34.8486
Zm00001d012292	-1.60723	5.35918e-51	DOWN	144.737	143.379	155.821	449.992	484.701	465.827
Zm00001d043207	-1.02985	5.84907e-51	DOWN	168.468	167.96	172.263	365.301	352.941	358.165
Zm00001d012532	-1.26527	7.78228e-50	DOWN	17.7373	17.7953	17.4133	45.8414	43.293	42.7279
Zm00001d047492	-1.51731	1.35312e-49	DOWN	259.291	246.551	256.415	709.438	828.797	717.649
Zm00001d052793	-2.86599	1.92593e-49	DOWN	0.55468	0.802786	0.977237	6.08762	5.87687	5.81811
Zm00001d039893	-1.32789	2.19244e-49	DOWN	31.5161	35.1794	31.6803	89.8503	82.9484	83.1613
Zm00001d005343	-1.20893	2.74546e-49	DOWN	44.1124	43.3459	40.7887	104.114	103.26	99.5702
Zm00001d016922	-1.72786	1.03217e-48	DOWN	3.28369	3.61781	3.45189	11.948	11.9316	11.6534
Zm00001d048460	-1.01493	1.33935e-48	DOWN	208.163	198.809	202.289	416.336	420.32	439.195
Zm00001d009907	-2.09146	2.1264e-48	DOWN	7.46669	10.5895	10.3322	41.3584	43.6981	40.3558
Zm00001d047480	-1.08449	3.83309e-48	DOWN	32.9079	33.5126	32.5132	73.5709	72.3371	71.4127
Zm00001d041672	-2.08412	7.95443e-48	DOWN	10.6537	8.63763	10.109	39.3128	48.9599	40.4359
Zm00001d007892	-1.48583	1.02566e-47	DOWN	38.0787	35.5573	35.7265	102.196	114.913	99.5586
Zm00001d049016	-1.22392	2.21794e-47	DOWN	125.5	118.453	122.608	295.057	308.312	282.777
Zm00001d031815	-4.2409	3.05975e-47	DOWN	0.345287	0.593432	0.198657	7.78566	8.105	6.15481
Zm00001d019629	-1.56354	3.36645e-47	DOWN	333.905	350.916	336.47	988.559	1162.04	968.899
Zm00001d013655	-1.68196	4.30793e-47	DOWN	14.0726	14.3432	14.3254	42.7782	50.7753	48.271
Zm00001d044768	-1.49279	7.03325e-47	DOWN	1.2436	1.20113	1.0833	3.44559	3.37574	3.45366
Zm00001d011067	-1.10972	1.40182e-46	DOWN	70.2284	64.2024	65.3834	150.679	147.746	148.265
Zm00001d047881	-1.21523	1.40182e-46	DOWN	17.0731	18.1559	17.8912	41.6713	41.7883	44.3909
Zm00001d048890	-1.60994	1.72843e-46	DOWN	11.7858	10.4559	10.0122	34.4126	30.0059	37.7557
Zm00001d008819	-2.51848	1.78656e-46	DOWN	22.8646	27.3522	20.4317	137.866	140.89	139.595
Zm00001d034068	-1.65839	2.01985e-46	DOWN	8.01559	9.3077	8.94924	27.3606	30.6108	27.8466
Zm00001d032630	-3.99054	6.13521e-45	DOWN	0.312893	0.30473	0.376405	5.50269	6.4045	4.45168
Zm00001d035605	-1.08196	6.6575e-45	DOWN	82.6086	91.5513	82.8334	193.639	183.749	186.379
Zm00001d012313	-1.1952	7.89426e-45	DOWN	14.5598	14.2174	14.1903	33.6431	32.3333	36.0404
Zm00001d016664	-1.58448	1.14369e-44	DOWN	55.1819	57.1557	56.3744	191.459	140.683	194.236
Zm00001d032810	-1.05116	1.2776e-44	DOWN	323.117	309.491	326.99	694.596	690.936	674.183
Zm00001d043043	-1.33907	1.39134e-44	DOWN	21.718	20.8698	22.1824	58.2149	56.292	55.2873
Zm00001d007195	-2.22453	3.03156e-44	DOWN	1.10347	1.09028	1.18729	5.71742	4.93012	5.78705
Zm00001d002974	-1.72583	4.24657e-44	DOWN	2.65835	2.69703	2.85212	10.5489	8.59307	9.06618
Zm00001d029285	-1.01812	6.39748e-44	DOWN	141.968	143.271	146.542	307.182	296.874	302.296
Zm00001d019400	-1.98363	8.91061e-44	DOWN	55.1653	54.7779	56.4585	216.9	271.886	190.015
Zm00001d053566	-1.33471	1.03866e-43	DOWN	33.3602	35.2504	32.7795	84.2425	92.6032	87.7237
Zm00001d037480	-1.09831	1.22035e-43	DOWN	73.4383	70.256	67.3156	165.059	148.715	154.56
Zm00001d045836	-1.4592	1.22764e-43	DOWN	2.26323	2.2346	2.19798	6.31081	6.42227	6.32395
Zm00001d022526	-1.7709	1.48885e-43	DOWN	14.3368	15.5307	15.8759	55.1565	57.9059	48.4594
Zm00001d043849	-1.91466	1.80955e-43	DOWN	12.7122	13.0431	14.6171	51.3374	59.3944	46.5846
Zm00001d022122	-1.20786	3.38307e-43	DOWN	15.9288	16.0028	16.3905	39.7892	34.7852	41.3565
Zm00001d042210	-2.15416	8.06401e-43	DOWN	24.8106	18.6462	25.8798	102.687	116.764	99.6845
Zm00001d003009	-1.5259	1.34214e-42	DOWN	31.8072	33.2855	34.2759	95.7287	109.635	90.3827
Zm00001d037973	-4.22627	2.15603e-42	DOWN	0.211654	0.280232	0.354249	5.4593	6.28864	4.77911
Zm00001d053102	-1.38795	3.99481e-42	DOWN	265.851	259.098	277.806	713.422	782.599	676.725
Zm00001d021224	-1.09855	4.31358e-42	DOWN	34.1019	37.4375	36.7423	81.2705	79.196	79.8528
Zm00001d002776	-2.61991	9.02068e-42	DOWN	0.711992	0.684205	0.922584	4.28152	5.49472	4.99794
Zm00001d030915	-1.63037	1.96366e-41	DOWN	44.9413	45.7653	50.1059	147.328	168.421	134.764
Zm00001d039384	-1.66439	2.03929e-41	DOWN	0.804089	0.846074	0.84412	2.73976	2.71257	2.743
Zm00001d032570	-1.98592	2.40854e-41	DOWN	3.01671	2.74998	2.81585	11.9599	12.7991	10.351
Zm00001d042437	-1.00672	2.75179e-41	DOWN	165.288	157.978	151.244	340.167	312.296	336.089
Zm00001d018088	-2.36052	1.43895e-40	DOWN	0.823717	0.887499	1.07633	4.92316	5.0801	4.87777
Zm00001d030967	-1.09747	1.54371e-40	DOWN	287.574	301.962	268.778	662.619	577.319	666.057
Zm00001d011080	-2.24748	2.29776e-40	DOWN	779.638	726.808	782.379	3182.59	4838.69	3171
Zm00001d017821	-1.62941	2.40446e-40	DOWN	5.37669	4.24554	4.98742	16.5027	15.145	15.1842
Zm00001d030032	-1.30168	3.48483e-40	DOWN	64.8537	58.0288	65.5008	162.981	165.41	152.358
Zm00001d046616	-1.03964	4.95923e-40	DOWN	751.614	811.856	740.626	1675.16	1518.95	1720.27
Zm00001d027573	-1.04075	5.04442e-40	DOWN	2327.09	2381.47	2243.63	4938.55	5056.52	4812.12
Zm00001d010478	-1.10087	5.20991e-40	DOWN	9.20394	9.13735	8.83628	20.4051	20.0207	19.9464
Zm00001d026200	-1.64436	2.2565e-39	DOWN	4.65251	4.39001	4.56295	14.1534	16.2875	13.4955
Zm00001d028718	-2.0388	2.47611e-39	DOWN	210.949	207.442	211.073	789.206	1101.25	775.539
Zm00001d030544	-1.60833	3.27567e-39	DOWN	4.31659	4.75038	4.23967	13.3385	15.144	13.4475
Zm00001d017977	-1.72639	5.88118e-39	DOWN	4.73822	4.88188	4.36598	16.8225	12.6721	18.6631
Zm00001d018404	-1.6749	7.1763e-39	DOWN	0.885778	1.00849	0.873917	3.06401	3.13413	2.94792
Zm00001d047779	-2.57225	8.28915e-39	DOWN	1.37106	1.39446	0.974486	7.13453	8.60568	7.12572
Zm00001d034160	-1.37841	1.02607e-38	DOWN	4.63356	4.29581	4.02847	11.5079	11.7555	11.5783
Zm00001d040468	-1.05478	1.10121e-38	DOWN	54.4027	49.8666	49.4525	109.763	109.218	111.783
Zm00001d048203	-1.14092	1.58085e-38	DOWN	20.2541	21.8416	21.1261	46.1754	47.9377	50.349
Zm00001d027434	-1.71596	1.58685e-38	DOWN	87.7507	79.7524	98.9502	279.126	311.133	316.84
Zm00001d021938	-1.03733	1.70754e-38	DOWN	36.65	39.2572	35.841	80.5583	78.2291	78.8262
Zm00001d013571	-1.50919	2.8589e-38	DOWN	606.478	634.725	636.097	1753.92	2074.52	1692.53
Zm00001d011487	-1.13054	1.22291e-37	DOWN	120.719	121.341	117.028	263.606	287.954	261.802
Zm00001d045972	-1.18846	1.35672e-37	DOWN	60.1526	52.4987	58.3819	133.352	135.953	134.372
Zm00001d027361	-1.02054	1.53058e-37	DOWN	611.828	655.742	640.895	1405.21	1290.01	1319.23
Zm00001d042135	-1.18269	1.6688e-37	DOWN	16.8646	16.8748	15.1422	37.7196	38.9642	38.1419
Zm00001d025846	-1.07261	1.70048e-37	DOWN	119.489	115.733	115.92	243.518	257.928	263.307
Zm00001d032186	-2.22394	7.1481e-37	DOWN	16.1295	24.1579	24.5259	96.5137	117.513	99.4865
Zm00001d005687	-1.13063	9.01572e-37	DOWN	416.394	441.785	420.803	1003.62	843.846	1061.92
Zm00001d021249	-1.31046	9.30639e-37	DOWN	17.6018	17.4237	18.2074	43.5972	47.8233	45.1998
Zm00001d012321	-2.50092	2.01891e-36	DOWN	3.0247	2.28061	2.81703	17.6496	16.0138	13.9138
Zm00001d009797	-1.94359	4.83476e-36	DOWN	7.25717	8.07752	8.71072	30.2348	37.6131	27.6512
Zm00001d002071	-1.66139	6.30853e-36	DOWN	7.331	6.86519	5.86941	23.0904	21.7643	20.7596
Zm00001d029247	-1.79141	6.34389e-36	DOWN	5.66486	4.32711	5.50257	18.1629	18.0083	19.4102
Zm00001d009372	-1.19392	8.43434e-36	DOWN	19.6079	21.1291	21.4324	52.1787	42.9605	52.6736
Zm00001d038023	-1.2638	8.53824e-36	DOWN	15.9298	15.1546	15.8557	38.9055	40.6103	37.1129
Zm00001d020692	-1.46638	8.53824e-36	DOWN	1.19587	1.1008	1.0983	3.18267	3.17819	3.35001
Zm00001d029706	-1.34118	4.11221e-35	DOWN	109.945	109.443	112.144	273.862	323.756	270.439
Zm00001d010287	-1.90236	5.07188e-35	DOWN	23.9183	24.4791	28.5946	89.5495	115.429	92.3849
Zm00001d020530	-1.32435	6.01751e-35	DOWN	14.5322	14.4659	13.5103	36.6797	39.5522	33.8066
Zm00001d003197	-1.75345	7.9479e-35	DOWN	1.72805	1.53287	1.51144	5.75876	5.66102	5.21191
Zm00001d044302	-1.39423	9.36736e-35	DOWN	10.4313	10.3553	10.9366	28.64	26.6995	31.2422
Zm00001d036951	-1.31227	1.41114e-34	DOWN	163.964	157.47	165.696	401.756	462.444	386.144
Zm00001d030644	-2.56516	1.61192e-34	DOWN	1.12306	1.36247	1.54798	7.63473	8.33657	8.87325
Zm00001d044694	-1.0879	3.07894e-34	DOWN	146.576	144.957	147.341	318.324	339.817	307.086
Zm00001d028995	-1.22599	4.09503e-34	DOWN	274.684	279.78	285.29	635.27	726.699	669.914
Zm00001d046690	-1.57163	4.12023e-34	DOWN	11.9793	13.3253	12.9489	36.4918	40.5388	40.7043
Zm00001d002708	-1.03101	6.54075e-34	DOWN	12.7496	13.3966	12.3714	27.9087	24.6392	29.1571
Zm00001d031835	-1.39312	1.1512e-33	DOWN	6.79831	5.86274	5.77337	17.5447	15.6066	17.0162
Zm00001d045948	-1.86684	2.52535e-33	DOWN	8.59845	6.30521	7.98377	28.5151	31.0631	26.6765
Zm00001d019399	-1.71257	2.85488e-33	DOWN	7.53888	7.33316	7.13133	23.8479	29.5958	20.9395
Zm00001d023592	-2.86075	2.99594e-33	DOWN	1.37575	0.642884	1.08358	8.18687	7.88211	7.17591
Zm00001d025533	-1.38541	3.00031e-33	DOWN	5.70417	5.78425	5.2002	14.3171	15.9691	14.769
Zm00001d025984	-1.21606	4.06172e-33	DOWN	20.2128	21.7707	23.7506	51.7085	51.7966	54.9232
Zm00001d012220	-1.82596	6.10843e-33	DOWN	3.8473	4.69152	4.59948	16.1902	16.9264	15.1599
Zm00001d031769	-1.90799	8.30939e-33	DOWN	1.05037	1.05697	0.99366	3.76329	4.13355	4.13246
Zm00001d005018	-1.18122	9.33969e-33	DOWN	25.6612	23.7452	27.0272	61.9697	56.25	61.6973
Zm00001d045935	-1.49263	1.07416e-32	DOWN	5.55002	5.42242	4.93964	14.9082	16.9207	14.408
Zm00001d035246	-1.51421	1.11946e-32	DOWN	5.38126	6.36101	5.13504	16.1991	16.0587	17.6907
Zm00001d010723	-1.04424	1.39676e-32	DOWN	14.8142	15.0855	14.5767	31.8126	31.5227	31.6686
Zm00001d044156	-1.01184	2.04033e-32	DOWN	52.0523	52.931	51.6942	107.564	113.359	106.049
Zm00001d021772	-2.30944	2.73109e-32	DOWN	1.86939	1.82061	1.75996	8.89412	10.5533	8.40698
Zm00001d033419	-1.41198	3.20232e-32	DOWN	21.4567	22.8145	23.7655	60.68	69.2843	57.1772
Zm00001d017557	-1.20185	3.23883e-32	DOWN	76.9892	74.241	74.9495	175.34	196.152	166.403
Zm00001d039880	-1.90053	4.03306e-32	DOWN	0.821046	1.16865	1.0502	4.10539	4.07639	3.58633
Zm00001d019457	-1.03965	4.06065e-32	DOWN	82.8509	81.454	91.6782	183.828	183.305	178.06
Zm00001d034037	-1.68369	6.63098e-32	DOWN	2.0421	2.31539	2.29209	7.02217	8.22202	6.83731
Zm00001d040836	-1.7197	7.63039e-32	DOWN	4.31531	4.37282	4.47271	15.0788	16.6383	13.0695
Zm00001d010052	-2.03101	8.59664e-32	DOWN	5.87838	5.12856	4.88972	19.9642	26.3334	20.6007
Zm00001d043665	-1.78219	1.14558e-31	DOWN	2.72458	2.62808	2.47892	8.93047	10.3755	8.48293
Zm00001d023596	-1.03601	1.15075e-31	DOWN	45.2302	49.578	48.8912	109.354	93.9957	102.534
Zm00001d007908	-1.16203	1.15075e-31	DOWN	85.5053	79.9287	86.0906	186.013	209.838	186.277
Zm00001d026191	-1.53912	1.55756e-31	DOWN	4.64164	4.99395	5.33626	14.1237	17.044	13.791
Zm00001d047201	-2.43815	1.58412e-31	DOWN	1.03582	1.38102	1.30812	8.2707	5.31901	7.5066
Zm00001d005158	-1.14849	1.64381e-31	DOWN	4.83415	4.9917	4.82309	11.3866	11.7798	10.4295
Zm00001d005826	-1.0189	2.74799e-31	DOWN	43.4806	46.6534	45.8154	95.7544	94.5783	95.153
Zm00001d039416	-1.38943	3.15469e-31	DOWN	14.1286	15.4775	15.018	42.1159	42.8288	35.9972
Zm00001d010828	-2.11883	3.55261e-31	DOWN	1.11636	0.975126	0.978199	5.29263	3.78826	4.77671
Zm00001d029154	-2.28817	4.49782e-31	DOWN	2.97163	2.47164	2.57893	14.2126	13.5167	12.767
Zm00001d053513	-1.04869	5.21608e-31	DOWN	27.337	26.1459	25.7833	57.0917	57.5664	55.0636
Zm00001d052520	-1.49171	6.30755e-31	DOWN	11.6079	10.4609	10.3356	29.8898	33.908	30.3044
Zm00001d033800	-1.03925	2.16091e-30	DOWN	134.543	138.986	143.171	301.039	261.902	326.813
Zm00001d052079	-1.34546	2.6643e-30	DOWN	299.218	295.584	291.735	834.916	616.478	892.96
Zm00001d049860	-1.16071	3.2939e-30	DOWN	52.1167	50.3527	50.0887	113.792	128.176	110.645
Zm00001d016811	-1.39442	4.93846e-30	DOWN	4.47098	4.51934	4.34791	11.9164	12.7033	11.6369
Zm00001d017682	-1.02985	5.85308e-30	DOWN	55.0835	55.4369	59.2122	114.935	125.585	118.189
Zm00001d016199	-1.13273	6.23101e-30	DOWN	22.6132	21.8722	22.8327	51.3519	51.652	49.8516
Zm00001d002549	-1.30984	1.0301e-29	DOWN	3.10366	3.11582	3.07072	7.59007	8.72034	7.48969
Zm00001d019306	-1.17018	1.2141e-29	DOWN	37.8003	38.3441	37.8169	85.6983	96.6513	82.7734
Zm00001d022557	-1.06093	1.25326e-29	DOWN	61.2934	64.8024	63.3856	135.423	145.386	128.109
Zm00001d020628	-1.65115	1.48885e-29	DOWN	10.2051	11.604	12.3779	36.3488	39.977	34.8705
Zm00001d048329	-1.88776	1.52335e-29	DOWN	10.1547	12.0113	10.7879	45.6165	30.6019	50.9397
Zm00001d002079	-1.22786	1.87836e-29	DOWN	57.8938	62.3604	61.9212	152.839	156.563	131.973
Zm00001d052380	-1.21195	1.87836e-29	DOWN	2.83092	2.44073	2.60755	5.99027	6.49156	6.40086
Zm00001d012981	-1.43218	2.11875e-29	DOWN	38.0455	36.6283	35.6634	96.732	117.859	92.7873
Zm00001d010970	-1.01888	2.123e-29	DOWN	38.6278	35.585	38.3769	78.8078	78.552	78.9779
Zm00001d029716	-1.89566	2.42283e-29	DOWN	21.0086	18.4306	20.7957	67.355	96.1845	67.4135
Zm00001d043830	-1.43822	3.07016e-29	DOWN	2.98065	3.07957	3.33065	9.09003	8.59322	8.73069
Zm00001d032740	-1.2395	3.17947e-29	DOWN	8.05154	8.57922	8.9651	22.7101	19.5835	20.4771
Zm00001d013834	-1.20683	3.95012e-29	DOWN	7.05738	6.82033	7.24762	17.862	16.6756	16.0038
Zm00001d024908	-1.11492	4.22209e-29	DOWN	71.3024	76.7473	67.3453	161.942	164.379	156.461
Zm00001d024732	-1.0108	4.2432e-29	DOWN	14.8779	14.339	15.2692	30.8119	31.7386	30.2617
Zm00001d043586	-2.40092	5.37432e-29	DOWN	2.66901	2.62439	2.3148	12.2893	16.1843	12.8667
Zm00001d002762	-1.34305	8.38382e-29	DOWN	17.2616	19.1635	18.106	47.0304	52.6409	43.2992
Zm00001d045051	-1.73829	9.36746e-29	DOWN	1.76501	1.67906	1.51698	5.37872	6.44254	5.24231
Zm00001d023580	-1.21377	1.25016e-28	DOWN	5.41625	5.89623	6.00547	14.4358	14.1043	13.0801
Zm00001d051628	-1.05844	2.57902e-28	DOWN	4.10339	3.79654	3.79474	8.64191	8.10171	8.49402
Zm00001d043782	-1.10322	3.25078e-28	DOWN	48.4356	47.2688	49.6891	104.891	116.035	102.119
Zm00001d051180	-1.29306	3.49491e-28	DOWN	3.11833	2.89842	2.94952	8.25197	6.38855	8.20285
Zm00001d001915	-1.2574	5.63345e-28	DOWN	40.511	43.9954	42.8791	100.54	116.557	97.6319
Zm00001d029922	-1.73666	6.0235e-28	DOWN	22.3095	19.8651	18.5809	64.9105	79.6386	64.1185
Zm00001d021577	-1.38101	7.12515e-28	DOWN	46.6057	50.286	47.161	118.695	148.578	120.139
Zm00001d046916	-1.0971	8.7384e-28	DOWN	393.126	387.987	399.961	855.666	928.35	829.414
Zm00001d014946	-1.23769	9.56716e-28	DOWN	11.2316	10.5536	11.2083	24.5813	28.2571	27.646
Zm00001d036001	-1.3118	1.09514e-27	DOWN	23.1696	23.1623	24.9514	57.7974	68.6959	56.3566
Zm00001d042786	-1.14579	1.62615e-27	DOWN	18.6851	17.7025	18.3859	42.4964	44.2117	38.6525
Zm00001d037797	-1.47236	1.89986e-27	DOWN	5.43003	5.39205	4.93505	15.4758	16.4903	13.1894
Zm00001d038471	-1.66498	2.04022e-27	DOWN	69.9341	85.1204	63.6417	273.054	211.557	235.315
Zm00001d046422	-1.99241	2.2857e-27	DOWN	2.39577	2.09619	2.49096	9.08325	9.89761	9.78287
Zm00001d052744	-1.52137	4.27416e-27	DOWN	4.91554	4.29689	4.81593	12.5905	15.8408	13.1441
Zm00001d049940	-1.06444	4.55591e-27	DOWN	44.2876	43.1495	47.6637	94.156	101.359	97.009
Zm00001d038064	-1.43684	6.07324e-27	DOWN	2.49795	3.08357	3.06735	7.77054	8.31612	8.18914
Zm00001d039283	-1.316	8.85311e-27	DOWN	215.602	205.429	215.842	496.227	631.746	509.592
Zm00001d018700	-1.50631	9.35953e-27	DOWN	1.94179	1.83805	1.84804	6.07098	5.13834	5.37965
Zm00001d016625	-1.05784	9.70501e-27	DOWN	58.0322	56.7935	55.2703	122.195	130.568	113.435
Zm00001d019116	-1.46217	9.74988e-27	DOWN	14.0103	12.7759	14.9277	38.755	41.661	38.5482
Zm00001d029438	-1.23935	1.04737e-26	DOWN	105.513	108.301	120.549	260.632	299.653	255.98
Zm00001d020752	-1.60093	2.93409e-26	DOWN	4.7726	6.23864	5.31373	16.7241	16.8958	17.7362
Zm00001d039338	-1.69741	3.54356e-26	DOWN	11.5507	11.4484	11.631	35.075	46.9315	33.7721
Zm00001d029847	-2.15368	3.88969e-26	DOWN	3.95529	2.79794	3.66979	13.7391	18.4718	15.5988
Zm00001d016705	-1.42822	4.65454e-26	DOWN	11.9849	11.8062	10.2494	29.8583	36.2156	28.4646
Zm00001d018966	-1.36945	6.85384e-26	DOWN	19.1926	18.9935	18.9397	51.1202	56.3579	44.9965
Zm00001d011006	-1.47725	7.14632e-26	DOWN	1.68006	2.15596	1.94459	5.85456	5.901	4.89951
Zm00001d038004	-1.60819	1.91323e-25	DOWN	5.08495	6.63134	6.05429	16.8945	21.5586	17.5072
Zm00001d032458	-1.09992	4.29999e-25	DOWN	25.971	25.4753	26.5832	56.8711	62.6287	53.4283
Zm00001d019117	-1.02975	6.2593e-25	DOWN	64.2907	62.5299	60.7404	127.438	142.762	125.742
Zm00001d039895	-2.66308	6.7501e-25	DOWN	0.584772	0.959182	0.824202	5.72197	4.48495	5.47608
Zm00001d037160	-2.24915	8.75245e-25	DOWN	0.52296	0.479356	0.383897	2.32346	2.49474	1.9605
Zm00001d020780	-1.54966	1.31102e-24	DOWN	231.428	229.406	214.49	647.716	811.138	579.571
Zm00001d028707	-1.22199	1.41031e-24	DOWN	145.257	138.395	138.04	349.919	368.872	297.845
Zm00001d025814	-1.59549	1.49079e-24	DOWN	2.26595	2.20888	2.65879	7.01215	8.36616	6.91188
Zm00001d013402	-1.46508	1.86135e-24	DOWN	41.9492	49.7526	46.7443	147.321	102.096	148.71
Zm00001d005698	-1.49171	2.68698e-24	DOWN	13.6453	13.6184	15.2882	37.0785	47.2694	39.2661
Zm00001d046510	-1.53337	4.04812e-24	DOWN	1.96618	1.81268	1.48325	4.89105	5.86043	4.9557
Zm00001d047554	-1.28837	4.24112e-24	DOWN	204.07	180.399	188.047	498.87	518.416	427.966
Zm00001d018754	-1.21873	4.7409e-24	DOWN	14.0976	13.829	13.9192	32.4977	33.1613	35.2152
Zm00001d001943	-2.89932	5.75059e-24	DOWN	1.43974	1.02643	1.20486	8.84189	11.3753	7.90636
Zm00001d032103	-1.16656	6.98298e-24	DOWN	18.3146	15.7977	15.5074	37.6783	39.0967	38.3895
Zm00001d050302	-1.73356	7.11517e-24	DOWN	1.31208	1.37954	1.16261	4.02032	4.81184	4.38675
Zm00001d040544	-1.4487	7.79641e-24	DOWN	4.2238	4.25878	3.83138	10.4677	13.5575	10.6439
Zm00001d007378	-1.05917	1.38069e-23	DOWN	19.0905	21.8628	21.6291	43.527	47.8261	43.5876
Zm00001d013862	-1.21777	1.47017e-23	DOWN	9.00951	11.3634	9.90713	23.3051	25.5674	24.0138
Zm00001d033579	-1.26557	2.39306e-23	DOWN	2.17182	2.60157	2.64394	5.86989	6.69726	5.88224
Zm00001d040787	-2.70548	2.40298e-23	DOWN	0.714412	0.505165	0.888249	4.02047	5.82622	4.36168
Zm00001d039827	-2.08439	3.65103e-23	DOWN	1.66349	1.91629	1.95647	7.36457	9.89485	6.96024
Zm00001d014667	-1.5851	3.79235e-23	DOWN	5.70462	5.12397	6.8254	18.0503	20.4268	16.3051
Zm00001d046746	-1.02724	5.22628e-23	DOWN	14.7138	13.8708	14.7433	29.1241	32.6531	29.5502
Zm00001d015550	-1.58774	5.80948e-23	DOWN	3.70021	3.43041	3.18845	9.27926	12.8753	9.80703
Zm00001d022277	-1.26674	6.34605e-23	DOWN	35.3565	35.6172	35.2716	86.0488	98.553	79.4442
Zm00001d003209	-1.20682	1.24749e-22	DOWN	1.45244	1.60598	1.47473	3.34793	3.76887	3.70735
Zm00001d014060	-1.6211	1.26236e-22	DOWN	4.90578	5.80014	5.26567	14.5757	18.8787	17.301
Zm00001d025043	-1.67275	1.63015e-22	DOWN	1.96536	2.07171	1.82185	6.77602	4.7638	7.92465
Zm00001d012785	-2.1133	2.03595e-22	DOWN	0.506359	0.637208	0.610487	2.59606	3.08791	2.15579
Zm00001d049409	-1.00415	2.38711e-22	DOWN	56.9915	57.3185	56.4887	128.653	97.7034	129.852
Zm00001d052297	-1.85936	3.45843e-22	DOWN	2.19526	1.42217	1.51942	6.61833	6.7198	5.87356
Zm00001d017409	-1.05305	3.60041e-22	DOWN	23.6569	26.2136	26.1133	52.8532	57.9103	52.3649
Zm00001d048131	-1.53911	4.66051e-22	DOWN	4.8127	4.27774	4.56997	14.1512	15.5312	11.2924
Zm00001d037708	-1.57969	4.9774e-22	DOWN	4.32615	4.48632	5.92145	16.1743	16.1927	13.2701
Zm00001d018149	-1.1491	5.48457e-22	DOWN	121.745	119.885	137.841	283.707	299.258	288.964
Zm00001d034839	-1.08603	9.22804e-22	DOWN	12.9624	14.6274	13.3545	29.9924	32.0155	27.8849
Zm00001d031212	-1.3007	1.13155e-21	DOWN	7.22762	7.83847	8.50381	21.9338	17.5501	20.971
Zm00001d035604	-1.04305	1.17782e-21	DOWN	58.6805	67.7157	67.8565	134.495	147.348	132.328
Zm00001d006539	-1.4166	1.2946e-21	DOWN	2.09936	1.81514	2.06837	5.79055	5.42416	5.33724
Zm00001d039377	-2.86012	1.41995e-21	DOWN	1.55919	1.51325	1.61183	11.7978	12.9518	10.3992
Zm00001d003945	-1.48922	1.45656e-21	DOWN	3.71663	4.47821	4.16377	11.0845	12.7654	12.0513
Zm00001d020443	-1.94449	1.88089e-21	DOWN	0.883426	1.11343	0.87792	3.8286	3.91235	3.70807
Zm00001d049273	-1.40702	1.90018e-21	DOWN	6.18362	6.27668	7.25862	19.8937	17.3946	17.0484
Zm00001d013231	-1.69842	5.19355e-21	DOWN	1.35776	1.81434	2.03977	5.54007	5.54171	6.53457
Zm00001d022327	-1.26657	5.88477e-21	DOWN	5.02987	5.41912	5.12019	12.1428	15.0335	11.4842
Zm00001d043350	-4.37937	8.1264e-21	DOWN	0.205848	0.0628949	0.200976	3.86149	3.06666	3.23167
Zm00001d012010	-1.47362	9.49848e-21	DOWN	36.984	33.9781	34.4682	91.6153	123.496	86.6599
Zm00001d032409	-1.53283	1.18591e-20	DOWN	5.82215	4.42749	4.9084	15.6025	15.3874	14.3312
Zm00001d003469	-1.07504	1.73665e-20	DOWN	4.7638	5.07429	4.72895	11.1595	10.4017	10.244
Zm00001d047202	-2.76477	1.8065e-20	DOWN	0.371268	0.415936	0.34522	2.77754	2.8972	2.26669
Zm00001d026282	-1.21739	1.88423e-20	DOWN	132.675	120.576	123.963	284.086	332.382	289.292
Zm00001d013445	-1.21624	2.20752e-20	DOWN	11.6011	9.5306	9.56858	26.8783	23.6813	23.2983
Zm00001d052220	-1.67536	2.39494e-20	DOWN	3.33789	3.36278	3.95094	10.1236	13.3945	11.645
Zm00001d028103	-2.22118	3.08459e-20	DOWN	8.20325	4.85619	8.43816	38.471	33.3765	32.1962
Zm00001d021775	-1.03324	4.53122e-20	DOWN	26.7625	23.8844	28.0644	51.9461	54.9373	60.0979
Zm00001d008837	-1.71903	5.20879e-20	DOWN	5.36879	4.10095	4.0249	16.6918	14.9547	14.2428
Zm00001d040066	-1.23026	5.41959e-20	DOWN	6.44913	7.82541	7.91766	17.066	19.5018	17.3096
Zm00001d050455	-1.19469	8.57164e-20	DOWN	5.15907	5.47862	6.01979	12.4556	13.894	13.1331
Zm00001d014608	-1.04187	8.83589e-20	DOWN	4.77684	4.8007	5.37785	10.2467	11.1263	10.5091
Zm00001d011063	-1.52131	1.06025e-19	DOWN	14.8198	16.6699	15.3132	41.7096	58.4518	38.2221
Zm00001d018415	-1.23834	1.11757e-19	DOWN	9.8268	10.8721	10.6186	26.0917	27.557	22.7651
Zm00001d003091	-1.83782	1.7746e-19	DOWN	10.5613	6.87841	10.7765	33.7026	38.6911	31.8359
Zm00001d014074	-2.29097	1.81339e-19	DOWN	0.756847	0.760878	0.612941	3.21409	3.79612	3.72642
Zm00001d005766	-1.69073	1.96491e-19	DOWN	2.01054	1.69796	2.49545	6.8333	7.26255	6.67928
Zm00001d017622	-1.19508	3.99029e-19	DOWN	6.53642	6.37853	6.46874	14.4943	17.8896	13.4194
Zm00001d024265	-1.20433	5.68072e-19	DOWN	75.3837	83.9544	77.2796	185.603	197.901	180.479
Zm00001d009416	-1.49508	6.64087e-19	DOWN	0.855815	0.719982	0.82902	2.43287	2.52733	2.045
Zm00001d010463	-1.47479	1.32955e-18	DOWN	2.1825	1.87192	1.68293	4.98188	5.73779	5.7242
Zm00001d047025	-1.22763	1.34077e-18	DOWN	8.04778	9.15892	8.56787	20.1076	23.2928	18.9538
Zm00001d012746	-1.00588	1.88159e-18	DOWN	60.9458	58.9327	55.8	120.743	133.169	110.631
Zm00001d010632	-1.17328	2.15874e-18	DOWN	4.49144	4.36095	4.55499	9.26633	12.0271	9.92429
Zm00001d014666	-1.30398	2.23826e-18	DOWN	7.24408	8.09347	8.03964	21.7771	20.9246	17.0563
Zm00001d005888	-1.06295	2.38746e-18	DOWN	2.57136	2.53255	2.62354	5.21626	6.20669	5.25652
Zm00001d005692	-1.29972	2.4929e-18	DOWN	6.23867	6.41264	5.61319	15.4744	16.5234	14.4366
Zm00001d053433	-1.05565	4.50443e-18	DOWN	6.88285	6.83346	7.03235	15.411	15.7311	13.4749
Zm00001d032501	-2.04537	4.76343e-18	DOWN	2.24105	1.883	2.44848	10.0094	8.557	9.6644
Zm00001d044106	-1.09758	5.03443e-18	DOWN	9.81113	8.34571	9.75197	19.0191	22.8686	19.8361
Zm00001d048950	-1.46304	5.64414e-18	DOWN	3.6056	2.63694	2.73917	8.09486	9.61357	7.81723
Zm00001d035243	-1.00111	5.78913e-18	DOWN	2.92128	3.24281	3.46067	6.79599	6.46178	6.74197
Zm00001d006148	-1.86974	6.11957e-18	DOWN	4.48687	3.02408	3.47877	14.6544	14.175	12.6033
Zm00001d041221	-1.40958	6.696e-18	DOWN	5.18726	7.11145	6.64361	18.4945	17.2796	16.484
Zm00001d045311	-1.14432	6.99492e-18	DOWN	7.98927	6.44435	7.194	16.5071	15.4828	17.5596
Zm00001d000977	-1.32749	7.88117e-18	DOWN	3.73846	4.1121	3.96283	10.3942	11.0078	9.26014
Zm00001d051739	-1.49142	8.44834e-18	DOWN	1.01868	0.83648	0.950173	2.61261	2.63029	2.92457
Zm00001d035162	-1.37279	9.72471e-18	DOWN	3.71409	5.15698	4.87375	13.2513	12.4799	11.194
Zm00001d004301	-1.56327	9.84134e-18	DOWN	1.07157	0.876604	1.01246	2.89479	2.71762	3.46706
Zm00001d045845	-1.3336	1.10444e-17	DOWN	3.0467	2.79267	2.41755	7.10709	7.70742	6.65008
Zm00001d017419	-1.70535	1.12882e-17	DOWN	8.26391	7.31663	6.71924	20.6675	31.1427	22.9743
Zm00001d012527	-1.23085	1.15303e-17	DOWN	16.54	13.4606	16.515	34.6932	41.0258	37.1207
Zm00001d026360	-1.14318	1.26405e-17	DOWN	5.23892	4.82173	5.14281	10.8381	13.2584	10.5704
Zm00001d040291	-1.07637	1.29217e-17	DOWN	8.39614	8.50409	8.76784	19.2715	20.2661	16.4231
Zm00001d036280	-1.21618	1.70816e-17	DOWN	2.86762	3.45093	2.81202	7.19563	7.08306	7.70272
Zm00001d042958	-1.74161	2.0694e-17	DOWN	0.665529	0.771518	0.485968	2.24251	2.43092	1.95195
Zm00001d015670	-1.27559	2.08691e-17	DOWN	51.2086	48.6903	51.8088	124.814	130.609	124.657
Zm00001d039607	-1.00626	2.63308e-17	DOWN	11.0285	11.5328	11.7263	22.7558	26.8345	21.5612
Zm00001d016764	-1.37509	2.92648e-17	DOWN	3.47746	4.21123	3.29248	10.5604	9.95255	8.96609
Zm00001d006256	-1.10392	3.28244e-17	DOWN	7.26167	7.06911	7.26824	14.4321	17.7442	15.7787
Zm00001d050224	-1.3541	4.06079e-17	DOWN	6.15782	4.41216	5.29837	14.294	15.0326	12.5758
Zm00001d042054	-1.29002	4.57806e-17	DOWN	2.45629	2.44175	2.54774	6.21163	7.05094	5.5419
Zm00001d027530	-2.36403	5.98509e-17	DOWN	6.87876	13.6613	13.1121	58.7584	67.1701	54.3291
Zm00001d012285	-2.59503	6.59556e-17	DOWN	0.424124	0.631736	0.377114	2.66387	3.16587	3.09802
Zm00001d022506	-1.97329	6.70252e-17	DOWN	0.562762	0.460571	0.470951	2.48435	1.90977	1.68285
Zm00001d038388	-1.19725	7.00712e-17	DOWN	2.13145	2.43191	2.55708	5.70695	5.56439	5.68103
Zm00001d008468	-1.38424	7.00712e-17	DOWN	3.04681	2.56362	3.07277	8.46332	6.20854	8.93967
Zm00001d031534	-1.16654	7.26113e-17	DOWN	11.5971	12.0672	11.4194	30.4891	20.3723	31.1637
Zm00001d005819	-1.03431	7.42296e-17	DOWN	4.53456	4.39149	4.57948	9.50412	10.4934	8.58719
Zm00001d020980	-1.25516	7.87147e-17	DOWN	1.39888	2.01928	1.56242	4.33915	3.70662	4.30391
Zm00001d020172	-1.46088	9.26592e-17	DOWN	2.39696	3.29565	2.79991	8.83227	6.97677	8.53654
Zm00001d046811	-1.8633	1.07626e-16	DOWN	0.830409	0.76117	0.809027	3.47506	3.22119	2.33495
Zm00001d011938	-1.14234	1.26412e-16	DOWN	13.8918	13.824	14.1304	30.7748	35.8298	28.7843
Zm00001d021901	-1.21911	1.86258e-16	DOWN	6.4566	6.5556	6.46312	14.2248	17.7951	14.7714
Zm00001d021879	-1.95144	2.83828e-16	DOWN	1.69323	1.97534	1.57802	6.49702	8.12257	6.27643
Zm00001d051174	-1.17765	3.39227e-16	DOWN	22.2012	19.7966	22.1839	47.8179	58.6468	43.3616
Zm00001d004524	-3.06858	3.86195e-16	DOWN	1.52861	8.40695	5.75654	43.0127	44.493	50.6627
Zm00001d032685	-1.08767	5.2429e-16	DOWN	4.84433	5.30042	5.1917	11.2567	9.75138	12.8925
Zm00001d007349	-1.16233	6.37835e-16	DOWN	10.5503	12.0629	11.9457	26.2488	30.8923	22.7111
Zm00001d028199	-1.77856	6.47674e-16	DOWN	5.72648	6.01716	6.07797	21.8962	20.0383	21.5618
Zm00001d043048	-1.27444	6.65503e-16	DOWN	7.40617	6.25378	6.87404	15.6975	18.4425	17.1471
Zm00001d050323	-1.26119	6.99835e-16	DOWN	2.25094	2.36783	2.15282	4.98731	6.35249	5.40355
Zm00001d045539	-1.15853	9.2112e-16	DOWN	79.5461	85.6549	90.0729	177.292	233.96	176.789
Zm00001d017998	-1.85961	1.46567e-15	DOWN	2.70055	2.6622	1.8762	8.85857	9.79804	8.3549
Zm00001d002066	-1.70627	1.54128e-15	DOWN	2.6791	4.38046	4.66583	11.97	14.4946	13.2305
Zm00001d017992	-1.43459	1.69998e-15	DOWN	39.4135	34.7639	35.7839	96.7786	113.114	96.6411
Zm00001d037439	-1.40447	2.08235e-15	DOWN	1.8981	1.75354	1.62596	4.34065	5.39988	4.65363
Zm00001d040850	-1.10935	2.22199e-15	DOWN	3.33707	3.28968	3.14831	8.27316	6.60942	7.01547
Zm00001d026641	-1.22363	2.4093e-15	DOWN	14.4571	11.613	15.4158	34.9934	33.4537	31.9975
Zm00001d007180	-1.32352	2.72254e-15	DOWN	6.20999	7.26851	6.47611	14.7856	17.6896	19.2068
Zm00001d034417	-1.55342	3.22284e-15	DOWN	1.97446	2.19904	1.5635	6.31536	5.98025	5.09219
Zm00001d003334	-1.0971	3.84997e-15	DOWN	5.32	5.05197	4.98633	11.0989	12.3079	10.5235
Zm00001d032527	-1.20515	4.25975e-15	DOWN	25.3883	26.3174	30.0341	66.2556	70.3901	58.4302
Zm00001d025957	-2.49553	4.45474e-15	DOWN	0.137575	0.216179	0.345392	1.50106	1.44674	1.18276
Zm00001d035934	-1.0849	4.53298e-15	DOWN	6.26182	5.98591	5.19809	14.0701	12.8496	11.3621
Zm00001d045582	-2.8006	5.48953e-15	DOWN	1.00593	0.813576	0.891335	4.6977	8.22265	6.45111
Zm00001d035080	-2.37739	6.33522e-15	DOWN	0.45822	1.16004	0.82171	3.57424	5.19562	4.3581
Zm00001d034995	-2.20753	7.761e-15	DOWN	1.47466	1.71436	0.963186	5.96394	8.105	5.58388
Zm00001d042553	-2.2135	8.6518e-15	DOWN	1.17745	0.624841	0.829771	3.64321	4.4687	4.43208
Zm00001d039279	-1.043	1.13911e-14	DOWN	10.9099	12.5087	12.4415	25.0494	27.6125	23.7723
Zm00001d020340	-1.21836	1.35673e-14	DOWN	7.41424	7.70218	9.0542	18.1581	20.2552	19.8787
Zm00001d038221	-1.43441	1.4894e-14	DOWN	4.78742	5.774	4.97635	12.2049	15.1791	16.0427
Zm00001d023720	-1.40593	1.63289e-14	DOWN	3.37349	2.77011	2.91135	7.59255	8.42019	8.7656
Zm00001d048647	-1.29265	1.76518e-14	DOWN	3.89689	2.92072	4.34218	9.30355	9.57379	9.46405
Zm00001d043006	-1.99531	2.11015e-14	DOWN	1.32644	0.966436	1.96391	5.84465	5.85032	5.99211
Zm00001d030942	-1.76823	2.67493e-14	DOWN	2.53095	1.69023	2.75346	9.12011	8.4735	7.0323
Zm00001d046364	-1.01033	3.80415e-14	DOWN	11.0218	10.827	9.35592	23.82	17.7894	23.7397
Zm00001d018017	-1.13332	4.1579e-14	DOWN	23.7154	22.2184	24.2323	49.7718	61.3635	47.7105
Zm00001d026012	-1.08813	4.18907e-14	DOWN	21.1348	20.7302	20.6425	39.5014	51.8191	45.8598
Zm00001d021695	-1.5167	4.74985e-14	DOWN	2.66275	2.19967	2.86108	7.40003	8.42019	7.02454
Zm00001d030858	-1.81981	5.4687e-14	DOWN	1.79961	1.95342	1.78344	5.85383	6.65209	7.72401
Zm00001d022233	-2.19376	6.26368e-14	DOWN	2.0221	2.78025	3.6866	10.8862	16.979	12.3455
Zm00001d023994	-3.13489	7.8088e-14	DOWN	0.140383	0.300248	0.13706	1.64589	1.91563	1.67334
Zm00001d036702	-1.21717	8.16776e-14	DOWN	5.11881	5.62611	6.48928	13.0898	16.2773	12.0042
Zm00001d044008	-1.22613	1.12515e-13	DOWN	13.7355	13.6416	12.3438	36.8582	22.6782	37.3247
Zm00001d049561	-2.37785	1.42805e-13	DOWN	0.658058	0.867085	1.03256	3.80253	5.56083	4.41221
Zm00001d043607	-1.0054	1.54263e-13	DOWN	14.4701	15.4239	13.2102	27.5959	31.5368	30.2606
Zm00001d025580	-1.27571	1.93943e-13	DOWN	1.24228	1.58101	1.20286	3.12622	3.57829	3.3669
Zm00001d046953	-1.04747	1.98626e-13	DOWN	9.89815	8.49019	8.20734	19.3922	17.1208	20.4736
Zm00001d049381	-1.67546	2.94046e-13	DOWN	1.28375	1.29438	1.80843	4.19281	5.6089	4.70259
Zm00001d025437	-1.12494	3.42873e-13	DOWN	7.73771	6.85436	6.40287	15.2037	17.6099	14.4039
Zm00001d021726	-1.28238	3.44074e-13	DOWN	0.789062	0.825379	0.761324	1.94975	1.93847	2.097
Zm00001d053393	-1.06294	3.51884e-13	DOWN	4.968	5.16677	4.33739	10.2731	11.0336	9.91589
Zm00001d029176	-1.6825	3.78219e-13	DOWN	15.3248	16.2818	21.5688	67.5525	50.7537	60.1472
Zm00001d003884	-1.00297	4.5452e-13	DOWN	2.62048	2.67221	2.4945	5.11324	5.81485	5.19007
Zm00001d023384	-1.98001	4.80044e-13	DOWN	1.90883	1.66432	2.29872	6.78409	10.0716	7.02483
Zm00001d029662	-1.26856	5.60269e-13	DOWN	2.45152	2.49843	2.22703	5.05693	6.76002	6.00656
Zm00001d049173	-1.31494	6.03258e-13	DOWN	2.11117	2.07908	2.81804	5.34785	6.35628	6.37616
Zm00001d034145	-1.0433	6.16388e-13	DOWN	10.2277	13.8573	11.124	24.3287	26.2809	24.4787
Zm00001d031152	-1.368	6.29276e-13	DOWN	2.85495	2.84446	2.87394	8.06661	7.14824	7.75879
Zm00001d025667	-1.17858	1.2129e-12	DOWN	2.81094	2.50294	2.00286	5.68194	5.79131	5.61777
Zm00001d029744	-1.08082	1.28258e-12	DOWN	46.7379	54.2421	52.0454	113.634	106.453	116.046
Zm00001d024406	-1.15242	1.39431e-12	DOWN	1.14533	1.06637	0.950932	2.38355	2.31674	2.57207
Zm00001d007753	-1.19478	1.66548e-12	DOWN	5.91149	4.77258	5.29614	12.2717	14.8553	10.5878
Zm00001d018080	-1.20617	1.7224e-12	DOWN	3.59404	3.63641	3.30354	7.61834	9.73641	7.69105
Zm00001d028139	-1.14958	2.21993e-12	DOWN	28.5079	33.6711	42.2542	82.0979	81.8187	76.5713
Zm00001d030976	-1.35715	2.35105e-12	DOWN	6.03138	7.95005	7.17482	16.9312	22.0905	16.9117
Zm00001d040639	-1.48116	2.79239e-12	DOWN	12.4891	9.83792	12.7379	36.868	38.1107	26.1256
Zm00001d020953	-1.79267	3.21349e-12	DOWN	0.621539	0.920309	0.86023	3.02696	2.74732	2.89812
Zm00001d045210	-2.29699	3.52662e-12	DOWN	0.735697	1.95563	1.04664	5.47106	7.62606	5.8712
Zm00001d018103	-1.19204	4.7158e-12	DOWN	4.10507	4.85603	4.87449	9.08693	11.2506	12.4103
Zm00001d018857	-1.23499	6.02188e-12	DOWN	3.3461	3.08917	2.63904	7.35425	8.04649	6.61365
Zm00001d033782	-1.71733	6.35129e-12	DOWN	0.544083	1.05977	0.902508	3.22205	3.00675	2.32185
Zm00001d052931	-2.12205	7.63837e-12	DOWN	0.943618	1.72988	1.48961	8.10349	6.84629	3.81576
Zm00001d034129	-2.1519	8.16634e-12	DOWN	1.34472	0.821732	0.77908	4.15805	5.49068	3.72903
Zm00001d022886	-1.15572	8.26492e-12	DOWN	2.8201	2.58496	2.64705	5.25957	7.18504	6.04939
Zm00001d013289	-1.57942	8.80156e-12	DOWN	4.60587	2.45968	3.38521	11.4307	11.1612	9.64117
Zm00001d046118	-1.59579	9.17962e-12	DOWN	0.909792	0.619815	0.771654	2.1251	2.77047	2.26256
Zm00001d038178	-2.16866	9.64568e-12	DOWN	0.705514	0.848779	1.54984	5.09594	4.70324	4.84577
Zm00001d007789	-1.03209	1.48113e-11	DOWN	5.98153	7.77044	6.33478	15.6703	11.7128	15.3631
Zm00001d017438	-1.00245	1.60998e-11	DOWN	7.20932	8.33962	7.87737	15.4706	17.9247	15.1018
Zm00001d047168	-1.24863	1.61826e-11	DOWN	1.2416	1.3997	1.08682	3.21257	2.96938	2.98732
Zm00001d021711	-1.12154	1.64829e-11	DOWN	2.14822	2.8813	2.37786	5.66953	6.23796	4.74096
Zm00001d027048	-2.77959	2.12774e-11	DOWN	0.42072	0.925536	0.915413	4.98902	5.68837	5.57754
Zm00001d006217	-1.23663	2.33259e-11	DOWN	4.44517	4.17769	4.75591	10.8003	10.4818	11.4347
Zm00001d051504	-1.01515	2.33537e-11	DOWN	2.57486	3.15604	3.01503	6.56925	4.97015	6.8765
Zm00001d047995	-1.68318	3.51755e-11	DOWN	1.15313	1.32123	1.36709	3.89496	4.88423	3.96709
Zm00001d032102	-1.51531	3.54066e-11	DOWN	1.8801	1.69598	1.57337	5.06835	5.71613	4.37276
Zm00001d011527	-1.07385	3.68013e-11	DOWN	1.17575	1.03086	1.4652	2.7163	2.63986	2.66955
Zm00001d038268	-1.31097	4.87159e-11	DOWN	1.24639	1.45405	1.18529	3.54889	3.07817	3.37654
Zm00001d018445	-1.24241	8.10042e-11	DOWN	49.7532	47.3323	34.3815	97.3467	112.399	110.786
Zm00001d005208	-1.05586	8.10951e-11	DOWN	32.3629	33.1474	33.5524	63.9924	83.0646	65.3663
Zm00001d021073	-1.78425	8.71849e-11	DOWN	1.56516	1.24753	0.702364	3.85245	3.86775	4.74819
Zm00001d039524	-1.16317	9.15701e-11	DOWN	3.54928	3.64135	3.78773	8.50801	9.29437	7.61124
Zm00001d027649	-1.41911	1.1035e-10	DOWN	23.425	21.8126	28.9383	60.1596	75.13	70.0486
Zm00001d029721	-2.04415	1.13354e-10	DOWN	0.91009	0.667365	0.507743	2.49987	2.98509	3.33381
Zm00001d011627	-1.31861	1.18751e-10	DOWN	23.2522	28.7731	23.0262	65.8172	62.0032	66.2483
Zm00001d021461	-2.12922	1.35158e-10	DOWN	8.29221	10.7102	5.67768	44.3174	36.5224	30.5729
Zm00001d035609	-3.79918	1.37638e-10	DOWN	0.225072	0.206306	0.188353	1.92257	3.76161	3.14086
Zm00001d012834	-1.08168	1.48505e-10	DOWN	6.16337	5.81761	6.60083	16.0376	12.8691	11.9351
Zm00001d039882	-1.20888	1.80086e-10	DOWN	12.804	12.5212	14.6234	28.5114	40.0492	26.5778
Zm00001d021576	-2.02087	2.13009e-10	DOWN	0.386176	1.15042	0.710983	2.94944	3.11829	3.41868
Zm00001d028349	-2.92748	2.36688e-10	DOWN	1.02541	1.25321	1.14416	7.72854	8.98597	10.2849
Zm00001d022561	-1.23406	2.38287e-10	DOWN	2.21364	1.86138	2.35773	5.00072	5.9777	4.64325
Zm00001d026597	-1.29107	3.65283e-10	DOWN	2.29481	2.27008	2.4148	5.47997	7.03147	5.09291
Zm00001d018332	-1.92108	3.70578e-10	DOWN	0.9333	0.570321	0.896747	3.23058	2.80417	3.40677
Zm00001d003668	-2.07323	3.91495e-10	DOWN	0.551303	0.735034	0.41942	2.92124	2.54112	1.9452
Zm00001d046664	-1.48361	3.97321e-10	DOWN	0.835851	0.819611	0.68322	2.14879	2.77419	1.7971
Zm00001d012229	-1.10541	4.29937e-10	DOWN	6.11998	8.34614	6.49562	16.9506	15.398	14.4076
Zm00001d033363	-1.30712	4.57972e-10	DOWN	20.7744	15.092	23.4885	47.6397	59.9281	44.0447
Zm00001d038852	-1.25941	5.0654e-10	DOWN	17.7772	17.8518	16.1088	34.3646	52.3923	40.6882
Zm00001d049242	-1.12289	8.149e-10	DOWN	13.6387	10.4107	11.2148	26.6004	30.5554	22.0086
Zm00001d022636	-1.61245	8.79421e-10	DOWN	0.594003	0.855603	0.763396	2.45171	2.08749	2.51638
Zm00001d003174	-1.45481	9.63502e-10	DOWN	1.04375	0.956723	1.05931	2.70038	3.15271	2.8085
Zm00001d049539	-1.17833	9.76195e-10	DOWN	5.43454	4.66762	7.01886	12.2559	14.1749	13.7345
Zm00001d014611	-1.04557	1.07853e-09	DOWN	4.41742	4.89597	4.13166	9.19766	10.67	8.76322
Zm00001d021680	-1.27656	1.08438e-09	DOWN	3.93072	2.60009	3.59466	7.94101	8.03576	9.43667
Zm00001d036676	-1.18036	1.11103e-09	DOWN	1.11675	1.39362	1.27235	2.7313	3.24418	2.88681
Zm00001d047478	-1.77721	1.13341e-09	DOWN	0.461352	0.62587	0.571407	1.66908	2.28717	1.91534
Zm00001d040244	-2.21287	1.30354e-09	DOWN	0.287306	0.486185	0.240434	1.77677	1.52725	1.56132
Zm00001d032626	-1.8244	2.08198e-09	DOWN	0.95022	0.946729	1.00264	3.23841	3.94115	3.42316
Zm00001d027585	-1.0491	2.14251e-09	DOWN	62.8384	54.8724	66.5891	118.077	148.864	126.801
Zm00001d028577	-1.26698	2.8508e-09	DOWN	24.693	16.3289	22.4357	50.1618	60.6784	46.6117
Zm00001d019750	-1.15513	3.49218e-09	DOWN	7.74806	8.79958	9.07762	17.6237	24.5004	16.68
Zm00001d007891	-1.16951	4.18476e-09	DOWN	1.18251	1.28219	1.08614	2.9564	2.83802	2.46522
Zm00001d041637	-1.30378	4.65949e-09	DOWN	27.5151	36.6221	25.865	70.4533	86.9177	71.6656
Zm00001d020977	-1.19475	5.81802e-09	DOWN	26.3524	36.9432	30.4853	70.8801	78.0134	73.3464
Zm00001d013619	-1.67034	6.77052e-09	DOWN	1.57981	1.23691	1.62505	4.0352	6.30415	4.19106
Zm00001d020794	-1.8868	7.53111e-09	DOWN	0.611446	0.513758	0.810179	3.22595	2.10505	2.15539
Zm00001d001862	-1.06016	8.41187e-09	DOWN	4.88433	4.59646	4.60523	10.7986	11.1532	8.37804
Zm00001d030682	-2.13274	8.44478e-09	DOWN	1.47264	1.42089	0.843211	5.76387	6.34587	4.66442
Zm00001d021949	-1.39571	1.0768e-08	DOWN	1.60605	1.24993	1.82586	4.84197	3.61913	4.38732
Zm00001d007194	-1.0354	1.08296e-08	DOWN	1.32431	1.26058	1.29581	2.60028	3.09901	2.50554
Zm00001d042717	-1.05503	1.19516e-08	DOWN	6.38589	6.32486	7.63952	16.0652	15.5813	12.1486
Zm00001d034898	-1.04129	1.23197e-08	DOWN	1.47306	1.54843	1.52678	3.28661	3.5123	2.876
Zm00001d039642	-1.69291	1.26845e-08	DOWN	1.33968	1.27521	1.5092	3.88357	4.83795	5.07825
Zm00001d006947	-1.93129	1.3058e-08	DOWN	0.335039	0.499043	0.735996	1.70451	2.35933	2.17335
Zm00001d029350	-2.04351	1.342e-08	DOWN	2.11654	1.29338	2.16485	11.0289	7.00701	5.87988
Zm00001d017778	-1.29021	1.38106e-08	DOWN	2.70237	1.82651	3.03817	5.6509	6.97126	6.5233
Zm00001d013860	-1.07608	1.51656e-08	DOWN	1.38463	1.36681	1.852	3.8533	3.06683	3.18943
Zm00001d031047	-2.42428	1.533e-08	DOWN	0.412913	0.516116	0.376963	1.99932	3.21435	1.96438
Zm00001d002623	-1.10827	1.62844e-08	DOWN	2.50384	1.99572	2.20924	5.08713	5.09027	4.77114
Zm00001d033714	-1.08311	2.07745e-08	DOWN	3.20549	2.65705	2.95207	6.2577	7.68416	5.29724
Zm00001d018502	-1.22996	2.1666e-08	DOWN	1.33951	1.05448	1.38473	3.29405	3.29074	2.58399
Zm00001d028408	-1.39826	2.34692e-08	DOWN	8.41071	8.14997	7.64187	18.112	27.7074	19.7015
Zm00001d043480	-1.12333	2.40776e-08	DOWN	4.89559	3.6564	3.94517	9.79402	9.80611	8.50016
Zm00001d001774	-1.88199	2.52433e-08	DOWN	0.869294	0.762169	0.727475	3.76023	2.81059	2.43937
Zm00001d050259	-1.14145	2.94363e-08	DOWN	3.47663	3.49025	3.04799	6.8878	6.49131	9.55882
Zm00001d031221	-1.80306	3.26629e-08	DOWN	2.0084	5.52281	4.36993	16.6512	14.1808	12.437
Zm00001d051128	-1.06655	3.81722e-08	DOWN	2.67957	2.5056	1.79092	5.62057	4.59283	4.90942
Zm00001d008398	-1.00964	3.92764e-08	DOWN	6.4434	5.53369	5.78083	13.6505	11.9036	11.4928
Zm00001d004924	-1.01235	4.38412e-08	DOWN	3.49621	3.31967	3.30632	6.79065	8.42019	5.82518
Zm00001d013406	-1.02436	4.94225e-08	DOWN	1.85392	1.74981	2.39632	4.2611	4.16388	4.25851
Zm00001d025360	-1.19956	5.18089e-08	DOWN	0.921694	1.32293	1.40513	2.44127	3.50992	2.70454
Zm00001d034085	-1.15602	5.3671e-08	DOWN	0.781613	0.851424	0.654098	1.78724	1.77833	1.69933
Zm00001d029383	-1.21639	5.96805e-08	DOWN	4.31148	5.31722	6.62576	13.6286	11.6587	14.1527
Zm00001d021250	-1.08055	8.54095e-08	DOWN	4.5346	3.92168	5.50998	9.44872	12.085	8.96019
Zm00001d016415	-1.09612	8.59813e-08	DOWN	2.23482	2.54011	3.45617	5.8033	6.79524	5.62919
Zm00001d010452	-1.24305	9.71131e-08	DOWN	5.38521	4.24204	4.57706	10.9928	12.6408	11.0083
Zm00001d009178	-1.24201	1.21449e-07	DOWN	6.44884	8.01288	11.0933	25.7788	17.8152	19.4985
Zm00001d038752	-1.2986	1.28526e-07	DOWN	0.645626	0.661416	1.04086	1.95599	1.66169	2.41803
Zm00001d033367	-1.91923	1.34484e-07	DOWN	1.05827	1.1317	0.885621	4.963	3.003	4.15352
Zm00001d041618	-1.32492	1.35902e-07	DOWN	0.678943	0.851613	0.687794	1.90325	1.91915	1.93232
Zm00001d034197	-1.58528	1.50124e-07	DOWN	0.846617	0.848779	0.597794	2.20676	2.64309	2.21521
Zm00001d045361	-1.67332	1.81543e-07	DOWN	4.63979	4.25293	3.07015	12.0363	17.0205	9.97569
Zm00001d043171	-1.89387	1.84322e-07	DOWN	0.82358	0.583339	0.720546	3.57394	2.41827	2.22023
Zm00001d007050	-1.30635	2.59426e-07	DOWN	1.66039	1.59442	2.18351	4.72769	4.06822	5.24097
Zm00001d017420	-2.46887	2.59629e-07	DOWN	0.5185	0.158422	0.115709	1.21581	1.70067	1.53757
Zm00001d037515	-1.67422	3.13181e-07	DOWN	0.969219	0.690982	0.585793	1.92096	2.81097	2.60645
Zm00001d043390	-1.20341	3.22767e-07	DOWN	6.7761	7.43451	6.9594	15.4763	20.0508	14.6854
Zm00001d039408	-1.00993	3.53939e-07	DOWN	4.94693	5.36191	5.59034	10.6685	13.1004	9.25912
ENSRNA049474685	-1.57585	3.71951e-07	DOWN	2.32349	1.34511	2.25145	5.77599	6.9811	5.43957
Zm00001d047124	-2.14834	6.0922e-07	DOWN	0.445846	1.80983	1.43914	4.28847	6.88925	5.83288
Zm00001d012621	-2.14957	6.16916e-07	DOWN	4.20369	3.15261	4.79711	22.6585	17.2231	16.332
Zm00001d051149	-5.04742	6.21105e-07	DOWN	0.753837	0	0.315427	10.6059	14.156	10.5197
Zm00001d053195	-1.16035	7.8238e-07	DOWN	1.28905	1.19563	1.43833	2.88385	3.66556	2.48949
Zm00001d038296	-1.03265	7.82439e-07	DOWN	1.97772	2.94583	2.56536	5.2917	5.68224	4.8945
Zm00001d047159	-1.01649	8.25351e-07	DOWN	2.78342	2.06382	2.28481	4.79261	5.76619	4.29863
Zm00001d030529	-2.4844	9.17455e-07	DOWN	0.543776	0.797497	1.54721	3.71595	6.1268	7.11407
Zm00001d042217	-1.01484	9.43354e-07	DOWN	3.36789	2.77643	3.8111	5.64089	8.0348	7.09413
Zm00001d018292	-1.2257	1.03636e-06	DOWN	1.36213	0.799077	1.2159	2.55521	2.90576	2.69286
Zm00001d034497	-1.02477	1.08865e-06	DOWN	1.62691	1.77087	1.85503	3.53557	4.17021	3.33455
Zm00001d027440	-1.45506	1.16845e-06	DOWN	12.8152	15.5471	18.6102	45.8325	53.5096	33.8604
Zm00001d048370	-1.43987	1.39799e-06	DOWN	0.588288	0.847371	0.829898	1.60467	2.6387	2.09635
Zm00001d044618	-1.03891	1.4045e-06	DOWN	2.44144	2.28263	2.37004	5.10329	3.86947	6.21779
Zm00001d027810	-1.50508	1.41335e-06	DOWN	11.6845	8.29179	11.6708	29.9237	34.8237	27.943
Zm00001d006749	-1.06205	1.43153e-06	DOWN	1.71793	1.6005	1.76762	3.53775	3.74431	3.70902
Zm00001d036468	-1.4612	1.59419e-06	DOWN	1.78338	1.58798	1.663	3.84042	5.77931	4.62186
Zm00001d035055	-1.16023	1.70576e-06	DOWN	1.07774	1.2124	1.31188	2.95382	3.18909	2.17906
Zm00001d019752	-1.34103	1.98079e-06	DOWN	1.67604	1.45095	1.40261	4.35118	3.56702	3.97938
Zm00001d024750	-1.30094	2.50874e-06	DOWN	1.16043	1.38277	1.55378	2.48781	4.76501	3.12628
Zm00001d044157	-1.23547	2.62124e-06	DOWN	1.33109	1.12378	0.850106	2.81614	2.02599	3.23845
Zm00001d008196	-1.42497	3.12364e-06	DOWN	2.12397	1.23892	1.33309	4.17191	3.98851	4.84173
Zm00001d028287	-3.73263	3.30023e-06	DOWN	0.231219	0	1.16098	7.43557	7.12082	5.44495
Zm00001d032223	-2.24785	3.39647e-06	DOWN	2.29292	0.652263	0.595504	6.35656	5.87961	4.89617
Zm00001d051695	-1.36632	4.23918e-06	DOWN	2.6496	3.36278	3.83769	10.2411	8.26709	7.99937
Zm00001d037857	-1.17918	4.2973e-06	DOWN	3.36476	4.12886	4.9504	8.39893	11.9848	8.70938
Zm00001d038706	-1.18624	4.4583e-06	DOWN	3.07545	2.21763	1.99034	4.82141	5.57505	6.688
Zm00001d034722	-1.07191	5.37022e-06	DOWN	18.469	29.3667	25.5496	53.4081	52.3771	54.5711
Zm00001d013087	-1.10024	5.53248e-06	DOWN	2.73199	2.65326	1.82358	5.52367	5.7899	4.59538
Zm00001d009985	-1.33609	5.69117e-06	DOWN	1.04658	1.05216	1.66692	3.12134	3.52493	3.23901
Zm00001d034270	-1.09295	6.11761e-06	DOWN	1.19366	0.904333	0.89699	1.98294	2.63493	1.94407
Zm00001d051316	-4.39193	6.3027e-06	DOWN	0.102477	0.0939324	0	1.02983	0.923698	2.18977
Zm00001d027682	-1.97731	6.44262e-06	DOWN	2.9746	8.86138	4.3563	21.6724	24.8571	19.4579
Zm00001d030548	-1.47036	6.74335e-06	DOWN	2.50137	2.2928	2.35495	6.80802	5.9498	7.81757
Zm00001d023693	-1.33586	7.4598e-06	DOWN	2.35843	1.72943	1.75437	4.89818	5.94444	4.29681
Zm00001d034572	-1.36139	7.76591e-06	DOWN	3.47891	6.66758	7.67538	14.5141	18.4505	14.5276
Zm00001d016718	-3.26261	8.32193e-06	DOWN	0.184665	0	0.360589	1.6702	2.26559	1.55692
Zm00001d001902	-1.15855	8.80173e-06	DOWN	1.43401	1.47875	1.25006	2.73208	3.11924	3.75215
Zm00001d014996	-1.18819	8.86903e-06	DOWN	3.85561	5.78313	5.27988	10.215	13.8882	11.0055
Zm00001d051484	-1.0112	1.69179e-05	DOWN	3.05723	3.61068	3.24728	6.49917	7.19838	6.97381
Zm00001d032265	-2.00208	1.72485e-05	DOWN	0.589007	0.77128	1.90124	4.22798	4.74031	4.77027
Zm00001d028454	-1.52799	1.80275e-05	DOWN	5.4511	8.08971	7.60297	16.9558	27.492	18.3382
Zm00001d049145	-1.1286	2.06279e-05	DOWN	1.92117	2.26838	3.05199	5.43203	4.20692	6.92963
Zm00001d032643	-1.04683	2.16667e-05	DOWN	3.29607	4.26915	3.95762	9.36102	7.21218	8.24935
Zm00001d043399	-1.32016	2.53779e-05	DOWN	1.55473	1.22624	1.39186	2.94314	4.58981	3.1535
Zm00001d027739	-2.95735	2.82415e-05	DOWN	1.13076	2.41844	0.315427	11.3634	11.0417	8.21853
Zm00001d006677	-1.03344	2.83636e-05	DOWN	1.13699	1.75434	1.31623	2.74225	3.37345	2.77664
Zm00001d014832	-1.3514	2.91752e-05	DOWN	1.43308	1.05087	1.19928	3.40837	2.76287	3.58305
Zm00001d014201	-1.78696	4.23417e-05	DOWN	0.800214	0.90276	0.515126	2.96924	2.31183	2.63067
Zm00001d021089	-1.7946	4.42296e-05	DOWN	4.52302	4.14589	3.78512	15.1512	15.2885	14.1359
Zm00001d003744	-1.29099	5.94397e-05	DOWN	0.904505	0.978324	0.984024	2.90872	1.386	3.0609
Zm00001d006420	-1.05665	6.96248e-05	DOWN	2.93812	3.93052	3.02364	9.1372	4.95071	7.41067
Zm00001d002067	-1.75733	7.5974e-05	DOWN	3.76919	4.83688	7.57024	23.8632	19.2521	14.1359
Zm00001d009083	-1.14475	8.06911e-05	DOWN	2.6844	1.70347	2.67846	4.61715	6.01032	5.493
Zm00001d036016	-1.01957	9.26243e-05	DOWN	3.5953	3.76631	3.9912	7.81602	9.03869	6.91146
Zm00001d003425	-1.60566	9.34688e-05	DOWN	2.89632	2.94981	4.71296	11.8042	14.1411	7.29767
Zm00001d049715	-2.39295	9.8163e-05	DOWN	1.4873	1.36329	2.48931	8.9679	11.1717	9.08037
Zm00001d009082	-1.03324	0.000109816	DOWN	2.04763	1.72049	2.64176	4.20124	4.55011	4.87404
Zm00001d028561	-1.20608	0.000113159	DOWN	3.21242	5.37703	5.02601	10.3867	10.1765	12.1818
Zm00001d008693	-1.01524	0.00012114	DOWN	2.95226	1.7319	3.06357	5.30077	5.08562	5.87078
Zm00001d023936	-1.29814	0.000124051	DOWN	1.73475	1.4576	0.927498	3.63192	3.61957	3.15212
Zm00001d003293	-1.25656	0.000165513	DOWN	13.9274	10.5865	7.10684	29.0165	24.4951	24.2944
Zm00001d020702	-1.03472	0.000180419	DOWN	1.11752	0.63675	0.909925	1.92738	2.04182	1.65958
Zm00001d031093	-1.00732	0.000222278	DOWN	1.20813	1.52266	1.44071	2.76207	3.24422	2.6606
Zm00001d022529	-1.10357	0.00024743	DOWN	0.678799	1.01289	0.634111	1.95128	1.84978	1.36306
Zm00001d013553	-1.11557	0.000270916	DOWN	0.899185	1.01902	1.20398	2.18514	3.09463	1.68258
Zm00001d014765	-1.07733	0.00028931	DOWN	19.872	24.17	13.7517	41.0925	47.9377	36.3305
Zm00001d006521	-1.11479	0.000337887	DOWN	0.44899	0.622607	0.915265	1.64286	1.13283	1.7371
Zm00001d027892	-1.39489	0.000377735	DOWN	8.20624	6.63707	4.24166	14.7957	22.4807	13.8936
Zm00001d048066	-1.474	0.000467323	DOWN	0.698352	0.512099	1.09092	2.24577	2.34304	2.0709
Zm00001d020789	-1.21448	0.000561564	DOWN	2.85445	1.54413	1.3706	5.31389	4.81544	3.63237
Zm00001d006158	-1.14281	0.000600889	DOWN	2.05156	1.38272	1.86835	4.36595	4.26045	3.47341
Zm00001d053406	-1.08903	0.000703219	DOWN	1.90489	1.72181	2.28047	2.65875	5.76312	4.49965
Zm00001d030862	-1.65092	0.000766612	DOWN	0.690033	0.71156	1.44365	2.86045	3.04509	3.46054
Zm00001d008452	-1.04818	0.000796502	DOWN	4.00454	5.56516	4.64847	11.0344	11.0616	8.33737
Zm00001d016807	-1.20097	0.00100575	DOWN	1.03663	0.705858	0.91708	2.55973	1.37933	2.45406
Zm00001d011886	-1.24342	0.00102693	DOWN	6.71099	7.68928	12.3555	19.8952	26.4648	19.3156
Zm00001d047000	-1.11638	0.00116469	DOWN	1.49096	1.57371	1.62582	2.45181	3.39372	4.68929
Zm00001d031131	-1.38216	0.00141256	DOWN	1.09661	0.731039	0.625711	1.90351	2.58347	2.04332
Zm00001d012015	-1.15115	0.001547	DOWN	1.13666	1.47301	0.984024	2.99356	3.23853	1.98275
Zm00001d013482	-2.00835	0.00156105	DOWN	0.288872	0.264786	1.08785	2.0321	2.82079	2.07858
Zm00001d029940	-1.33383	0.00158151	DOWN	1.29788	0.793109	1.99126	3.04335	4.80947	2.7545
Zm00001d030656	-1.36672	0.00167239	DOWN	1.22679	1.36546	1.53997	3.87466	2.63283	4.66205
Zm00001d043344	-1.08841	0.00167555	DOWN	1.17681	2.31148	1.68827	3.49157	3.83048	4.10558
Zm00001d027524	-1.65778	0.00168204	DOWN	5.27686	8.29179	2.52341	11.3634	22.3665	18.0808
Zm00001d022574	-1.208	0.00176146	DOWN	0.909589	0.868487	0.888061	2.51373	2.36284	1.48749
Zm00001d028286	-2.25447	0.0017728	DOWN	0.924876	0.84776	1.16098	2.78834	4.68932	7.05827
Zm00001d003689	-1.32852	0.00180554	DOWN	237.459	229.061	225.215	717.033	308.034	793.582
Zm00001d007172	-1.50942	0.00259084	DOWN	1.4183	0.303344	1.58255	2.89813	3.65769	3.17501
Zm00001d027883	-1.13378	0.00272829	DOWN	8.46617	7.76026	7.59104	12.762	17.261	23.9981
Zm00001d035652	-2.11194	0.00273392	DOWN	0.371825	3.74905	2.48931	13.4519	10.0546	6.48598
Zm00001d048913	-4.15573	0.00317695	DOWN	0.74365	0	0	4.11029	5.30658	3.24299
Zm00001d031127	-1.36842	0.00324517	DOWN	2.10039	1.05889	1.49406	3.16615	4.5753	4.57979
Zm00001d042750	-2.86175	0.00333193	DOWN	1.50767	0.690982	0	4.92415	5.66239	5.25986
Zm00001d027824	-1.52171	0.00353277	DOWN	2.44578	2.24185	4.60523	8.60254	9.18566	10.1325
Zm00001d038874	-1.76585	0.00356149	DOWN	0.578395	1.21181	0.691476	3.40448	1.30337	4.17985
Zm00001d027546	-1.78048	0.00529901	DOWN	2.67507	4.20348	2.23865	5.76063	15.7879	10.3325
Zm00001d047930	-2.17012	0.00547717	DOWN	5.11861	4.63619	5.21475	46.7017	8.58623	15.2282
Zm00001d022659	-1.50641	0.0056492	DOWN	3.05723	3.85319	3.19808	12.2893	8.03745	9.66591
Zm00001d018356	-1.20357	0.00579493	DOWN	0.653114	0.733838	0.863921	1.27034	2.83271	1.19439
Zm00001d044628	-1.16574	0.00600499	DOWN	72.9913	168.489	130.801	291.872	225.049	352.972
Zm00001d041163	-1.85577	0.00723921	DOWN	1.65256	1.51477	0.0691476	3.48752	4.90316	3.53125
Zm00001d042243	-1.10347	0.00787938	DOWN	0.729566	1.05087	1.48274	2.72321	2.42689	2.18165
Zm00001d049244	-1.01325	0.00798846	DOWN	1.93465	2.69285	1.73895	3.96043	5.59751	3.62472
Zm00001d028228	-1.2585	0.00812034	DOWN	4.39316	3.39104	4.64393	6.27376	13.8943	10.2849
Zm00001d027335	-4.43298	0.00895034	DOWN	0.371825	0	0	1.49465	3.07223	3.56729
Zm00001d043338	-1.05484	0.00909211	DOWN	0.98772	0.862251	1.06275	1.7016	2.43773	2.09214

## Sheet: S7
Table S7. List of the up- or down-regulated genes in Drought/Water conditions under Zmirx15a genotype.
Gene_ID	FoldChange	p_value	change	FPKM_Drought_rep1	FPKM_Drought_rep2	FPKM_Drought_rep3	FPKM_Water_rep1	FPKM_Water_rep2	FPKM_Water_rep3
Zm00001d027332	3.48445	0	UP	2105.42	1927.69	2213.56	168.523	181.875	166.052
Zm00001d027755	3.44388	0	UP	3327.04	3288.59	3174.4	260.375	279.246	293.013
Zm00001d028574	4.69341	0	UP	1097.1	1111.41	1084.76	40.1836	34.8771	42.4213
Zm00001d028718	2.05955	0	UP	2759.9	2707.54	2745.26	591.751	605.455	624.869
Zm00001d029366	3.32305	0	UP	133.863	131.124	129.992	12.2671	11.5605	12.6545
Zm00001d029673	1.95414	0	UP	130.322	131.556	131.061	30.2523	31.4516	32.1013
Zm00001d030348	2.66682	0	UP	294.769	282.374	284.897	39.4412	40.2333	45.8656
Zm00001d030526	1.43994	0	UP	122.118	124.292	118.212	41.7649	42.0206	40.5355
Zm00001d031128	1.42428	0	UP	394.124	386.929	399.23	134.062	134.522	138.079
Zm00001d031749	3.29781	0	UP	366.052	353.492	353.713	33.0616	34.45	33.4729
Zm00001d033231	3.27419	0	UP	44.3366	45.4846	43.437	4.04477	4.38388	4.32206
Zm00001d033273	1.76573	0	UP	165.275	157.408	174.53	46.877	42.9914	45.2719
Zm00001d034723	3.30881	0	UP	227.911	224.671	215.639	22.3586	20.1613	19.813
Zm00001d023343	1.86289	0	UP	95.6232	96.4854	95.3798	23.0819	24.328	25.6868
Zm00001d024314	2.8284	0	UP	236.535	218.737	234.636	30.4355	32.3763	27.0909
Zm00001d024379	1.77152	0	UP	507.765	524.805	499.033	134.989	138.659	141.287
Zm00001d024886	3.36497	0	UP	241.803	239.398	242.868	21.6267	21.8191	21.5597
Zm00001d025055	4.36751	0	UP	180.744	178.356	170.895	7.78959	7.72448	8.23368
Zm00001d025724	2.68542	0	UP	128.83	129.818	132.703	18.4107	17.1671	20.6315
Zm00001d025964	2.9778	0	UP	33.4953	31.4487	31.7726	4.17465	3.66286	3.50187
Zm00001d026253	2.80902	0	UP	368.211	372.458	397.507	52.0599	50.3558	47.7351
Zm00001d002940	2.85248	0	UP	140.35	144.574	149.362	19.7839	16.3103	19.4059
Zm00001d003712	2.21454	0	UP	4366.69	4429.26	4201.08	841.596	839.863	908.148
Zm00001d004442	3.62204	0	UP	207.569	216.431	211.145	16.2824	15.2316	16.151
Zm00001d004564	1.74978	0	UP	388.166	368.893	376.499	106.865	103.577	101.253
Zm00001d004689	2.64234	0	UP	153.705	164.72	167.642	21.5322	23.3802	27.0896
Zm00001d040190	2.29919	0	UP	428.286	419.797	424.283	79.6771	81.3909	78.0488
Zm00001d040979	5.24872	0	UP	388.464	388.348	399.359	9.69009	9.34453	9.5566
Zm00001d042695	2.35933	0	UP	106.318	108.943	110.648	19.9731	19.2965	19.4503
Zm00001d043382	1.26485	0	UP	1725.28	1736.96	1769.46	666.074	683.36	664.12
Zm00001d043538	4.62318	0	UP	1267.78	1187.88	1158.38	45.7803	43.1304	46.6538
Zm00001d044516	1.74676	0	UP	241.451	242.59	229.821	66.6839	65.2514	64.8101
Zm00001d044686	4.25865	0	UP	414.903	465.469	431.39	19.9745	20.7773	22.6451
Zm00001d048625	5.14761	0	UP	42.7251	44.8463	46.337	1.15409	1.25524	1.08962
Zm00001d048709	3.31593	0	UP	104.251	109.69	103.124	10.2112	9.42596	9.79171
Zm00001d049510	3.55576	0	UP	21.3447	20.9943	19.9515	1.58812	1.52819	1.78081
Zm00001d050347	2.05383	0	UP	174.606	157.304	169.645	35.6402	37.6105	38.4554
Zm00001d051420	3.62586	0	UP	682.81	709.486	691.918	49.4687	50.8833	55.8015
Zm00001d052063	1.91268	0	UP	157.196	155.963	163.426	38.1823	39.5842	39.3081
Zm00001d052137	2.28023	0	UP	42.3421	43.3029	40.0896	7.53451	7.81874	8.59298
Zm00001d052961	2.11869	0	UP	37.3119	37.8011	39.8377	8.28326	8.29646	7.89657
Zm00001d013003	3.86246	0	UP	13.0414	12.7083	12.7214	0.901811	0.77994	0.759176
Zm00001d014083	4.12718	0	UP	1469.26	1446.92	1328.66	69.1117	78.8658	77.1746
Zm00001d014463	3.4687	0	UP	44.9307	41.5991	40.0047	3.33366	3.54245	3.70324
Zm00001d014744	2.15779	0	UP	233.256	232.208	235.534	48.6946	47.6128	48.9458
Zm00001d014947	3.55956	0	UP	127.982	128.092	121.078	9.4648	9.69328	10.4323
Zm00001d015852	2.53873	0	UP	81.1164	77.7846	75.6759	11.2614	13.0787	13.0404
Zm00001d016076	3.58064	0	UP	93.2586	98.711	97.15	7.06307	7.69438	7.61691
Zm00001d017547	4.31674	0	UP	245.034	260.05	247.822	11.108	12.3293	11.5534
Zm00001d017852	3.99701	0	UP	109.459	106.208	105.424	6.52461	6.26407	5.80206
Zm00001d018090	5.87411	0	UP	7.6122	7.32735	7.20475	0.147189	0.0972417	0.101881
Zm00001d018429	2.93581	0	UP	81.5787	77.9279	71.7321	9.21076	9.06251	9.67749
Zm00001d034978	2.53898	0	UP	261.341	273.243	273.156	41.7582	41.5308	45.2186
Zm00001d037228	1.87743	0	UP	3979.95	3859.15	3733.6	978.286	1005.1	930.711
Zm00001d037636	2.56736	0	UP	20.6003	20.0369	21.7829	3.34812	3.28772	3.10024
Zm00001d037816	2.40284	0	UP	77.3139	72.2015	71.0038	12.7891	12.6687	13.1082
Zm00001d037868	3.19605	0	UP	41.0849	40.404	39.2938	3.89235	4.49294	3.83123
Zm00001d037894	9.97833	0	UP	7647.12	8053.9	7920.12	7.62933	7.07878	6.91883
Zm00001d038358	4.46511	0	UP	25.4916	24.8135	26.3983	1.06737	1.20519	0.946472
Zm00001d038870	5.33759	0	UP	50.4448	46.8591	49.164	1.32263	1.21239	0.80922
Zm00001d039065	1.97455	0	UP	56.9795	51.8529	53.1881	13.1428	12.6374	12.343
Zm00001d039131	1.70892	0	UP	416.396	411.724	442.204	117.348	122.567	119.424
Zm00001d019163	4.29373	0	UP	5230.06	5017.85	4873.85	233.89	237.955	241.244
Zm00001d019629	1.57635	0	UP	2397.93	2316.57	2270.08	719.07	710.034	736.898
Zm00001d020100	2.8214	0	UP	179.147	167.629	163.108	21.4791	23.927	21.4041
Zm00001d020332	3.71219	0	UP	62.1935	52.3699	52.6784	3.71384	3.74845	4.33918
Zm00001d022155	3.62707	0	UP	50.3193	51.7032	56.9792	3.71321	3.80413	4.38183
Zm00001d022581	1.84944	0	UP	256.903	259.641	264.156	68.5495	65.5804	66.1542
Zm00001d008983	5.0973	0	UP	84.1245	88.2127	91.7395	2.22389	2.52101	2.40269
Zm00001d009146	3.89708	0	UP	68.0416	61.6431	63.8723	4.16297	4.20604	3.65047
Zm00001d009626	2.10009	0	UP	66.0005	62.4257	61.8436	14.011	13.0119	13.9999
Zm00001d010056	2.26918	0	UP	147.405	147.144	157.442	29.9621	27.8341	28.8544
Zm00001d010586	4.00298	0	UP	69.5267	65.1841	63.6116	4.06846	3.63637	3.71854
Zm00001d011130	1.63094	0	UP	359.978	372.217	371.115	104.285	113.881	111.334
Zm00001d011642	2.21351	0	UP	341.042	350.381	369.14	70.9534	71.7125	68.7966
Zm00001d012401	2.04824	0	UP	36.4215	35.2856	36.5635	7.88364	8.191	8.14135
Zm00001d012420	2.56518	0	UP	88.2358	90.8072	85.8355	14.9383	12.9383	13.4652
Zm00001d012591	2.90994	0	UP	802.232	762.32	758.571	89.1286	96.4339	100.335
Zm00001d045042	1.25402	0	UP	214.617	206.751	210.526	80.8837	82.3837	81.7429
Zm00001d045139	2.99681	0	UP	305.362	289.13	307.439	34.4106	34.5435	35.5284
Zm00001d045261	2.03935	0	UP	893.946	861.364	894.347	203.69	205.756	186.782
Zm00001d047582	2.77907	0	UP	123.659	114.278	114.339	14.8639	15.3194	17.2786
Zm00001d047765	2.33888	0	UP	221.774	242.167	238.066	40.5494	44.9266	42.8982
Zm00001d016255	2.86985	1.62026e-305	UP	374.756	378.604	359.128	44.4925	50.2838	46.2269
Zm00001d028368	1.46756	3.03857e-304	UP	3067.58	2941.36	2880.94	998.49	971.322	1002.99
Zm00001d008727	1.13293	3.97321e-303	UP	821.75	836.198	852.203	349.819	352.849	355.777
Zm00001d015406	1.65671	1.67957e-300	UP	257.048	265.404	276.491	77.3672	76.3765	80.5245
Zm00001d017422	5.8638	9.76338e-296	UP	8.12827	8.46079	7.60686	0.120193	0.125054	0.139473
Zm00001d039786	1.77849	1.11256e-292	UP	345.576	371.104	333.535	95.706	90.0254	97.3992
Zm00001d003457	2.06516	1.78825e-290	UP	44.8753	44.8781	44.8867	9.34309	9.62179	10.7892
Zm00001d046281	2.04422	1.6675e-288	UP	72.9521	75.3661	74.1573	16.68	16.1488	17.0418
Zm00001d005609	2.59057	2.28294e-288	UP	45.3771	39.986	40.0738	5.88238	6.93516	6.46956
Zm00001d002690	1.41657	1.20995e-287	UP	187.205	186.364	185.441	61.8728	65.7297	66.0889
Zm00001d018965	4.16091	4.26269e-287	UP	130.282	131.857	118.169	7.07836	6.00032	6.54144
Zm00001d007341	4.01473	1.0667e-284	UP	8.16575	8.80456	8.39486	0.421079	0.445102	0.586071
Zm00001d019507	1.72048	8.07008e-284	UP	50.2555	48.6877	53.7004	14.6974	14.3346	13.7902
Zm00001d026056	2.19247	1.41989e-282	UP	107.519	103.357	101.852	21.2238	21.2846	20.7813
Zm00001d023529	1.31615	1.23947e-277	UP	3620.17	3671.55	3562.65	1279.25	1361.56	1390.2
Zm00001d029365	2.09167	2.22371e-277	UP	301.63	326.786	308.587	67.7769	65.8343	69.6628
Zm00001d003671	2.6916	4.52789e-276	UP	23.7211	21.2643	22.6391	3.29981	2.99508	3.37467
Zm00001d016542	1.36029	9.53038e-275	UP	187.998	186.279	185.685	66.7188	67.4979	67.514
Zm00001d015239	2.43793	4.37028e-272	UP	229.259	250.93	266.009	45.3895	43.5383	38.3884
Zm00001d023979	2.23641	1.06256e-271	UP	50.4846	49.9695	54.9449	9.57107	11.0252	9.93002
Zm00001d027355	2.8586	1.45538e-266	UP	654.21	686.745	614.169	84.8654	83.6797	80.8295
Zm00001d053202	2.45496	7.44926e-266	UP	76.4112	72.3192	68.1856	13.452	12.4148	10.7223
Zm00001d008808	2.20488	1.9109e-261	UP	214.603	223.159	207.199	44.4312	40.6315	44.2413
Zm00001d042598	1.93262	2.6062e-257	UP	1223.51	1286.72	1256.48	292.6	312.389	308.053
Zm00001d024014	3.20354	2.21742e-253	UP	27.8967	27.1973	26.8986	2.38706	2.74007	3.11771
Zm00001d020025	1.60171	3.55496e-253	UP	214.905	220.7	217.229	67.2198	67.2843	64.4547
Zm00001d029091	2.95806	1.02599e-252	UP	52.2185	45.7915	48.1897	6.1307	4.96781	6.26049
Zm00001d020612	1.58935	1.01548e-249	UP	61.5982	60.9159	65.3917	18.5459	20.1379	19.0807
Zm00001d018966	1.95903	1.91157e-248	UP	142.258	148.581	138.537	32.9574	33.8871	35.3263
Zm00001d022630	1.91007	2.79289e-247	UP	40.4814	42.0228	41.3923	10.0018	9.86087	10.6198
Zm00001d013367	1.56401	3.63436e-247	UP	26.6237	27.0818	27.3235	8.05872	8.39816	8.88772
Zm00001d029778	4.51234	4.32282e-247	UP	43.3254	38.7728	41.0272	1.46182	1.6378	1.89887
Zm00001d043083	1.31924	5.60663e-243	UP	578.516	552.166	585.573	216.703	204.595	214.51
Zm00001d031290	1.43847	1.41031e-241	UP	628.973	631.008	594.633	204.915	217.04	211.141
Zm00001d029313	2.43966	9.78959e-239	UP	314.328	300.877	267.548	54.929	45.2873	50.1524
Zm00001d038170	1.42758	6.84056e-238	UP	36.4558	35.9958	36.7878	12.1903	12.8749	12.5033
Zm00001d014258	2.91862	2.98843e-237	UP	16.0512	15.6521	17.9651	2.12672	2.09718	1.84845
Zm00001d015477	3.82123	4.31281e-237	UP	18.4084	17.7779	16.0149	0.990809	1.13065	1.30119
Zm00001d049239	1.26246	6.64126e-233	UP	221.451	212.476	219.794	81.8718	84.2751	85.852
Zm00001d038846	1.06094	3.70759e-231	UP	233.115	230.434	234.047	105.06	100.981	103.145
Zm00001d024778	1.72014	9.35875e-230	UP	33.6927	33.206	33.6381	9.02268	9.6336	9.5781
Zm00001d035501	1.52094	3.35938e-221	UP	170.618	175.009	170.811	54.4337	55.3909	56.6283
Zm00001d019317	2.73438	6.10207e-221	UP	37.8419	35.6404	38.3037	4.67424	5.51099	5.3772
Zm00001d016506	1.70522	2.08296e-220	UP	29.6429	27.8561	31.1839	9.1402	8.03431	7.96025
Zm00001d020717	1.56158	2.23949e-218	UP	85.7214	82.0279	79.9747	27.251	23.9011	26.4345
Zm00001d002542	1.68887	5.06843e-218	UP	93.4989	100.269	99.1475	27.6055	28.7808	27.6637
Zm00001d015356	1.23414	3.71396e-217	UP	1116.38	1145.18	1060.78	427.966	431.827	446.528
Zm00001d043912	1.30851	2.79605e-215	UP	86.3783	82.1783	84.4378	30.9213	31.7356	31.8158
Zm00001d018399	1.69675	7.94636e-215	UP	97.535	85.7216	92.8687	25.3253	26.5455	26.9065
Zm00001d009567	4.52748	6.78442e-214	UP	20.0797	20.8512	18.0754	0.701459	0.849466	0.824307
Zm00001d049541	1.36963	3.53804e-213	UP	119.806	119.16	111.054	41.5148	40.896	42.8753
Zm00001d039914	4.12162	2.04535e-211	UP	81.6167	73.205	76.7636	3.3998	4.54078	4.37132
Zm00001d030557	1.17278	2.35922e-210	UP	745.738	751.385	766.255	295.336	315.048	318.036
Zm00001d044685	1.68734	6.61499e-210	UP	216.435	249.769	236.896	64.2366	67.4623	70.2192
Zm00001d031724	1.69365	1.54576e-206	UP	63.8765	63.3148	67.6902	19.038	18.3053	18.3458
Zm00001d020371	3.2551	2.73372e-206	UP	26.4207	24.7865	22.4875	2.38517	2.54732	2.21729
Zm00001d003817	1.12859	1.6249e-205	UP	25.6576	23.951	25.1492	10.4704	10.532	10.6149
Zm00001d024531	4.06836	2.53012e-204	UP	20.2929	17.2303	18.2109	1.22943	1.10759	0.731385
Zm00001d034643	4.0281	2.74042e-204	UP	90.5515	67.9455	76.038	4.14209	3.87694	5.26046
Zm00001d011231	1.15398	1.9142e-203	UP	111.894	112.58	115.779	48.0557	47.6555	45.6937
Zm00001d021574	1.32153	1.19784e-202	UP	189.095	196.552	198.808	69.1689	73.4353	73.6857
Zm00001d009858	1.71158	4.18367e-202	UP	187.856	173.566	175.704	48.1021	50.7272	52.8823
Zm00001d025903	1.15906	7.43763e-201	UP	2600.81	2543.41	2724.54	1103.88	1087.22	1066.93
Zm00001d039424	2.63142	8.08924e-200	UP	14.2696	13.0353	12.7766	1.94136	1.78343	2.25239
Zm00001d050055	7.84993	2.70315e-199	UP	90.8299	74.2222	74.5928	0.344698	0.302574	0.311012
Zm00001d002871	1.46961	9.40919e-198	UP	87.7688	85.2003	81.8361	28.4007	27.5444	29.1404
Zm00001d010690	1.97436	5.29035e-196	UP	43.6236	44.8594	43.9084	10.6426	10.5692	9.95082
Zm00001d016662	2.15562	2.82893e-195	UP	8.17036	7.82771	7.72677	1.84921	1.62456	1.44783
Zm00001d033229	5.32777	1.35021e-193	UP	49.0072	48.6271	49.8293	1.00943	1.2848	1.11778
Zm00001d028931	1.51794	4.15172e-189	UP	64.425	61.6318	65.4152	19.9233	20.0703	21.8214
Zm00001d042279	2.20197	8.76356e-189	UP	28.8333	26.7178	26.3248	5.24368	5.5968	5.63019
Zm00001d014325	1.01241	2.67286e-187	UP	287.545	287.923	280.621	132.432	131.349	128.746
Zm00001d045136	1.28782	5.14904e-187	UP	86.5606	81.8596	86.027	31.1886	32.0748	33.1095
Zm00001d037239	1.31	9.05134e-187	UP	188.59	208.425	196.719	73.8671	72.457	75.1458
Zm00001d015404	1.81435	5.3134e-186	UP	63.9235	66.6514	68.47	18.2582	18.2684	15.8212
Zm00001d052525	2.19959	7.58866e-185	UP	44.7355	44.0439	43.2436	8.85019	9.34745	8.40681
Zm00001d046112	1.12633	1.24031e-182	UP	117.873	121.202	123.575	50.7713	51.6367	51.2239
Zm00001d026670	2.54647	4.28526e-182	UP	16.8873	16.8804	17.0784	2.89843	2.51419	2.62307
Zm00001d014102	2.49064	1.13045e-181	UP	10.4351	9.72074	10.1908	1.58902	1.70083	1.70754
Zm00001d042886	1.1625	7.44136e-180	UP	2306.71	2236.2	2245.98	946.533	921.198	936.845
Zm00001d002614	3.24525	9.51013e-179	UP	6.42787	5.76534	7.02227	0.612544	0.612298	0.648107
Zm00001d018473	3.38599	2.09561e-177	UP	49.0763	41.2222	44.8393	4.03504	4.19704	3.73151
Zm00001d037653	2.54125	4.40779e-177	UP	66.4583	68.0998	63.3915	10.2483	10.839	10.3949
Zm00001d036557	1.60632	5.3044e-177	UP	31.2056	29.8714	32.0993	8.72048	9.61266	9.97289
Zm00001d031203	1.30957	1.49738e-176	UP	295.824	307.361	283.166	108.951	110.504	111.353
Zm00001d048258	1.10663	7.84626e-174	UP	230.776	214.621	233.629	98.2983	98.8247	94.4601
Zm00001d020345	1.41236	6.88778e-173	UP	60.5964	61.8848	58.0361	20.4657	20.6408	21.6262
Zm00001d005451	1.928	1.66764e-171	UP	115.321	116.152	112.657	29.6126	26.7309	27.2302
Zm00001d010380	2.79336	5.01157e-171	UP	413.855	462.768	429.534	54.8538	59.8135	59.7917
Zm00001d033787	1.08388	7.57925e-170	UP	141.333	146.066	145.215	62.0529	63.5009	63.2074
Zm00001d029087	2.6292	1.47774e-169	UP	256.355	244.364	256.897	40.4996	30.4306	41.9692
Zm00001d018122	1.86856	5.77154e-169	UP	1186.86	1251.54	1152.88	300.942	275.015	333.092
Zm00001d035337	1.04875	1.59521e-168	UP	2982.95	2920.02	2945.61	1360.11	1292.57	1302.39
Zm00001d027934	1.53878	7.81583e-168	UP	1656.89	1688.69	1764.39	497.657	587.325	542.378
Zm00001d033222	2.24558	5.73924e-167	UP	23.0097	20.6038	19.115	4.40428	3.75171	4.068
Zm00001d028998	3.41609	6.67392e-167	UP	325.353	354.123	328.565	28.7718	33.5095	25.3032
Zm00001d044301	1.61083	8.47974e-167	UP	63.8218	56.8451	56.0082	17.2616	18.1441	18.1112
Zm00001d006900	2.98177	2.98372e-165	UP	400.084	397.883	410.173	54.7138	49.0567	37.506
Zm00001d037492	3.03791	5.54431e-165	UP	72.5638	75.4862	71.1344	9.61258	6.64423	8.31724
Zm00001d006834	1.26668	1.44457e-164	UP	86.3954	92.145	90.8557	35.1404	32.6661	35.704
Zm00001d042282	1.2997	5.13858e-164	UP	45.8109	48.9647	49.8009	17.3241	18.9143	18.0862
Zm00001d011131	1.5025	4.00424e-163	UP	67.7378	66.1672	62.4851	22.7061	20.3396	21.0395
Zm00001d033872	1.18498	8.47844e-163	UP	136.19	126.971	128.808	52.1434	54.1107	53.217
Zm00001d021814	3.50376	3.29442e-162	UP	30.2912	27.1109	27.726	1.70947	2.4516	2.80818
Zm00001d012391	4.42339	5.50247e-160	UP	40.3464	43.2241	39.5584	1.47466	2.16358	1.70724
Zm00001d006101	6.29066	1.39556e-159	UP	68.088	66.2371	64.9745	0.703042	0.515742	1.12451
Zm00001d045885	1.04511	2.27801e-158	UP	76.9414	76.5536	78.8249	35.1329	35.4481	33.5454
Zm00001d015767	1.49287	1.1311e-157	UP	94.374	95.2262	88.094	29.3976	30.0653	31.812
Zm00001d003181	2.05991	1.12431e-154	UP	90.8629	95.3886	96.7262	19.3696	19.6522	23.7217
Zm00001d048358	1.08121	2.54118e-153	UP	82.117	78.3705	78.3653	35.2762	34.9086	34.227
Zm00001d044024	2.37491	1.93474e-152	UP	64.1905	60.9857	61.1441	9.26928	12.8317	11.2127
Zm00001d038167	1.64918	3.46211e-152	UP	55.7118	53.2619	57.4035	17.0727	16.2706	15.6894
Zm00001d020974	2.35798	6.21498e-152	UP	36.6746	36.0817	36.1193	5.5161	7.10162	7.06696
Zm00001d028616	1.2034	1.30899e-151	UP	1296.37	1292.24	1257.09	501.692	506.625	536.193
Zm00001d037453	1.05672	3.44368e-151	UP	257.011	259.524	265.818	110.696	118.96	118.18
Zm00001d024004	1.31256	1.83992e-150	UP	390.957	402.735	359.389	137.593	145.842	146.086
Zm00001d008869	1.37477	2.98979e-150	UP	142.749	141.993	141.681	48.1662	49.3746	54.5164
Zm00001d042367	1.051	3.28358e-150	UP	203.109	191.157	199.641	85.3596	89.0354	90.6761
Zm00001d002545	2.01082	7.82805e-150	UP	21.8085	20.844	22.1762	5.05037	4.99004	4.83366
Zm00001d042274	1.85249	1.80261e-149	UP	11.6552	11.9413	11.7394	2.7851	3.01476	3.25417
Zm00001d005748	1.60956	1.8354e-149	UP	27.959	27.9695	28.1254	8.89462	8.75378	7.82785
Zm00001d006688	1.04411	5.75117e-149	UP	438.872	420.459	416.905	186.155	192.591	193.706
Zm00001d024572	1.8832	1.1058e-148	UP	172.934	164.589	158.269	38.982	44.9495	40.5518
Zm00001d028474	2.04256	1.51499e-148	UP	193.974	175.987	203.022	43.2513	40.9662	44.2873
Zm00001d014953	1.34239	2.44791e-148	UP	340.891	356.557	373.391	128.807	129.369	132.284
Zm00001d004705	1.75921	6.08513e-148	UP	35.8063	34.4189	32.7651	9.76822	8.7614	9.59051
Zm00001d049640	2.47067	1.07234e-147	UP	385.69	405	398.702	70.9475	63.1219	64.1127
Zm00001d036293	1.58975	8.35913e-147	UP	27.9125	27.509	27.9527	7.87382	9.17646	8.59275
Zm00001d034807	1.64365	1.17878e-146	UP	61.5886	65.084	60.1478	16.9114	18.5738	19.8379
Zm00001d002754	2.40497	1.51285e-146	UP	55.947	53.0849	55.0656	9.31047	10.0604	9.31297
Zm00001d034188	1.18263	1.21915e-145	UP	279.67	279.995	278.908	106.623	117.102	117.999
Zm00001d039492	1.11786	1.5264e-145	UP	133.594	136.428	133.335	57.2239	55.6294	59.0065
Zm00001d037610	1.51914	6.05138e-145	UP	82.1119	83.5695	81.3074	25.2124	26.7866	27.7299
Zm00001d050339	1.16132	6.43555e-144	UP	83.3163	87.6878	83.4442	35.0673	35.8363	34.3423
Zm00001d014097	2.04778	1.2124e-143	UP	26.2032	28.2401	26.7039	6.4405	5.91417	5.785
Zm00001d017613	1.66599	2.29805e-143	UP	33.4986	36.0051	33.9086	9.98298	9.86392	10.2917
Zm00001d009631	2.28571	1.38667e-142	UP	61.9109	70.3379	70.9099	12.8278	12.7903	12.9061
Zm00001d018178	1.264	1.39673e-142	UP	80.8172	78.7739	77.7913	30.8704	31.7045	28.8771
Zm00001d044421	2.6606	9.08206e-142	UP	66.7862	62.847	60.9926	8.57244	9.30219	10.0383
Zm00001d013319	1.80156	1.48139e-141	UP	59.6139	59.0022	55.8783	14.4777	15.7727	16.0834
Zm00001d016950	2.13544	3.4737e-141	UP	638.026	670.275	573.299	123.421	137.015	136.156
Zm00001d020963	1.86033	1.94146e-139	UP	21.9296	20.6131	22.2467	5.86219	5.51336	5.11757
Zm00001d049732	1.60309	2.85735e-139	UP	821.758	777.465	773.419	234.187	251.458	237.217
Zm00001d029025	4.26715	4.60099e-139	UP	70.5986	73.6174	67.4854	3.97557	2.70269	3.42747
Zm00001d011036	1.83087	5.68446e-139	UP	70.7535	69.5591	62.7961	19.3743	16.7897	16.6178
Zm00001d043536	1.20353	1.485e-138	UP	196.536	195.778	195.906	76.4837	77.7972	81.9289
Zm00001d039685	2.00146	1.88192e-138	UP	114.349	113.175	103.596	28.1129	22.4939	25.7736
Zm00001d001928	2.65436	4.72158e-137	UP	49.7118	43.7484	46.7362	6.6854	6.26977	7.62045
Zm00001d040126	5.13574	1.11864e-136	UP	12.8249	11.8087	11.9322	0.296053	0.321749	0.345754
Zm00001d016855	1.27374	3.5077e-136	UP	64.9705	61.5223	68.7845	26.5392	24.641	23.4791
Zm00001d018699	1.35473	4.2379e-136	UP	44.2261	45.0175	45.5504	15.1509	16.3798	17.2205
Zm00001d020497	1.18976	4.73871e-136	UP	490.005	482.569	449.085	191.508	196.955	188.178
Zm00001d029654	2.32286	6.9533e-135	UP	25.2045	26.1716	27.2502	5.31938	4.14055	5.03359
Zm00001d043735	2.36396	1.49405e-134	UP	4.52426	4.36818	4.12225	0.762291	0.771114	0.80575
Zm00001d051194	6.80467	7.28068e-133	UP	14.2244	13.9773	14.4634	0.154565	0.125985	0.0706354
Zm00001d013390	2.80836	1.02416e-132	UP	7.50134	7.20909	6.88929	0.956083	1.04358	0.856966
Zm00001d002799	1.81483	1.77112e-132	UP	25.9353	25.913	23.0071	6.67605	6.55122	6.45796
Zm00001d033304	2.95145	7.28811e-132	UP	292.484	293.396	297.044	33.5218	31.6455	40.2944
Zm00001d019149	1.57171	7.86553e-132	UP	107.607	111.131	118.448	35.523	35.1147	34.2331
Zm00001d016166	1.24132	1.86345e-131	UP	50.9136	52.0965	55.1836	21.3208	20.2704	20.2615
Zm00001d034601	1.07878	2.21224e-131	UP	207.892	200.901	187.948	87.0739	86.0292	88.219
Zm00001d022264	2.69286	4.15209e-131	UP	5.91719	6.59567	6.51251	0.943638	0.901835	0.874156
Zm00001d048962	1.16755	4.26849e-130	UP	181.072	173.898	165.991	72.6234	67.7867	74.0482
Zm00001d033931	1.45831	1.35234e-129	UP	158.731	158.404	152.537	52.3882	52.8765	52.8515
Zm00001d051043	2.59451	1.20201e-128	UP	61.3614	60.2028	57.6756	8.1623	9.37516	9.95516
Zm00001d005250	2.15684	2.34756e-127	UP	512.676	470.327	478.865	111.841	88.3293	102.361
Zm00001d011525	1.09039	4.90668e-126	UP	109.82	108.725	112.662	48.6333	49.3013	45.9341
Zm00001d040731	2.5241	2.5044e-125	UP	26.052	26.6941	24.7567	4.15327	4.00401	4.30147
Zm00001d032148	1.20381	2.71089e-125	UP	96.0124	91.2293	87.6279	35.6635	36.4521	38.2603
Zm00001d049597	1.82003	6.58579e-125	UP	13.2653	13.517	13.0084	3.38279	3.60521	3.44281
Zm00001d006650	1.6048	8.38781e-124	UP	987.815	945.706	862.425	285.803	270.784	293.556
Zm00001d010410	1.05336	2.54166e-123	UP	6760.04	6323.52	6217.39	2778.62	2794.93	3026.17
Zm00001d040784	1.26564	2.85136e-122	UP	101.397	104.674	101.879	39.2102	40.3351	38.9461
Zm00001d014499	1.47327	1.70207e-121	UP	88.1129	88.0185	93.2982	28.8946	32.7456	28.1752
Zm00001d038841	1.02758	1.5515e-120	UP	547.27	532.312	560.112	251.621	257.486	234.845
Zm00001d031267	1.34858	7.59431e-120	UP	106.42	103.868	115.218	40.6211	37.0569	40.4193
Zm00001d032079	2.51409	1.64466e-119	UP	27.3376	25.4234	23.9591	4.37953	3.58039	4.43766
Zm00001d049380	1.14539	3.46637e-119	UP	19.9424	20.4649	20.501	8.28006	8.37737	8.8055
Zm00001d023530	1.49623	4.93978e-119	UP	89.6996	89.2872	88.0193	29.4463	26.7202	31.3009
Zm00001d019139	1.38634	4.19933e-118	UP	53.9923	50.2727	52.1448	18.701	19.423	17.2359
Zm00001d028330	2.33502	6.98904e-118	UP	125.955	122.342	137.754	24.2789	22.551	23.8421
Zm00001d015330	3.83068	9.2425e-118	UP	24.8286	21.0068	24.2204	1.74294	1.30184	1.48683
Zm00001d049099	1.03202	3.02161e-117	UP	197.236	218.806	221.058	95.0536	98.2454	94.8384
Zm00001d046299	2.95229	6.26177e-117	UP	32.0827	25.4824	32.5063	3.66304	3.46636	3.62018
Zm00001d038165	1.00756	3.09315e-116	UP	103.528	96.7036	96.7122	45.7946	44.3098	46.4741
Zm00001d038913	4.09204	6.62304e-116	UP	211.655	211.142	204.044	9.01875	10.2916	14.7459
Zm00001d034602	1.24026	1.25576e-115	UP	23.0476	21.685	23.0398	8.76037	9.30543	8.47573
Zm00001d038540	2.22747	2.46911e-115	UP	362.436	364.536	408.303	74.572	73.2975	76.1768
Zm00001d016740	3.91946	2.86855e-115	UP	17.6642	18.5242	17.8283	1.14357	0.840485	1.31242
Zm00001d023294	1.27657	2.13352e-113	UP	46.1184	49.2814	45.9988	17.958	17.6467	18.3752
Zm00001d027727	1.01311	3.80646e-113	UP	2284.28	2207.69	2117.48	1034.76	992.521	1001.58
Zm00001d028968	1.29472	3.37086e-112	UP	888.172	823.573	815.138	317.251	292.648	342.27
Zm00001d015905	1.46826	1.62705e-111	UP	231.78	231.875	218.756	76.2032	77.8281	74.1824
Zm00001d033451	2.66899	2.57172e-111	UP	55.6735	44.5546	53.7446	6.66974	8.982	6.80287
Zm00001d048469	5.23777	5.31526e-111	UP	10.6136	11.0611	9.90366	0.144927	0.363838	0.27817
Zm00001d048988	1.01368	7.87764e-111	UP	88.989	82.3697	88.3119	40.8393	38.8332	39.228
Zm00001d042507	1.92586	1.90994e-110	UP	398.544	415.647	382.076	94.411	103.711	93.4404
Zm00001d047913	1.33606	9.36612e-110	UP	20.7225	23.4349	21.8664	7.72197	8.11217	8.35811
Zm00001d040509	3.28776	2.02615e-109	UP	7.7025	8.28228	8.614	0.753236	0.588729	0.979236
Zm00001d009568	3.34329	2.54597e-109	UP	18.4277	18.4391	18.2431	1.47257	1.65039	1.90671
Zm00001d044646	1.08413	5.69486e-109	UP	88.6621	87.9097	85.775	38.4485	38.4299	37.5839
Zm00001d017699	2.56299	1.60668e-108	UP	39.6712	37.3569	35.3732	4.90224	5.55871	7.14629
Zm00001d031561	1.46899	1.81496e-108	UP	746.796	729.367	736.092	229.472	249.339	260.614
Zm00001d027443	2.23164	3.62948e-108	UP	333.53	331.258	340.469	72.9183	62.7598	61.94
Zm00001d033292	1.33475	4.19962e-108	UP	89.4416	85.6543	86.9649	34.6148	28.787	32.5975
Zm00001d045206	2.53203	1.08931e-107	UP	29.6671	33.1592	30.3634	4.21418	5.75764	4.98278
Zm00001d019936	1.32991	1.67364e-107	UP	20.9791	22.5389	21.8998	7.88404	7.75526	8.422
Zm00001d010798	1.57748	4.63896e-107	UP	113.034	120.783	112.974	35.594	36.6235	35.2979
Zm00001d043361	2.32153	8.65012e-107	UP	38.6819	33.9642	36.1041	6.68385	6.14728	7.26899
Zm00001d022492	1.28753	1.1357e-106	UP	62.0311	60.2529	63.5237	23.0727	24.2071	23.1342
Zm00001d027520	1.033	1.32617e-106	UP	1909.1	1790.95	1773.81	807.265	830.434	836.759
Zm00001d043121	4.646	4.14075e-106	UP	18.2089	17.4207	17.4489	0.473325	0.603671	0.890678
Zm00001d023664	1.29941	1.03058e-105	UP	35.6778	37.046	34.4439	13.5914	12.693	13.9732
Zm00001d011649	1.0998	1.56569e-105	UP	12.2973	12.1408	11.9445	5.40552	5.29599	4.99974
Zm00001d021291	1.04631	5.90305e-105	UP	301.182	293.535	323.55	132.004	139.147	139.974
Zm00001d047814	4.66457	9.21939e-105	UP	52.8464	55.104	50.9746	1.40659	2.51325	1.89458
Zm00001d034513	2.37449	5.74193e-104	UP	29.7118	29.4044	25.4749	4.47926	4.72013	5.89615
Zm00001d032138	7.72395	2.98554e-103	UP	48.5386	38.2558	36.9519	0.169388	0.0966471	0.270933
Zm00001d008872	2.92307	6.26361e-103	UP	15.6186	13.4527	14.3143	1.88023	1.55077	1.84612
Zm00001d017274	1.68896	1.96001e-102	UP	21.9344	20.4932	18.9858	6.15745	5.12924	6.31481
Zm00001d032295	1.09232	2.61657e-102	UP	107.617	99.3827	93.5406	44.7801	42.4025	43.1969
Zm00001d051161	2.82594	1.90487e-101	UP	5.23312	4.98197	5.41822	0.60199	0.757208	0.685683
Zm00001d025533	1.13839	3.69012e-100	UP	37.4937	37.8641	38.6291	16.3087	15.2545	16.2975
Zm00001d030860	1.81427	3.73507e-100	UP	39.0095	38.8	39.0593	9.62502	11.4373	9.72619
Zm00001d022069	1.27524	6.35267e-100	UP	73.8958	65.687	67.0753	25.033	26.0622	27.8717
Zm00001d013113	1.60176	1.44704e-99	UP	30.9153	29.402	27.5084	9.22601	9.47986	8.07759
Zm00001d047340	1.58163	5.93907e-99	UP	27.5164	27.1989	23.9783	7.83319	8.21038	8.29084
Zm00001d012255	1.67078	8.63643e-99	UP	4.8247	4.63337	4.51859	1.44194	1.24119	1.37231
Zm00001d024037	4.2328	1.63095e-98	UP	25.1996	25.1262	22.4175	1.15995	1.41821	1.01601
Zm00001d044864	2.41448	1.73378e-98	UP	26.3541	23.3213	22.1427	4.51806	3.63778	4.27969
Zm00001d032721	1.77081	3.25624e-98	UP	73.7521	68.3986	69.913	19.3423	18.9951	19.1322
Zm00001d009497	2.08281	8.31834e-98	UP	7.8796	8.75285	8.6918	1.69952	1.88965	1.94389
Zm00001d043205	1.73404	1.54267e-97	UP	130.028	133.228	134.366	39.3299	36.0974	35.0321
Zm00001d013934	1.4356	2.07664e-97	UP	27.3693	26.7534	25.8565	8.42028	8.59646	10.3221
Zm00001d033457	1.5394	2.56289e-96	UP	101.487	105.765	97.8859	30.3999	32.393	34.3482
Zm00001d053960	1.43669	5.46284e-96	UP	13.464	13.5655	14.0153	4.62808	4.36872	5.0156
Zm00001d012159	2.28133	7.62013e-95	UP	46.9917	47.6388	50.2475	9.26928	9.51974	8.77936
Zm00001d006651	1.35743	8.56487e-95	UP	44.7428	45.4643	47.6947	17.008	16.4071	16.3364
Zm00001d048201	1.88535	1.44444e-94	UP	8.39388	8.71971	7.56372	2.26597	1.85722	2.04796
Zm00001d006467	1.18973	2.91307e-94	UP	23.4296	22.6214	21.8233	8.96595	8.77163	9.77761
Zm00001d037934	1.01299	9.67622e-94	UP	78.6797	77.3759	75.8952	34.0192	35.3484	36.9439
Zm00001d033797	1.97133	3.44103e-93	UP	12.5358	13.1927	12.3156	2.96045	3.29259	2.7336
Zm00001d006813	2.5733	1.49651e-92	UP	4.7332	4.33266	4.05008	0.540516	0.684795	0.816895
Zm00001d015459	1.50574	5.16741e-92	UP	45.2147	45.7805	44.563	13.4443	15.7876	14.9731
Zm00001d026668	1.48841	1.45168e-91	UP	20.1438	19.4836	18.452	6.9073	6.14264	6.08536
Zm00001d028576	2.5374	1.54044e-91	UP	141.96	119.05	137.188	24.4434	16.7673	21.9645
Zm00001d038192	2.69323	2.09929e-91	UP	14.7616	11.9988	12.3893	2.24898	1.70003	1.6344
Zm00001d021304	1.97627	1.64198e-90	UP	10.6737	10.9032	10.6044	2.74645	2.28339	2.52069
Zm00001d034049	1.92818	2.40383e-90	UP	54.1439	50.159	59.1728	13.5034	13.1109	13.0811
Zm00001d046454	1.02257	5.40497e-90	UP	218.988	219.349	226.228	97.8835	105.189	99.5704
Zm00001d049054	2.1844	1.08411e-89	UP	57.0075	58.6391	57.9223	10.8831	10.4101	13.9941
Zm00001d044763	1.63819	1.3765e-89	UP	27.0195	28.075	30.5113	8.44772	8.11347	8.85168
Zm00001d024386	2.27903	3.649e-89	UP	28.4179	30.3135	26.9902	5.22304	5.70265	5.43193
Zm00001d013099	2.41555	1.21788e-88	UP	58.248	54.5145	56.2009	8.16319	9.59974	11.5618
Zm00001d018725	2.06257	3.70761e-88	UP	88.0754	74.6456	70.1749	15.3042	17.7042	18.6185
Zm00001d029579	3.43771	5.42392e-88	UP	13.2143	13.5196	13.8955	1.08334	1.23624	1.15519
Zm00001d016558	1.96761	6.36349e-88	UP	6.27424	5.88607	6.15094	1.51824	1.30931	1.49535
Zm00001d014055	2.43507	9.80478e-88	UP	3.58148	3.12324	3.2688	0.483122	0.581457	0.643956
Zm00001d033480	1.13747	1.39249e-87	UP	182.18	183.981	182.104	81.2844	77.8503	71.3476
Zm00001d022005	3.61899	3.97041e-87	UP	5.69947	5.02002	4.9694	0.310243	0.531044	0.35028
Zm00001d028241	1.65478	5.14184e-87	UP	314.092	300.111	294.19	79.4509	92.5841	95.0862
Zm00001d040659	1.46959	5.2673e-87	UP	21.5412	20.3195	21.1228	6.42882	7.6509	6.97964
Zm00001d017987	3.39081	2.10763e-86	UP	8.85502	8.27415	7.74482	0.627057	0.943233	0.638252
Zm00001d009700	1.21634	4.32947e-86	UP	19.4986	18.7351	18.8512	7.67617	6.89718	8.13127
Zm00001d051419	2.64711	5.38256e-86	UP	5.23392	5.11712	4.88583	0.8337	0.61798	0.790217
Zm00001d011474	1.09309	3.5155e-84	UP	982.381	930.314	945.483	395.923	425.387	418.336
Zm00001d003190	2.59409	4.26175e-84	UP	12.3345	11.5332	10.6915	2.05816	1.72694	1.50076
Zm00001d011195	1.53824	6.65395e-84	UP	149.871	133.476	136.899	46.6588	41.8346	45.2223
Zm00001d017604	1.11103	8.58765e-84	UP	136.965	144.283	141.267	57.6421	61.8205	61.5132
Zm00001d042084	1.0564	1.03347e-83	UP	81.4565	77.2975	82.7702	35.5382	36.9066	34.974
Zm00001d013927	1.28713	1.17907e-83	UP	10.8772	10.9934	11.434	3.86631	4.25545	4.5021
Zm00001d034635	1.61275	1.20731e-83	UP	20.8702	17.3898	18.3616	5.17148	5.99292	5.97084
Zm00001d013573	1.64101	1.52584e-83	UP	20.3862	19.4409	17.2742	5.43653	5.52139	5.9826
Zm00001d011081	1.70393	2.26591e-83	UP	36.6078	38.2809	38.0378	9.84905	11.6638	10.5939
Zm00001d022371	1.09652	3.37879e-83	UP	53.0416	51.4381	49.7682	21.1117	22.5016	23.1245
Zm00001d044529	4.53502	2.69959e-82	UP	10.9789	9.30433	8.18262	0.499115	0.244096	0.380156
Zm00001d038267	1.02609	4.38457e-82	UP	43.0696	45.7044	44.3332	20.1257	20.1855	20.1403
Zm00001d007327	2.13036	4.87412e-82	UP	11.2505	9.53868	10.0004	2.10975	2.25625	2.14367
Zm00001d038181	4.17934	8.04984e-82	UP	11.4656	10.9119	10.5656	0.699426	0.643661	0.336819
Zm00001d028282	1.54657	2.15208e-81	UP	304.734	294.21	275.6	90.8545	88.9576	97.0796
Zm00001d031667	1.66491	3.60653e-81	UP	12.5516	11.9622	12.3498	3.43086	4.13651	3.20318
Zm00001d031657	2.13373	4.91881e-81	UP	22.4663	22.353	19.6981	5.49488	4.03822	4.03895
Zm00001d046697	1.27105	1.39564e-80	UP	65.1284	59.2458	62.6631	23.36	23.8474	24.4718
Zm00001d011193	1.16967	7.00196e-80	UP	54.9555	55.4317	58.6186	22.8279	23.2843	23.3599
Zm00001d037004	1.03781	1.54123e-79	UP	10.4642	10.0619	10.2996	4.77482	4.61199	4.49669
Zm00001d048901	1.2947	1.61363e-79	UP	42.8756	46.0165	44.0997	17.3986	16.2167	16.499
Zm00001d003446	1.19053	8.00712e-79	UP	41.9272	42.2252	39.8183	15.8124	16.7	17.7403
Zm00001d039670	1.12429	1.61437e-78	UP	41.5524	44.4265	44.6614	19.1008	18.3002	18.0042
Zm00001d010698	1.99286	2.52846e-78	UP	40.6988	34.8996	35.4202	9.81167	7.64905	8.28706
Zm00001d003306	1.62989	9.36378e-78	UP	24.2829	23.1348	24.6536	6.12738	7.46461	7.9612
Zm00001d053672	1.03425	1.17472e-77	UP	40.5143	37.3788	43.6163	18.7246	18.2601	17.8566
Zm00001d043158	2.81064	1.95014e-77	UP	66.8544	70.1992	74.7641	6.861	9.60871	11.5283
Zm00001d004957	2.76412	4.80351e-77	UP	63.4177	61.3447	56.8798	7.83319	8.70036	8.24135
Zm00001d048775	1.5273	5.51904e-77	UP	38.5308	40.1571	37.0836	11.7852	12.3908	12.9905
Zm00001d044442	1.35633	6.67311e-77	UP	16.2016	14.2658	15.493	5.71054	5.43041	5.45388
Zm00001d027649	2.04838	7.15972e-77	UP	241.424	240.628	259.313	54.4132	54.8886	56.4192
Zm00001d003114	1.73203	9.46214e-77	UP	19.8047	18.3802	20.8875	5.36687	5.23562	5.83114
Zm00001d032719	1.16657	2.29463e-76	UP	45.4831	42.0523	40.2994	18.1391	16.4558	18.0572
Zm00001d008730	1.13125	2.39147e-76	UP	99.8356	88.0226	85.6632	38.1495	39.0293	38.344
Zm00001d014294	1.12899	3.31752e-76	UP	133.11	120.888	138.197	61.3782	53.9011	50.4993
Zm00001d037194	2.29499	8.53314e-76	UP	7.32206	6.96713	7.64669	1.56908	1.16439	1.38573
Zm00001d020032	1.96997	2.88351e-75	UP	13.8618	15.5644	13.1658	3.41593	3.45951	3.18718
Zm00001d011132	1.304	3.54294e-75	UP	35.404	37.3058	35.1544	13.0697	14.3642	13.0074
Zm00001d008827	2.16835	4.32862e-75	UP	10.663	9.88252	10.6106	1.90682	2.35727	2.16037
Zm00001d042643	1.5874	5.75598e-75	UP	17.1037	15.7754	17.3621	5.1366	5.62259	4.71545
Zm00001d047260	1.31471	1.21922e-74	UP	19.9001	18.3801	19.8733	6.97056	6.78125	7.85595
Zm00001d047923	1.87833	1.72107e-74	UP	7.23714	8.1073	8.05621	2.07786	1.78936	2.00976
Zm00001d017486	2.72118	2.05407e-74	UP	13.0264	9.84646	12.297	1.54131	1.54387	1.84441
Zm00001d039566	3.00446	2.55521e-74	UP	18.1794	16.1992	14.5128	1.64467	1.97556	2.03065
Zm00001d037590	1.15996	2.81821e-74	UP	47.5849	49.109	55.0116	19.9865	20.9604	21.8168
Zm00001d050893	1.21288	5.62524e-74	UP	61.9299	62.8111	62.5118	23.1862	26.0036	25.5745
Zm00001d050409	1.39573	6.97282e-74	UP	50.7096	46.748	45.5094	17.0381	17.9994	15.2591
Zm00001d018819	5.20864	1.76703e-73	UP	22.2079	17.7844	16.9566	0.574344	0.174774	0.653266
Zm00001d012574	2.81413	2.02406e-73	UP	5.47341	6.65537	5.25474	0.891262	0.644467	0.743362
Zm00001d028816	2.1321	2.09296e-73	UP	202.001	214.848	209.211	40.0433	40.6176	51.397
Zm00001d034032	2.06803	4.74816e-73	UP	7.19063	7.29515	8.3334	1.5664	1.59212	1.87109
Zm00001d020631	2.0655	5.31827e-73	UP	21.7994	20.5797	19.4014	5.06973	3.56181	4.98237
Zm00001d012312	1.12511	8.36432e-73	UP	77.4403	72.0512	72.05	30.4708	30.8607	32.6135
Zm00001d012539	1.22438	1.67451e-72	UP	28.3182	29.6099	26.6241	11.7589	10.1036	11.5887
Zm00001d007901	2.63845	2.89701e-72	UP	205.269	200.98	200.848	39.0071	25.386	25.3465
Zm00001d033777	1.44065	4.77371e-72	UP	9.33656	9.33826	8.89863	2.95487	3.39263	3.06045
Zm00001d037232	3.18009	4.95387e-72	UP	109.129	109.314	101.587	13.1598	11.0363	8.48636
Zm00001d048061	2.3127	3.40172e-71	UP	4.43169	4.79822	4.87411	0.945058	0.744821	0.927989
Zm00001d015405	1.52321	3.52458e-71	UP	25.3612	20.0045	24.6349	7.66948	7.51523	7.32732
Zm00001d034553	1.08946	1.34969e-70	UP	64.5634	66.1781	62.69	27.663	29.4397	27.0261
Zm00001d002391	2.1402	1.53099e-70	UP	7.07904	5.98029	6.87274	1.48746	1.06343	1.61797
Zm00001d048868	1.05743	4.38419e-70	UP	17.7211	16.7642	18.9464	8.03304	7.59958	8.0924
Zm00001d044078	1.63056	4.87215e-70	UP	16.3549	15.952	18.1714	5.02479	5.07039	4.97647
Zm00001d013202	1.18171	6.11876e-70	UP	10.5236	10.1728	10.3505	4.16599	4.34358	4.15322
Zm00001d024403	1.69601	9.35722e-70	UP	17.1303	17.9577	18.0844	4.82285	4.88341	5.46867
Zm00001d008923	1.07629	1.00004e-69	UP	120.954	111.798	119.556	52.9132	47.7328	53.7497
Zm00001d052494	1.14912	3.45145e-69	UP	7.74887	8.19577	8.359	3.23896	3.31373	3.58009
Zm00001d002811	1.26335	4.33037e-69	UP	34.52	30.8486	29.4209	12.0234	11.5845	12.9093
Zm00001d039994	1.1262	5.1597e-69	UP	30.5934	30.4819	31.6977	14.2261	12.8358	12.2211
Zm00001d028331	1.16324	6.08585e-69	UP	240.235	235.773	225.367	100.278	93.6833	95.6093
Zm00001d046399	1.05326	8.31577e-69	UP	64.8655	67.5733	61.9787	30.2558	28.374	28.0156
Zm00001d021774	1.95404	1.26263e-68	UP	24.1151	23.0616	22.2076	5.36979	5.25227	5.938
Zm00001d012263	1.71666	1.28683e-68	UP	34.6794	36.7897	35.9987	9.87779	11.7563	8.66174
Zm00001d034387	1.6861	2.98246e-68	UP	24.6057	22.3387	23.1864	6.1785	7.8223	6.19844
Zm00001d022166	1.18791	1.05162e-67	UP	62.9721	64.8648	66.9607	29.8694	24.5801	24.5634
Zm00001d047203	2.01554	1.74436e-67	UP	13.3261	14.2186	13.5251	2.79534	3.03796	3.56624
Zm00001d005039	1.2512	1.91887e-67	UP	110.803	108.642	104.359	40.3537	39.1255	46.2899
Zm00001d006242	1.23545	1.92022e-67	UP	8.79535	9.16017	8.45174	3.37726	3.5995	3.40399
Zm00001d002350	2.1044	1.03582e-66	UP	251.364	271.065	269.207	68.872	54.2495	46.7935
Zm00001d004171	6.26187	7.72956e-66	UP	8.89303	8.38387	8.17357	0.095958	0.0730006	0.13643
Zm00001d022594	1.17259	9.4283e-66	UP	35.7562	34.7703	40.2356	16.3906	15.0015	14.018
Zm00001d033837	1.71135	9.76837e-66	UP	19.2313	18.4649	17.6472	5.37101	5.68403	4.59313
Zm00001d026068	3.44277	2.51876e-65	UP	14.5535	15.8613	15.0049	1.85386	1.17108	0.811904
Zm00001d029560	1.74581	1.5144e-64	UP	11.1661	10.1335	11.9852	3.14664	3.14189	2.88657
Zm00001d018883	2.4896	2.05072e-64	UP	77.4872	65.0464	60.9593	9.54862	11.1281	12.8899
Zm00001d008305	1.17772	1.18724e-63	UP	676.511	690.703	623.602	260.642	268.611	284.981
Zm00001d028412	1.63574	1.51688e-63	UP	371.104	339.478	387.432	90.3611	113.321	123.255
Zm00001d029645	1.12244	2.00331e-63	UP	653.948	671.922	627.348	275.606	289.823	264.892
Zm00001d020133	1.55629	6.35584e-63	UP	69.3734	69.6072	63.3541	19.8774	19.9797	23.7766
Zm00001d049107	1.30349	1.36276e-62	UP	30.9953	33.2434	30.1438	12.3204	11.0623	11.9638
Zm00001d011745	2.86228	2.89388e-62	UP	4.10084	4.45981	4.82515	0.601784	0.517851	0.578578
Zm00001d004700	2.06895	4.19994e-62	UP	29.0494	25.6515	25.7678	6.36165	5.70071	5.65992
Zm00001d022391	2.55382	4.41243e-62	UP	143.921	153.225	156.098	25.9032	22.6039	22.7468
Zm00001d034832	1.20213	4.72873e-62	UP	49.6913	44.7007	51.9168	19.2393	19.8028	19.7545
Zm00001d005036	1.37671	5.86369e-62	UP	14.4282	15.2265	14.355	4.79203	5.93539	4.97347
Zm00001d044109	1.23512	7.94641e-62	UP	41.483	46.8024	41.478	15.2772	17.0328	18.689
Zm00001d042148	1.50008	1.58095e-61	UP	12.5099	12.7775	11.6796	4.18537	3.81345	4.0824
Zm00001d029835	2.87351	8.40649e-61	UP	24.1538	22.8403	20.67	2.38353	3.17325	3.01816
Zm00001d042276	1.93224	1.49555e-60	UP	8.9889	8.27003	7.98954	1.75601	2.1817	2.19379
Zm00001d051496	4.68702	2.72383e-59	UP	14.2153	13.601	13.1945	0.691594	0.613823	0.163881
Zm00001d009795	1.41569	9.75797e-59	UP	7.53393	6.54669	7.50271	2.6191	2.57228	2.28919
Zm00001d037609	1.07634	1.06865e-58	UP	159.464	151.423	137.107	66.319	63.2254	66.9691
[truncated: 1,554 more rows]

## Sheet: S8
Table S8.GO analysis of DEGs (n = 415) between in Zmirx15a and WT in Water conditions.
[truncated: 8 more rows]

[truncated: 7 more sheets: S9, S10, S11, S12, S13, S14, S15]
